# Supplementary material for: The state of Medusozoa genomics: current evidence and future challenges
Source: Gigascience. 2022 May 17;11:giac036. doi: 10.1093/gigascience/giac036 (PMC9112765; doi:10.1093/gigascience/giac036)
Supplement: giac036_Supplemental_Files [file giac036_supplemental_files.zip]

Archive with 6 entries (6 files):
- Supplementary_file_S1_Dataset_1_genome_report_sheet.xlsx
- Supplementary_file_S2_command_line.sh
- Supplementary_file_S3_Codes_for_graphs.py
- Supplementary_file_S4_Table_S1_Chr_GenomeSize.xlsx
- Supplementary_file_S5_TablesS2-8_Figures_Information.xlsx
- Supplementary_file_S6_Figure_S1_EukaryotaBUSCO.png
