# Supplementary material for: The state of Medusozoa genomics: current evidence and future challenges
Source: Gigascience. 2022 May 17;11:giac036. doi: 10.1093/gigascience/giac036 (PMC9112765; doi:10.1093/gigascience/giac036)
Supplement: giac036_Supplemental_Files [file giac036_supplemental_files.zip › Supplementary_file_S1_Dataset_1_genome_report_sheet.xlsx]

## Sheet: SM_1_Description
Supplementary Material - Table 1 - The medusozoa_genome_report sheet. Report presents information from public databases, project-based databases, published articles; includes genetic data (genome size, contig length), metadata (values derived metrics and statistics) and registries (no biological data involved; e.g., a numerical code for NCBI deposit).									END
									END
									END
									END
									END
END	END	END	END	END	END	END	END	END	END

## Sheet: readme
genome_report(version 1.2022) > This report present information from public databases, project-based databases, published articles as part of current manuscript “The state of Medusozoa genomics: current evidence and future challenges". > To ensure consistency across tabs, all identified datasets are represented in all tabs regardless of whether they present information for a specific tab (e.g., I…									END
									END
									END
									END
									END
									END
									END
									END
									END
									END
									END
									END
									END
									END
									END
									END
									END
									END
									END
									END
									END
									END
									END
									END
									END
									END
									END
									END
									END
									END
									END
									END
									END
									END
									END
									END
									END
									END
END	END	END	END	END	END	END	END	END	END

## Sheet: rules
n	STYLE RULES								END
1/16	The first column of each tab has a note with important remarks for that tab.								END
2/16	First column (Nr Sp) details project count in each tab. This cell helps to accompany a dataset througth the report.								END
3/16	Keep alphabetical order for columns as much as possible (especially for NCBI metadata) until "V-SUMMARY" (free order).								END
4/16	Most of columns titles present details as comments/notes. Cells can present notes with details.								END
5/16	Symbol # in notes stands fos author/user who added that note.								END
6/16	NCBI metadata columns present title´s remarked in bold.								END
7/16	Count and numbering columns and lines are not considered as metadata.								END
8/16	Yellow color is to remark cells with potential errors and misidentifications by manual searching in articles.								END
9/16	In tab IV-REPEATOME, strong yellow remark cells calculated from articles information. For further details see notes in each cell.								END
10/16	Symbol * remarks those cases where original data was edited for this version. Example: updated taxonomy ID for Aurelia samples.								END
11/16	Clades not recovered as monophyletic in current phylogenetic studies (e.g., Anthoathecata) are enclosed in symbol " "								END
12/16	If there is any percentage value (%) it must be accompanied by its absolute value.								END
13/16	Because metadata plain text doesn´t include comma for numerical values, they were added (ex: original: 1000, edited as 1,000).								END
14/16	If possible, add links to cells when appropiate (e.g. accesssions, project databases, references).								END
15/16	Count and numbering columns and lines are not considered as metadata.								END
16/16	END cells define data limits.								END
END	END	END	END	END	END	END	END	END	END

## Sheet: I_00-DATA
Nr Sp	n/N	TaxID	TAXONOMY								Source (priority: published literature)	DNA extraction technique	NCBI TRACES - WGS or WGA datasets (full available data)
			Phylum	Class	Subclass	Order	Suborder	Family	Genus	Species			Run	age	Alias	Assay Type	AvgSpotLen	Bases	Biomaterial_provider	biome	BioProject	BioSample	BioSampleModel	Breed	Bytes	Center Name	collected_by	Collection_Date	Consent	DATASTORE filetype	DATASTORE provider	DATASTORE region	Depth	Description	dev_stage	ENA_CHECKLIST	ENA-FIRST-PUBLIC (run)	ENA-LAST-UPDATE (run)	estimated_size	env_biome	env_broad_scale	Experiment	geo_loc_name_country	geo_loc_name_country_continent	geo_loc_name	Host	identified by	INSDC_center_alias	INSDC_center_name
1	1/12	6145	Cnidaria	Scyphozoa	NA	"Semaeostomeae"	NA	Ulmaridae	Aurelia	Aurelia aurita* [Baltic sea strain]	Khalturin et al 2019	Phenol-chloroform	SRR7992470	not_informed	not_informed	WGA	319	3,198,684,752	not_informed	not_informed	PRJNA494057	SAMN10227664	Invertebrate	not_informed	1,714,173,170	OKINAWA INSTITUTE OF SCIENCE AND TECHNOLOGY GRADUATE UNIVERSITY	Konstantin Khalturin	22/08/2013	public	sra,fastq	s3,gs,ncbi	ncbi.public,s3.us-east-1,gs.US	not_informed	not_informed	adult	not_informed	not_informed	not_informed	not_informed	not_informed	not_informed	SRX4823605	Germany	Europe	Germany:Kiel Bay\, Baltic Sea	not_informed	not_informed	not_informed	not_informed
1	2/12	6145	Cnidaria	Scyphozoa	NA	"Semaeostomeae"	NA	Ulmaridae	Aurelia	Aurelia aurita* [Baltic sea strain]	Khalturin et al 2019	Phenol-chloroform	SRR7992471	not_informed	not_informed	WGA	349	916,497,587	not_informed	not_informed	PRJNA494057	SAMN10227664	Invertebrate	not_informed	509,414,531	OKINAWA INSTITUTE OF SCIENCE AND TECHNOLOGY GRADUATE UNIVERSITY	Konstantin Khalturin	22/08/2013	public	sra,fastq	s3,gs,ncbi	ncbi.public,s3.us-east-1,gs.US	not_informed	not_informed	adult	not_informed	not_informed	not_informed	not_informed	not_informed	not_informed	SRX4823604	Germany	Europe	Germany:Kiel Bay\, Baltic Sea	not_informed	not_informed	not_informed	not_informed
1	3/12	6145	Cnidaria	Scyphozoa	NA	"Semaeostomeae"	NA	Ulmaridae	Aurelia	Aurelia aurita* [Baltic sea strain]	Khalturin et al 2019	Phenol-chloroform	SRR7992472	not_informed	not_informed	WGA	337	4,389,050,329	not_informed	not_informed	PRJNA494057	SAMN10227664	Invertebrate	not_informed	2,064,196,694	OKINAWA INSTITUTE OF SCIENCE AND TECHNOLOGY GRADUATE UNIVERSITY	Konstantin Khalturin	22/08/2013	public	fastq,sra	gs,s3,ncbi	ncbi.public,s3.us-east-1,gs.US	not_informed	not_informed	adult	not_informed	not_informed	not_informed	not_informed	not_informed	not_informed	SRX4823603	Germany	Europe	Germany:Kiel Bay\, Baltic Sea	not_informed	not_informed	not_informed	not_informed
1	4/12	6145	Cnidaria	Scyphozoa	NA	"Semaeostomeae"	NA	Ulmaridae	Aurelia	Aurelia aurita* [Baltic sea strain]	Khalturin et al 2019	Phenol-chloroform	SRR7992473	not_informed	not_informed	WGA	351	4,518,915,453	not_informed	not_informed	PRJNA494057	SAMN10227664	Invertebrate	not_informed	2,161,273,006	OKINAWA INSTITUTE OF SCIENCE AND TECHNOLOGY GRADUATE UNIVERSITY	Konstantin Khalturin	22/08/2013	public	fastq,sra	gs,s3,ncbi	ncbi.public,gs.US,s3.us-east-1	not_informed	not_informed	adult	not_informed	not_informed	not_informed	not_informed	not_informed	not_informed	SRX4823602	Germany	Europe	Germany:Kiel Bay\, Baltic Sea	not_informed	not_informed	not_informed	not_informed
1	5/12	6145	Cnidaria	Scyphozoa	NA	"Semaeostomeae"	NA	Ulmaridae	Aurelia	Aurelia aurita* [Baltic sea strain]	Khalturin et al 2019	Phenol-chloroform	SRR7992474	not_informed	not_informed	WGA	620	13,996,187,046	not_informed	not_informed	PRJNA494057	SAMN10227664	Invertebrate	not_informed	8,083,598,457	OKINAWA INSTITUTE OF SCIENCE AND TECHNOLOGY GRADUATE UNIVERSITY	Konstantin Khalturin	22/08/2013	public	fastq,sra	gs,ncbi,s3	gs.US,ncbi.public,s3.us-east-1	not_informed	not_informed	adult	not_informed	not_informed	not_informed	not_informed	not_informed	not_informed	SRX4823601	Germany	Europe	Germany:Kiel Bay\, Baltic Sea	not_informed	not_informed	not_informed	not_informed
1	6/12	6145	Cnidaria	Scyphozoa	NA	"Semaeostomeae"	NA	Ulmaridae	Aurelia	Aurelia aurita* [Baltic sea strain]	Khalturin et al 2019	Phenol-chloroform	SRR7992475	not_informed	not_informed	WGA	615	10,693,452,366	not_informed	not_informed	PRJNA494057	SAMN10227664	Invertebrate	not_informed	6,248,382,135	OKINAWA INSTITUTE OF SCIENCE AND TECHNOLOGY GRADUATE UNIVERSITY	Konstantin Khalturin	22/08/2013	public	fastq,sra	s3,ncbi,gs	gs.US,s3.us-east-1,ncbi.public	not_informed	not_informed	adult	not_informed	not_informed	not_informed	not_informed	not_informed	not_informed	SRX4823600	Germany	Europe	Germany:Kiel Bay\, Baltic Sea	not_informed	not_informed	not_informed	not_informed
1	7/12	6145	Cnidaria	Scyphozoa	NA	"Semaeostomeae"	NA	Ulmaridae	Aurelia	Aurelia aurita* [Baltic sea strain]	Khalturin et al 2019	Phenol-chloroform	SRR7992476	not_informed	not_informed	WGA	617	25,705,154,875	not_informed	not_informed	PRJNA494057	SAMN10227664	Invertebrate	not_informed	16,268,048,334	OKINAWA INSTITUTE OF SCIENCE AND TECHNOLOGY GRADUATE UNIVERSITY	Konstantin Khalturin	22/08/2013	public	sra,fastq	gs,s3,ncbi	gs.US,s3.us-east-1,ncbi.public	not_informed	not_informed	adult	not_informed	not_informed	not_informed	not_informed	not_informed	not_informed	SRX4823599	Germany	Europe	Germany:Kiel Bay\, Baltic Sea	not_informed	not_informed	not_informed	not_informed
1	8/12	6145	Cnidaria	Scyphozoa	NA	"Semaeostomeae"	NA	Ulmaridae	Aurelia	Aurelia aurita* [Baltic sea strain]	Khalturin et al 2019	Phenol-chloroform	SRR7992477	not_informed	not_informed	WGA	610	3,105,687,951	not_informed	not_informed	PRJNA494057	SAMN10227664	Invertebrate	not_informed	2,106,348,075	OKINAWA INSTITUTE OF SCIENCE AND TECHNOLOGY GRADUATE UNIVERSITY	Konstantin Khalturin	22/08/2013	public	sra,fastq	ncbi,gs,s3	s3.us-east-1,ncbi.public,gs.US	not_informed	not_informed	adult	not_informed	not_informed	not_informed	not_informed	not_informed	not_informed	SRX4823598	Germany	Europe	Germany:Kiel Bay\, Baltic Sea	not_informed	not_informed	not_informed	not_informed
1	9/12	6145	Cnidaria	Scyphozoa	NA	"Semaeostomeae"	NA	Ulmaridae	Aurelia	Aurelia aurita* [Baltic sea strain]	Khalturin et al 2019	Phenol-chloroform	SRR7992478	not_informed	not_informed	WGA	349	1,688,285,734	not_informed	not_informed	PRJNA494057	SAMN10227664	Invertebrate	not_informed	954,244,541	OKINAWA INSTITUTE OF SCIENCE AND TECHNOLOGY GRADUATE UNIVERSITY	Konstantin Khalturin	22/08/2013	public	fastq,sra	gs,s3,ncbi	gs.US,ncbi.public,s3.us-east-1	not_informed	not_informed	adult	not_informed	not_informed	not_informed	not_informed	not_informed	not_informed	SRX4823597	Germany	Europe	Germany:Kiel Bay\, Baltic Sea	not_informed	not_informed	not_informed	not_informed
1	10/12	6145	Cnidaria	Scyphozoa	NA	"Semaeostomeae"	NA	Ulmaridae	Aurelia	Aurelia aurita* [Baltic sea strain]	Khalturin et al 2019	Phenol-chloroform	SRR7992479	not_informed	not_informed	WGA	356	1,342,915,890	not_informed	not_informed	PRJNA494057	SAMN10227664	Invertebrate	not_informed	759,123,902	OKINAWA INSTITUTE OF SCIENCE AND TECHNOLOGY GRADUATE UNIVERSITY	Konstantin Khalturin	22/08/2013	public	sra,fastq	ncbi,s3,gs	gs.US,ncbi.public,s3.us-east-1	not_informed	not_informed	adult	not_informed	not_informed	not_informed	not_informed	not_informed	not_informed	SRX4823596	Germany	Europe	Germany:Kiel Bay\, Baltic Sea	not_informed	not_informed	not_informed	not_informed
1	11/12	6145	Cnidaria	Scyphozoa	NA	"Semaeostomeae"	NA	Ulmaridae	Aurelia	Aurelia aurita* [Baltic sea strain]	Khalturin et al 2019	Phenol-chloroform	SRR7992488	not_informed	not_informed	WGA	334	533,052,337	not_informed	not_informed	PRJNA494057	SAMN10227664	Invertebrate	not_informed	300,820,724	OKINAWA INSTITUTE OF SCIENCE AND TECHNOLOGY GRADUATE UNIVERSITY	Konstantin Khalturin	22/08/2013	public	fastq,sra	gs,ncbi,s3	ncbi.public,s3.us-east-1,gs.US	not_informed	not_informed	adult	not_informed	not_informed	not_informed	not_informed	not_informed	not_informed	SRX4823587	Germany	Europe	Germany:Kiel Bay\, Baltic Sea	not_informed	not_informed	not_informed	not_informed
1	12/12	6145	Cnidaria	Scyphozoa	NA	"Semaeostomeae"	NA	Ulmaridae	Aurelia	Aurelia aurita* [Baltic sea strain]	Khalturin et al 2019	Phenol-chloroform	SRR7992489	not_informed	not_informed	WGA	336	2,050,226,353	not_informed	not_informed	PRJNA494057	SAMN10227664	Invertebrate	not_informed	1,074,637,128	OKINAWA INSTITUTE OF SCIENCE AND TECHNOLOGY GRADUATE UNIVERSITY	Konstantin Khalturin	22/08/2013	public	fastq,sra	ncbi,s3,gs	s3.us-east-1,gs.US,ncbi.public	not_informed	not_informed	adult	not_informed	not_informed	not_informed	not_informed	not_informed	not_informed	SRX4823586	Germany	Europe	Germany:Kiel Bay\, Baltic Sea	not_informed	not_informed	not_informed	not_informed
1	NA	6145	Cnidaria	Scyphozoa	NA	"Semaeostomeae"	NA	Ulmaridae	Aurelia	Aurelia aurita* [Baltic sea strain]	count=12	count=12	count=12	count=0	count=0	count=12	count=12	count=12	count=0	count=0	count=12	count=12	count=12	count=0	count=12	count=12	count=12	count=12	count=12	count=12	count=12	count=12	count=0	count=0	count=12	count=0	count=0	count=0	count=0	count=0	count=0	count=12	count=12	count=12	count=12	count=0	count=0	count=0	count=0
2	1/4	1962980	Cnidaria	Scyphozoa	NA	"Semaeostomeae"	NA	Ulmaridae	Aurelia	Aurelia coerulea* [Japan]	Khalturin et al 2019	Phenol-chloroform	SRR8040391	not_informed	not_informed	WGA	333	1,452,193,198	not_informed	not_informed	PRJNA494062	SAMN10234636	Invertebrate	not_informed	801,508,023	OKINAWA INSTITUTE OF SCIENCE AND TECHNOLOGY GRADUATE UNIVERSITY	not_informed	22/09/2013	public	sra,fastq	s3,gs,ncbi	ncbi.public,gs.US,s3.us-east-1	not_informed	not_informed	not_informed	not_informed	not_informed	not_informed	not_informed	not_informed	not_informed	SRX4870924	uncalculated	uncalculated	missing	not_informed	not_informed	not_informed	not_informed
2	2/4	1962980	Cnidaria	Scyphozoa	NA	"Semaeostomeae"	NA	Ulmaridae	Aurelia	Aurelia coerulea* [Japan]	Khalturin et al 2019	Phenol-chloroform	SRR8040393	not_informed	not_informed	WGA	620	20,669,825,631	not_informed	not_informed	PRJNA494062	SAMN10234636	Invertebrate	not_informed	12,821,187,485	OKINAWA INSTITUTE OF SCIENCE AND TECHNOLOGY GRADUATE UNIVERSITY	not_informed	22/09/2013	public	sra,fastq	ncbi,s3,gs	s3.us-east-1,gs.US,ncbi.public	not_informed	not_informed	not_informed	not_informed	not_informed	not_informed	not_informed	not_informed	not_informed	SRX4870922	uncalculated	uncalculated	missing	not_informed	not_informed	not_informed	not_informed
2	3/4	1962980	Cnidaria	Scyphozoa	NA	"Semaeostomeae"	NA	Ulmaridae	Aurelia	Aurelia coerulea* [Japan]	Khalturin et al 2019	Phenol-chloroform	SRR8040394	not_informed	not_informed	WGA	341	1,226,315,087	not_informed	not_informed	PRJNA494062	SAMN10234636	Invertebrate	not_informed	681,120,772	OKINAWA INSTITUTE OF SCIENCE AND TECHNOLOGY GRADUATE UNIVERSITY	not_informed	22/09/2013	public	fastq,sra	ncbi,s3,gs	ncbi.public,gs.US,s3.us-east-1	not_informed	not_informed	not_informed	not_informed	not_informed	not_informed	not_informed	not_informed	not_informed	SRX4870921	uncalculated	uncalculated	missing	not_informed	not_informed	not_informed	not_informed
2	4/4	1962980	Cnidaria	Scyphozoa	NA	"Semaeostomeae"	NA	Ulmaridae	Aurelia	Aurelia coerulea* [Japan]	Khalturin et al 2019	Phenol-chloroform	SRR8040392	not_informed	not_informed	WGA	333	3,287,901,462	not_informed	not_informed	PRJNA494062	SAMN10234636	Invertebrate	not_informed	1,804,121,584	OKINAWA INSTITUTE OF SCIENCE AND TECHNOLOGY GRADUATE UNIVERSITY	not_informed	22/09/2013	public	fastq,sra	gs,ncbi,s3	gs.US,ncbi.public,s3.us-east-1	not_informed	not_informed	not_informed	not_informed	not_informed	not_informed	not_informed	not_informed	not_informed	SRX4870923	uncalculated	uncalculated	missing	not_informed	not_informed	not_informed	not_informed
2	NA	1962980	Cnidaria	Scyphozoa	NA	"Semaeostomeae"	NA	Ulmaridae	Aurelia	Aurelia coerulea* [Japan]	count=4	count=4	count=4	count=0	count=0	count=4	count=4	count=4	count=0	count=0	count=4	count=4	count=4	count=0	count=4	count=4	count=0	count=4	count=4	count=4	count=4	count=4	count=0	count=0	count=0	count=0	count=0	count=0	count=0	count=0	count=0	count=4	count=4	count=4	count=4	count=0	count=0	count=0	count=0
3	1/9	1962980	Cnidaria	Scyphozoa	NA	"Semaeostomeae"	NA	Ulmaridae	Aurelia	Aurelia coerulea* [California]	Gold et al 2019	Salting-out precipitation	SRR7866923	not_informed	not_informed	WGS	1573	2,918,179,382	not_informed	not_informed	PRJNA490213	SAMN10030708	Invertebrate	not_informed	2,064,575,978	UNIVERSITY OF CALIFORNIA, DAVIS	not_informed	2011	public	sra,pacbio_native	s3,ncbi,gs	s3.us-east-1,gs.US,ncbi.public	not_informed	not_informed	not_informed	not_informed	not_informed	not_informed	not_informed	not_informed	not_informed	SRX4706103	USA	North America	USA: San Diego\, CA	not_informed	David Gold	not_informed	not_informed
3	2/9	1962980	Cnidaria	Scyphozoa	NA	"Semaeostomeae"	NA	Ulmaridae	Aurelia	Aurelia coerulea* [California]	Gold et al 2019	Salting-out precipitation	SRR7834587	not_informed	not_informed	WGS	102	6,697,554,804	not_informed	not_informed	PRJNA490213	SAMN10030708	Invertebrate	not_informed	3,506,950,461	UNIVERSITY OF CALIFORNIA, DAVIS	not_informed	2011	public	sra,fastq	s3,ncbi,gs	s3.us-east-1,gs.US,ncbi.public	not_informed	not_informed	not_informed	not_informed	not_informed	not_informed	not_informed	not_informed	not_informed	SRX4685550	USA	North America	USA: San Diego\, CA	not_informed	David Gold	not_informed	not_informed
3	3/9	1962980	Cnidaria	Scyphozoa	NA	"Semaeostomeae"	NA	Ulmaridae	Aurelia	Aurelia coerulea* [California]	Gold et al 2019	Salting-out precipitation	SRR7866321	not_informed	not_informed	WGS	202	37,907,125,878	not_informed	not_informed	PRJNA490213	SAMN10030708	Invertebrate	not_informed	24,742,165,412	UNIVERSITY OF CALIFORNIA, DAVIS	not_informed	2011	public	fastq,sra	gs,s3,ncbi	s3.us-east-1,ncbi.public,gs.US	not_informed	not_informed	not_informed	not_informed	not_informed	not_informed	not_informed	not_informed	not_informed	SRX4705501	USA	North America	USA: San Diego\, CA	not_informed	David Gold	not_informed	not_informed
3	4/9	1962980	Cnidaria	Scyphozoa	NA	"Semaeostomeae"	NA	Ulmaridae	Aurelia	Aurelia coerulea* [California]	Gold et al 2019	Salting-out precipitation	SRR7866920	not_informed	not_informed	WGS	500	88,160,449,500	not_informed	not_informed	PRJNA490213	SAMN10030708	Invertebrate	not_informed	52,835,847,976	UNIVERSITY OF CALIFORNIA, DAVIS	not_informed	2011	public	fastq,sra	ncbi,gs,s3	gs.US,s3.us-east-1,ncbi.public	not_informed	not_informed	not_informed	not_informed	not_informed	not_informed	not_informed	not_informed	not_informed	SRX4706100	USA	North America	USA: San Diego\, CA	not_informed	David Gold	not_informed	not_informed
3	5/9	1962980	Cnidaria	Scyphozoa	NA	"Semaeostomeae"	NA	Ulmaridae	Aurelia	Aurelia coerulea* [California]	Gold et al 2019	Salting-out precipitation	SRR7889280	not_informed	not_informed	WGS	202	46,629,434,570	not_informed	not_informed	PRJNA490213	SAMN10030708	Invertebrate	not_informed	33,555,729,998	UNIVERSITY OF CALIFORNIA, DAVIS	not_informed	2011	public	sra,fastq	s3,gs,ncbi	ncbi.public,gs.US,s3.us-east-1	not_informed	not_informed	not_informed	not_informed	not_informed	not_informed	not_informed	not_informed	not_informed	SRX4726888	USA	North America	USA: San Diego\, CA	not_informed	David Gold	not_informed	not_informed
3	6/9	1962980	Cnidaria	Scyphozoa	NA	"Semaeostomeae"	NA	Ulmaridae	Aurelia	Aurelia coerulea* [California]	Gold et al 2019	Salting-out precipitation	SRR7889281	not_informed	not_informed	WGS	202	65,914,803,214	not_informed	not_informed	PRJNA490213	SAMN10030708	Invertebrate	not_informed	46,940,078,901	UNIVERSITY OF CALIFORNIA, DAVIS	not_informed	2011	public	sra,fastq	ncbi,s3,gs	s3.us-east-1,ncbi.public,gs.US	not_informed	not_informed	not_informed	not_informed	not_informed	not_informed	not_informed	not_informed	not_informed	SRX4726887	USA	North America	USA: San Diego\, CA	not_informed	David Gold	not_informed	not_informed
3	7/9	1962980	Cnidaria	Scyphozoa	NA	"Semaeostomeae"	NA	Ulmaridae	Aurelia	Aurelia coerulea* [California]	Gold et al 2019	Salting-out precipitation	SRR7889283	not_informed	not_informed	WGS	202	94,292,836,440	not_informed	not_informed	PRJNA490213	SAMN10030708	Invertebrate	not_informed	67,637,264,685	UNIVERSITY OF CALIFORNIA, DAVIS	not_informed	2011	public	sra,fastq	ncbi,gs,s3	s3.us-east-1,gs.US,ncbi.public	not_informed	not_informed	not_informed	not_informed	not_informed	not_informed	not_informed	not_informed	not_informed	SRX4726885	USA	North America	USA: San Diego\, CA	not_informed	David Gold	not_informed	not_informed
3	8/9	1962980	Cnidaria	Scyphozoa	NA	"Semaeostomeae"	NA	Ulmaridae	Aurelia	Aurelia coerulea* [California]	Gold et al 2019	Salting-out precipitation	SRR7889282	not_informed	not_informed	WGS	202	84,705,796,250	not_informed	not_informed	PRJNA490213	SAMN10030708	Invertebrate	not_informed	61,165,820,498	UNIVERSITY OF CALIFORNIA, DAVIS	not_informed	2011	public	fastq,sra	gs,s3,ncbi	s3.us-east-1,ncbi.public,gs.US	not_informed	not_informed	not_informed	not_informed	not_informed	not_informed	not_informed	not_informed	not_informed	SRX4726886	USA	North America	USA: San Diego\, CA	not_informed	David Gold	not_informed	not_informed
3	9/9	1962980	Cnidaria	Scyphozoa	NA	"Semaeostomeae"	NA	Ulmaridae	Aurelia	Aurelia coerulea* [California]	Gold et al 2019	Salting-out precipitation	SRR7889284	not_informed	not_informed	WGS	202	84,446,889,416	not_informed	not_informed	PRJNA490213	SAMN10030708	Invertebrate	not_informed	60,954,195,094	UNIVERSITY OF CALIFORNIA, DAVIS	not_informed	2011	public	fastq,sra	ncbi,s3,gs	ncbi.public,gs.US,s3.us-east-1	not_informed	not_informed	not_informed	not_informed	not_informed	not_informed	not_informed	not_informed	not_informed	SRX4726884	USA	North America	USA: San Diego\, CA	not_informed	David Gold	not_informed	not_informed
3	NA	1962980	Cnidaria	Scyphozoa	NA	"Semaeostomeae"	NA	Ulmaridae	Aurelia	Aurelia coerulea* [California]	count=9	count=9	count=9	count=0	count=0	count=9	count=9	count=9	count=0	count=0	count=9	count=9	count=9	count=0	count=9	count=9	count=0	count=9	count=9	count=9	count=9	count=9	count=0	count=0	count=0	count=0	count=0	count=0	count=0	count=0	count=0	count=9	count=9	count=9	count=9	count=0	count=9	count=0	count=0
4	1/2	1962980	Cnidaria	Scyphozoa	NA	"Semaeostomeae"	NA	Ulmaridae	Aurelia	Aurelia coerulea [North America]	IRIDIAN GENOMES	not_informed	SRR7906069	not_informed	not_informed	WGS	300	21,075,132,900	not_informed	not_informed	PRJNA493278	SAMN10133844	Invertebrate	wild caught	7,501,871,593	IRIDIAN GENOMES	not_informed	2018	public	fastq,sra	s3,ncbi,gs	s3.us-east-1,ncbi.public,gs.US	not_informed	not_informed	not_informed	not_informed	not_informed	not_informed	not_informed	not_informed	not_informed	SRX4742222	USA	North America	USA	not_informed	not_informed	not_informed	not_informed
4	2/2	1962980	Cnidaria	Scyphozoa	NA	"Semaeostomeae"	NA	Ulmaridae	Aurelia	Aurelia coerulea [North America]	IRIDIAN GENOMES	not_informed	SRR11349969	not_informed	not_informed	WGS	609	584,917,828	not_informed	not_informed	PRJNA493278	SAMN10133844	Invertebrate	wild caught	147,023,570	IRIDIAN GENOMES	not_informed	2018	public	sra,fastq	gs,s3,ncbi	s3.us-east-1,ncbi.public,gs.US	not_informed	not_informed	not_informed	not_informed	not_informed	not_informed	not_informed	not_informed	not_informed	SRX7951836	USA	North America	USA	not_informed	not_informed	not_informed	not_informed
4	NA	1962980	Cnidaria	Scyphozoa	NA	"Semaeostomeae"	NA	Ulmaridae	Aurelia	Aurelia coerulea [North America]	count=2	count=0	count=2	count=0	count=0	count=2	count=2	count=2	count=0	count=0	count=2	count=2	count=2	count=2	count=2	count=2	count=0	count=2	count=2	count=2	count=2	count=2	count=0	count=0	count=0	count=0	count=0	count=0	count=0	count=0	count=0	count=2	count=2	count=2	count=2	count=0	count=0	count=0	count=0
5	1/2	2039479	Cnidaria	Scyphozoa	NA	"Semaeostomeae"	NA	Pelagiidae	Chrysaora	Chrysaora achlyos	IRIDIAN GENOMES	not_informed	SRR7906160	not_informed	not_informed	WGS	300	22,618,428,600	not_informed	not_informed	PRJNA493291	SAMN10133888	Invertebrate	not_informed	8,515,299,612	IRIDIAN GENOMES	not_informed	2018	public	fastq,sra	s3,gs,ncbi	ncbi.public,gs.US,s3.us-east-1	not_informed	not_informed	not_informed	not_informed	not_informed	not_informed	not_informed	not_informed	not_informed	SRX4742301	USA	North America	USA	not_informed	not_informed	not_informed	not_informed
5	2/2	2039479	Cnidaria	Scyphozoa	NA	"Semaeostomeae"	NA	Pelagiidae	Chrysaora	Chrysaora achlyos	IRIDIAN GENOMES	not_informed	SRR11534220	not_informed	not_informed	WGS	657	434,429,523	not_informed	not_informed	PRJNA493291	SAMN10133888	Invertebrate	not_informed	109,341,827	IRIDIAN GENOMES	not_informed	2018	public	sra,fastq	ncbi,gs,s3	s3.us-east-1,ncbi.public,gs.US	not_informed	not_informed	not_informed	not_informed	not_informed	not_informed	not_informed	not_informed	not_informed	SRX8105275	USA	North America	USA	not_informed	not_informed	not_informed	not_informed
5	NA	2039479	Cnidaria	Scyphozoa	NA	"Semaeostomeae"	NA	Ulmaridae	Chrysaora	Chrysaora achlyos	count=2	count=0	count=2	count=0	count=0	count=2	count=2	count=2	count=0	count=0	count=2	count=2	count=2	count=0	count=2	count=2	count=0	count=2	count=2	count=2	count=2	count=2	count=0	count=0	count=0	count=0	count=0	count=0	count=0	count=0	count=0	count=2	count=2	count=2	count=2	count=0	count=0	count=0	count=0
6	1/2	2039481	Cnidaria	Scyphozoa	NA	"Semaeostomeae"	NA	Pelagiidae	Chrysaora	Chrysaora chesapeakei	IRIDIAN GENOMES	not_informed	SRR7908726	not_informed	not_informed	WGS	300	20,292,855,000	not_informed	not_informed	PRJNA484605	SAMN10138027	Invertebrate	missing	7,838,283,640	IRIDIAN GENOMES	not_informed	2018	public	fastq,sra	s3,ncbi,gs	ncbi.public,gs.US,s3.us-east-1	not_informed	not_informed	not_informed	not_informed	not_informed	not_informed	not_informed	not_informed	not_informed	SRX4744852	USA	North America	USA	not_informed	not_informed	not_informed	not_informed
6	2/2	2039481	Cnidaria	Scyphozoa	NA	"Semaeostomeae"	NA	Pelagiidae	Chrysaora	Chrysaora chesapeakei	IRIDIAN GENOMES	not_informed	SRR11534427	not_informed	not_informed	WGS	782	457,685,957	not_informed	not_informed	PRJNA484605	SAMN10138027	Invertebrate	missing	115,176,214	IRIDIAN GENOMES	not_informed	2018	public	fastq,sra	gs,ncbi,s3	gs.US,ncbi.public,s3.us-east-1	not_informed	not_informed	not_informed	not_informed	not_informed	not_informed	not_informed	not_informed	not_informed	SRX8105482	USA	North America	USA	not_informed	not_informed	not_informed	not_informed
6	NA	2039481	Cnidaria	Scyphozoa	NA	"Semaeostomeae"	NA	Ulmaridae	Chrysaora	Chrysaora chesapeakei	count=2	count=0	count=2	count=0	count=0	count=2	count=2	count=2	count=0	count=0	count=2	count=2	count=2	count=2	count=2	count=2	count=0	count=2	count=2	count=2	count=2	count=2	count=0	count=0	count=0	count=0	count=0	count=0	count=0	count=0	count=0	count=2	count=2	count=2	count=2	count=0	count=0	count=0	count=0
7	1/2	880219	Cnidaria	Scyphozoa	NA	"Semaeostomeae"	NA	Pelagiidae	Chrysaora	Chrysaora fuscescens	IRIDIAN GENOMES	not_informed	SRR7908727	not_informed	not_informed	WGS	300	21,379,683,300	not_informed	not_informed	PRJNA493610	SAMN10138028	Invertebrate	wild collected	8,041,402,841	IRIDIAN GENOMES	not_informed	2018	public	fastq,sra	gs,ncbi,s3	gs.US,ncbi.public,s3.us-east-1	not_informed	not_informed	not_informed	not_informed	not_informed	not_informed	not_informed	not_informed	not_informed	SRX4744853	USA	North America	USA	not_informed	not_informed	not_informed	not_informed
7	2/2	880219	Cnidaria	Scyphozoa	NA	"Semaeostomeae"	NA	Pelagiidae	Chrysaora	Chrysaora fuscescens	IRIDIAN GENOMES	not_informed	SRR11537591	not_informed	not_informed	WGS	891	266,740,798	not_informed	not_informed	PRJNA493610	SAMN10138028	Invertebrate	wild collected	67,287,355	IRIDIAN GENOMES	not_informed	2018	public	sra,fastq	s3,ncbi,gs	gs.US,s3.us-east-1,ncbi.public	not_informed	not_informed	not_informed	not_informed	not_informed	not_informed	not_informed	not_informed	not_informed	SRX8108646	USA	North America	USA	not_informed	not_informed	not_informed	not_informed
7	NA	880219	Cnidaria	Scyphozoa	NA	"Semaeostomeae"	NA	Ulmaridae	Aurelia	Chrysaora fuscescens	count=2	count=0	count=2	count=0	count=0	count=2	count=2	count=2	count=0	count=0	count=2	count=2	count=2	count=2	count=2	count=2	count=0	count=2	count=2	count=2	count=2	count=2	count=0	count=0	count=0	count=0	count=0	count=0	count=0	count=0	count=0	count=2	count=2	count=2	count=2	count=0	count=0	count=0	count=0
8	1/1	6148	Cnidaria	Scyphozoa	NA	"Semaeostomeae"	NA	Pelagiidae	Chrysaora	Chrysaora quinquecirrha	Xia et al 2020 (2)	Qiagen Blood & Cell Culture DNA Mini Kit	SRR12549609	not_informed	not_informed	Hi-C	300	118,446,846,000	not_informed	not_informed	PRJNA658826	SAMN15890707	Invertebrate	not_informed	38,450,651,034	CENTER FOR ECOLOGICAL AND ENVIRONMENTAL SCIENCES	not_informed	01/08/2019	public	sra,fastq	s3,gs,ncbi	ncbi.public,s3.us-east-1,gs.US	not_informed	not_informed	not_informed	not_informed	not_informed	not_informed	not_informed	not_informed	not_informed	SRX9038828	uncalculated	uncalculated	Pacific Ocean	missing	not_informed	not_informed	not_informed
8	NA	6148	Cnidaria	Scyphozoa	NA	"Semaeostomeae"	NA	Ulmaridae	Chrysaora	Chrysaora quinquecirrha	count=1	count=1	count=1	count=0	count=0	count=1	count=1	count=1	count=0	count=0	count=1	count=1	count=1	count=0	count=1	count=1	count=0	count=1	count=1	count=1	count=1	count=1	count=0	count=0	count=0	count=0	count=0	count=0	count=0	count=0	count=0	count=1	count=1	count=1	count=1	count=1	count=0	count=0	count=0
9	1/2	6148	Cnidaria	Scyphozoa	NA	"Semaeostomeae"	NA	Pelagiidae	Chrysaora	Chrysaora quinquecirrha	Xia et al 2020	Qiagen Blood & Cell Culture DNA Mini Kit	SRR9964709	not_informed	not_informed	WGS	23,048	81,118,474,731	not_informed	not_informed	PRJNA555711	SAMN12326774	Invertebrate	not_informed	68,292,326,553	CENTER FOR ECOLOGICAL AND ENVIRONMENTAL SCIENCES	not_informed	01/12/2018	public	sra,fastq	ncbi,s3,gs	s3.us-east-1,ncbi.public,gs.US	not_informed	not_informed	not_informed	not_informed	not_informed	not_informed	not_informed	not_informed	not_informed	SRX6712224	uncalculated	uncalculated	Pacific Ocean	not_informed	not_informed	not_informed	not_informed
9	2/2	6148	Cnidaria	Scyphozoa	NA	"Semaeostomeae"	NA	Pelagiidae	Chrysaora	Chrysaora quinquecirrha	Xia et al 2020	Qiagen Blood & Cell Culture DNA Mini Kit	SRR9964710	not_informed	not_informed	WGS	300	51,456,748,800	not_informed	not_informed	PRJNA555711	SAMN12326774	Invertebrate	not_informed	35,957,981,252	CENTER FOR ECOLOGICAL AND ENVIRONMENTAL SCIENCES	not_informed	01/12/2018	public	sra,fastq	ncbi,s3,gs	gs.US,s3.us-east-1,ncbi.public	not_informed	not_informed	not_informed	not_informed	not_informed	not_informed	not_informed	not_informed	not_informed	SRX6712223	uncalculated	uncalculated	Pacific Ocean	not_informed	not_informed	not_informed	not_informed
9	NA	6148	Cnidaria	Scyphozoa	NA	"Semaeostomeae"	NA	Ulmaridae	Chrysaora	Chrysaora quinquecirrha	count=2	count=2	count=2	count=0	count=0	count=2	count=2	count=2	count=0	count=0	count=2	count=2	count=2	count=0	count=2	count=2	count=0	count=2	count=2	count=2	count=2	count=2	count=0	count=0	count=0	count=0	count=0	count=0	count=0	count=0	count=0	count=2	count=2	count=2	count=2	count=0	count=0	count=0	count=0
10	1/9	128131	Cnidaria	Scyphozoa	NA	"Semaeostomeae"	NA	Pelagiidae	Sanderia	Sanderia malayensis	Nong et al 2020	not_informed	SRR11638239	not_informed	not_informed	WGS	98	33,910,701,958	not_informed	not_informed	PRJNA505074	SAMN14766822	Invertebrate	not_informed	13,732,579,602	THE CHINESE UNIVERSITY OF HONG KONG	not_informed	2016	public	fastq,sra	gs,ncbi,s3	gs.US,ncbi.public,s3.us-east-1	not_informed	not_informed	not_informed	not_informed	not_informed	not_informed	not_informed	not_informed	not_informed	SRX8202075	Hong Kong	Asia	Hong Kong	not_informed	not_informed	not_informed	not_informed
10	2/9	128131	Cnidaria	Scyphozoa	NA	"Semaeostomeae"	NA	Pelagiidae	Sanderia	Sanderia malayensis	Nong et al 2020	not_informed	SRR11648164	not_informed	not_informed	WGS	249	21,579,617,870	not_informed	not_informed	PRJNA505074	SAMN14775092	Invertebrate	not_informed	12,672,267,216	THE CHINESE UNIVERSITY OF HONG KONG	not_informed	2016	public	fastq,sra	gs,ncbi,s3	gs.US,ncbi.public,s3.us-east-1	not_informed	not_informed	not_informed	not_informed	not_informed	not_informed	not_informed	not_informed	not_informed	SRX8209309	Hong Kong	Asia	Hong Kong	not_informed	not_informed	not_informed	not_informed
10	3/9	128131	Cnidaria	Scyphozoa	NA	"Semaeostomeae"	NA	Pelagiidae	Sanderia	Sanderia malayensis	Nong et al 2020	not_informed	SRR11648165	not_informed	not_informed	WGS	249	39,090,810,458	not_informed	not_informed	PRJNA505074	SAMN14775091	Invertebrate	not_informed	18,861,683,823	THE CHINESE UNIVERSITY OF HONG KONG	not_informed	2016	public	fastq,sra	gs,ncbi,s3	gs.US,ncbi.public,s3.us-east-1	not_informed	not_informed	not_informed	not_informed	not_informed	not_informed	not_informed	not_informed	not_informed	SRX8209308	Hong Kong	Asia	Hong Kong	not_informed	not_informed	not_informed	not_informed
10	4/9	128131	Cnidaria	Scyphozoa	NA	"Semaeostomeae"	NA	Pelagiidae	Sanderia	Sanderia malayensis	Nong et al 2020	not_informed	SRR11648166	not_informed	not_informed	WGS	249	35,969,309,745	not_informed	not_informed	PRJNA505074	SAMN14775090	Invertebrate	not_informed	19,857,632,235	THE CHINESE UNIVERSITY OF HONG KONG	not_informed	2016	public	fastq,sra	gs,ncbi,s3	gs.US,ncbi.public,s3.us-east-1	not_informed	not_informed	not_informed	not_informed	not_informed	not_informed	not_informed	not_informed	not_informed	SRX8209307	Hong Kong	Asia	Hong Kong	not_informed	not_informed	not_informed	not_informed
10	5/9	128131	Cnidaria	Scyphozoa	NA	"Semaeostomeae"	NA	Pelagiidae	Sanderia	Sanderia malayensis	Nong et al 2020	not_informed	SRR11648167	not_informed	not_informed	WGS	249	40,034,121,129	not_informed	not_informed	PRJNA505074	SAMN14775089	Invertebrate	not_informed	20,838,963,796	THE CHINESE UNIVERSITY OF HONG KONG	not_informed	2016	public	fastq,sra	gs,ncbi,s3	gs.US,ncbi.public,s3.us-east-1	not_informed	not_informed	not_informed	not_informed	not_informed	not_informed	not_informed	not_informed	not_informed	SRX8209306	Hong Kong	Asia	Hong Kong	not_informed	not_informed	not_informed	not_informed
10	6/9	128131	Cnidaria	Scyphozoa	NA	"Semaeostomeae"	NA	Pelagiidae	Sanderia	Sanderia malayensis	Nong et al 2020	not_informed	SRR11648174	not_informed	not_informed	WGS	272	42,090,914,650	not_informed	not_informed	PRJNA505074	SAMN14775107	Invertebrate	not_informed	22,379,888,511	THE CHINESE UNIVERSITY OF HONG KONG	not_informed	2016	public	fastq,sra	gs,ncbi,s3	gs.US,ncbi.public,s3.us-east-1	not_informed	not_informed	not_informed	not_informed	not_informed	not_informed	not_informed	not_informed	not_informed	SRX8209316	Hong Kong	Asia	Hong Kong	not_informed	not_informed	not_informed	not_informed
10	7/9	128131	Cnidaria	Scyphozoa	NA	"Semaeostomeae"	NA	Pelagiidae	Sanderia	Sanderia malayensis	Nong et al 2020	not_informed	SRR11648394	not_informed	not_informed	WGS	8,548	21,249,472,162	not_informed	not_informed	PRJNA505074	SAMN14775357	Invertebrate	not_informed	14,877,881,790	THE CHINESE UNIVERSITY OF HONG KONG	not_informed	2016	public	pacbio_native,sra	gs,ncbi,s3	gs.US,ncbi.public,s3.us-east-1	not_informed	not_informed	not_informed	not_informed	not_informed	not_informed	not_informed	not_informed	not_informed	SRX8209535	Hong Kong	Asia	Hong Kong	not_informed	not_informed	not_informed	not_informed
10	8/9	128131	Cnidaria	Scyphozoa	NA	"Semaeostomeae"	NA	Pelagiidae	Sanderia	Sanderia malayensis	Nong et al 2020	not_informed	SRR11722088	not_informed	not_informed	WGS	300	65,787,451,500	not_informed	not_informed	PRJNA505074	SAMN14846617	Invertebrate	not_informed	26,540,177,295	THE CHINESE UNIVERSITY OF HONG KONG	not_informed	2017	public	fastq,sra	gs,ncbi,s3	gs.US,ncbi.public,s3.us-east-1	not_informed	not_informed	not_informed	not_informed	not_informed	not_informed	not_informed	not_informed	not_informed	SRX8281386	Hong Kong	Asia	Hong Kong	not_informed	not_informed	not_informed	not_informed
10	9/9	128131	Cnidaria	Scyphozoa	NA	"Semaeostomeae"	NA	Pelagiidae	Sanderia	Sanderia malayensis	Nong et al 2020	not_informed	SRR11722089	not_informed	not_informed	WGS	300	68,352,108,000	not_informed	not_informed	PRJNA505074	SAMN14846616	Invertebrate	not_informed	27,415,151,254	THE CHINESE UNIVERSITY OF HONG KONG	not_informed	2017	public	fastq,sra	gs,ncbi,s3	gs.US,ncbi.public,s3.us-east-1	not_informed	not_informed	not_informed	not_informed	not_informed	not_informed	not_informed	not_informed	not_informed	SRX8281385	Hong Kong	Asia	Hong Kong	not_informed	not_informed	not_informed	not_informed
10	NA	128131	Cnidaria	Scyphozoa	NA	"Semaeostomeae"	NA	Pelagiidae	Sanderia	Sanderia malayensis	count=9	count=0	count=9	count=0	count=0	count=9	count=9	count=9	count=0	count=0	count=9	count=9	count=9	count=0	count=9	count=9	count=0	count=9	count=9	count=9	count=9	count=9	count=0	count=0	count=0	count=0	count=0	count=0	count=0	count=0	count=0	count=9	count=9	count=9	count=9	count=0	count=0	count=0	count=0
11	1/7	321803	Cnidaria	Scyphozoa	NA	Rhizostomeae	NA	Rhizostomatidae	Nemopilema	Nemopilema nomurai	Kim et al 2020	CTAB	SRR6298207	not_informed	not_informed	WGS	200	14,125,448,200	not_informed	not_informed	PRJNA415234	SAMN07819368	Invertebrate	not_informed	9,376,530,993	ULSAN NATIONAL INSTITUTE OF SCIENCE AND TECHNOLOGY	not_informed	12/09/2013	public	fastq,sra	s3,gs,ncbi	gs.US,ncbi.public,s3.us-east-1	not_informed	not_informed	not_informed	not_informed	not_informed	not_informed	not_informed	not_informed	not_informed	SRX3399148	South Korea	Asia	South Korea: Tongyong	not_informed	not_informed	not_informed	not_informed
11	2/7	321803	Cnidaria	Scyphozoa	NA	Rhizostomeae	NA	Rhizostomatidae	Nemopilema	Nemopilema nomurai	Kim et al 2020	CTAB	SRR6298208	not_informed	not_informed	WGS	200	14,370,117,000	not_informed	not_informed	PRJNA415234	SAMN07819368	Invertebrate	not_informed	9,602,215,703	ULSAN NATIONAL INSTITUTE OF SCIENCE AND TECHNOLOGY	not_informed	12/09/2013	public	fastq,sra	ncbi,s3,gs	ncbi.public,s3.us-east-1,gs.US	not_informed	not_informed	not_informed	not_informed	not_informed	not_informed	not_informed	not_informed	not_informed	SRX3399147	South Korea	Asia	South Korea: Tongyong	not_informed	not_informed	not_informed	not_informed
11	3/7	321803	Cnidaria	Scyphozoa	NA	Rhizostomeae	NA	Rhizostomatidae	Nemopilema	Nemopilema nomurai	Kim et al 2020	CTAB	SRR6298209	not_informed	not_informed	WGS	202	22,724,464,498	not_informed	not_informed	PRJNA415234	SAMN07819368	Invertebrate	not_informed	15,505,361,625	ULSAN NATIONAL INSTITUTE OF SCIENCE AND TECHNOLOGY	not_informed	12/09/2013	public	sra,fastq	s3,gs,ncbi	s3.us-east-1,gs.US,ncbi.public	not_informed	not_informed	not_informed	not_informed	not_informed	not_informed	not_informed	not_informed	not_informed	SRX3399146	South Korea	Asia	South Korea: Tongyong	not_informed	not_informed	not_informed	not_informed
11	4/7	321803	Cnidaria	Scyphozoa	NA	Rhizostomeae	NA	Rhizostomatidae	Nemopilema	Nemopilema nomurai	Kim et al 2020	CTAB	SRR6298210	not_informed	not_informed	WGS	202	26,990,759,442	not_informed	not_informed	PRJNA415234	SAMN07819368	Invertebrate	not_informed	18,364,274,690	ULSAN NATIONAL INSTITUTE OF SCIENCE AND TECHNOLOGY	not_informed	12/09/2013	public	sra,fastq	gs,s3,ncbi	gs.US,ncbi.public,s3.us-east-1	not_informed	not_informed	not_informed	not_informed	not_informed	not_informed	not_informed	not_informed	not_informed	SRX3399145	South Korea	Asia	South Korea: Tongyong	not_informed	not_informed	not_informed	not_informed
11	5/7	321803	Cnidaria	Scyphozoa	NA	Rhizostomeae	NA	Rhizostomatidae	Nemopilema	Nemopilema nomurai	Kim et al 2020	CTAB	SRR6298211	not_informed	not_informed	WGS	8,296	36,764,353,866	not_informed	not_informed	PRJNA415234	SAMN07819368	Invertebrate	not_informed	25,529,316,018	ULSAN NATIONAL INSTITUTE OF SCIENCE AND TECHNOLOGY	not_informed	12/09/2013	public	pacbio_native,sra	s3,ncbi,gs	s3.us-east-1,gs.US,ncbi.public	not_informed	not_informed	not_informed	not_informed	not_informed	not_informed	not_informed	not_informed	not_informed	SRX3399144	South Korea	Asia	South Korea: Tongyong	not_informed	not_informed	not_informed	not_informed
11	6/7	321803	Cnidaria	Scyphozoa	NA	Rhizostomeae	NA	Rhizostomatidae	Nemopilema	Nemopilema nomurai	Kim et al 2020	CTAB	SRR6298213	not_informed	not_informed	WGS	200	18,485,103,600	not_informed	not_informed	PRJNA415234	SAMN07819368	Invertebrate	not_informed	11,657,121,921	ULSAN NATIONAL INSTITUTE OF SCIENCE AND TECHNOLOGY	not_informed	12/09/2013	public	sra,fastq	s3,gs,ncbi	s3.us-east-1,ncbi.public,gs.US	not_informed	not_informed	not_informed	not_informed	not_informed	not_informed	not_informed	not_informed	not_informed	SRX3399142	South Korea	Asia	South Korea: Tongyong	not_informed	not_informed	not_informed	not_informed
11	7/7	321803	Cnidaria	Scyphozoa	NA	Rhizostomeae	NA	Rhizostomatidae	Nemopilema	Nemopilema nomurai	Kim et al 2020	CTAB	SRR6298214	not_informed	not_informed	WGS	5,560	1,922,851,266	not_informed	not_informed	PRJNA415234	SAMN07819368	Invertebrate	not_informed	1,229,425,042	ULSAN NATIONAL INSTITUTE OF SCIENCE AND TECHNOLOGY	not_informed	12/09/2013	public	fastq,sra	gs,s3,ncbi	gs.US,ncbi.public,s3.us-east-1	not_informed	not_informed	not_informed	not_informed	not_informed	not_informed	not_informed	not_informed	not_informed	SRX3399141	South Korea	Asia	South Korea: Tongyong	not_informed	not_informed	not_informed	not_informed
11	NA	321803	Cnidaria	Scyphozoa	NA	Rhizostomeae	NA	Rhizostomatidae	Nemopilema	Nemopilema nomurai	count=7	count=7	count=7	count=0	count=0	count=7	count=7	count=7	count=0	count=0	count=7	count=7	count=7	count=0	count=7	count=7	count=0	count=7	count=7	count=7	count=7	count=7	count=0	count=0	count=0	count=0	count=0	count=0	count=0	count=0	count=0	count=7	count=7	count=7	count=7	count=0	count=0	count=0	count=0
12	1/7	499914	Cnidaria	Scyphozoa	NA	Rhizostomeae	NA	Rhizostomatidae	Rhopilema	Rhopilema esculentum	Nong et al 2020	not_informed	SRR11648393	not_informed	not_informed	WGS	5,818	8,036,359,407	not_informed	not_informed	PRJNA505074	SAMN14775358	Invertebrate	not_informed	5,577,778,207	THE CHINESE UNIVERSITY OF HONG KONG	not_informed	2017	public	pacbio_native,sra	s3,ncbi,gs	s3.us-east-1,gs.US,ncbi.public	not_informed	not_informed	not_informed	not_informed	not_informed	not_informed	not_informed	not_informed	not_informed	SRX8209536	Hong Kong	Asia	Hong Kong	not_informed	not_informed	not_informed	not_informed
12	2/7	499914	Cnidaria	Scyphozoa	NA	Rhizostomeae	NA	Rhizostomatidae	Rhopilema	Rhopilema esculentum	Nong et al 2020	not_informed	SRR11678130	not_informed	not_informed	WGS	250	26,382,125,000	not_informed	not_informed	PRJNA505074	SAMN14832298	Invertebrate	not_informed	13,773,491,286	THE CHINESE UNIVERSITY OF HONG KONG	not_informed	2017	public	fastq,sra	gs,ncbi,s3	gs.US,ncbi.public,s3.us-east-1	not_informed	not_informed	not_informed	not_informed	not_informed	not_informed	not_informed	not_informed	not_informed	SRX8239037	Hong Kong	Asia	Hong Kong	not_informed	not_informed	not_informed	not_informed
12	3/7	499914	Cnidaria	Scyphozoa	NA	Rhizostomeae	NA	Rhizostomatidae	Rhopilema	Rhopilema esculentum	Nong et al 2020	not_informed	SRR11678129	not_informed	not_informed	WGS	250	23,198,936,750	not_informed	not_informed	PRJNA505074	SAMN14832297	Invertebrate	not_informed	14,546,794,295	THE CHINESE UNIVERSITY OF HONG KONG	not_informed	2017	public	sra,fastq	gs,ncbi,s3	ncbi.public,s3.us-east-1,gs.US	not_informed	not_informed	not_informed	not_informed	not_informed	not_informed	not_informed	not_informed	not_informed	SRX8239036	Hong Kong	Asia	Hong Kong	not_informed	not_informed	not_informed	not_informed
12	4/7	499914	Cnidaria	Scyphozoa	NA	Rhizostomeae	NA	Rhizostomatidae	Rhopilema	Rhopilema esculentum	Nong et al 2020	not_informed	SRR11678131	not_informed	not_informed	WGS	250	39,697,351,500	not_informed	not_informed	PRJNA505074	SAMN14832296	Invertebrate	not_informed	20,656,882,262	THE CHINESE UNIVERSITY OF HONG KONG	not_informed	2017	public	fastq,sra	gs,ncbi,s3	ncbi.public,s3.us-east-1,gs.US	not_informed	not_informed	not_informed	not_informed	not_informed	not_informed	not_informed	not_informed	not_informed	SRX8239038	Hong Kong	Asia	Hong Kong	not_informed	not_informed	not_informed	not_informed
12	5/7	499914	Cnidaria	Scyphozoa	NA	Rhizostomeae	NA	Rhizostomatidae	Rhopilema	Rhopilema esculentum	Nong et al 2020	not_informed	SRR11638252	not_informed	not_informed	WGS	250	25,563,552,250	not_informed	not_informed	PRJNA505074	SAMN14770369	Invertebrate	not_informed	12,590,595,952	THE CHINESE UNIVERSITY OF HONG KONG	not_informed	2017	public	sra,fastq	gs,ncbi,s3	gs.US,s3.us-east-1,ncbi.public	not_informed	not_informed	not_informed	not_informed	not_informed	not_informed	not_informed	not_informed	not_informed	SRX8202088	Hong Kong	Asia	Hong Kong	not_informed	not_informed	not_informed	not_informed
12	6/7	499914	Cnidaria	Scyphozoa	NA	Rhizostomeae	NA	Rhizostomatidae	Rhopilema	Rhopilema esculentum	Nong et al 2020	not_informed	SRR11649085	not_informed	not_informed	WGS	300	61,072,192,200	not_informed	not_informed	PRJNA505074	SAMN14775428	Invertebrate	not_informed	28,921,346,018	THE CHINESE UNIVERSITY OF HONG KONG	not_informed	2017	public	sra,fastq	s3,gs,ncbi	ncbi.public,s3.us-east-1,gs.US	not_informed	not_informed	not_informed	not_informed	not_informed	not_informed	not_informed	not_informed	not_informed	SRX8210228	Hong Kong	Asia	Hong Kong	not_informed	not_informed	not_informed	not_informed
12	7/7	499914	Cnidaria	Scyphozoa	NA	Rhizostomeae	NA	Rhizostomatidae	Rhopilema	Rhopilema esculentum	Nong et al 2020	not_informed	SRR11649086	not_informed	not_informed	WGS	300	46,011,930,000	not_informed	not_informed	PRJNA505074	SAMN14775427	Invertebrate	not_informed	22,959,552,535	THE CHINESE UNIVERSITY OF HONG KONG	not_informed	2017	public	sra,fastq	s3,ncbi,gs	s3.us-east-1,gs.US,ncbi.public	not_informed	not_informed	not_informed	not_informed	not_informed	not_informed	not_informed	not_informed	not_informed	SRX8210227	Hong Kong	Asia	Hong Kong	not_informed	not_informed	not_informed	not_informed
12	NA	499914	Cnidaria	Scyphozoa	NA	Rhizostomeae	NA	Rhizostomatidae	Rhopilema	Rhopilema esculentum	count=7	count=0	count=7	count=0	count=0	count=7	count=7	count=7	count=0	count=0	count=7	count=7	count=7	count=0	count=7	count=7	count=0	count=7	count=7	count=7	count=7	count=7	count=0	count=0	count=0	count=0	count=0	count=0	count=0	count=0	count=0	count=7	count=7	count=7	count=7	count=0	count=0	count=0	count=0
13	1/2	499914	Cnidaria	Scyphozoa	NA	Rhizostomeae	NA	Rhizostomatidae	Rhopilema	Rhopilema esculentum	Li et al 2020	TIANamp Marine Animal DNA Kit	SRR8617500	not_informed	not_informed	WGS	300	22,810,473,600	not_informed	not_informed	PRJNA523480	SAMN10979281	Invertebrate	not_informed	8,311,603,676	LIAONING OCEAN AND FISHERIES SCIENCE RESEARCH INSITITUTE	not_informed	19/08/2017	public	sra,fastq	s3,ncbi,gs	gs.US,s3.us-east-1,ncbi.public	not_informed	DNA extracted from the epidermis of an adult flame jellyish (Rhopilema esculentum), HTGS	adult	not_informed	not_informed	not_informed	not_informed	not_informed	not_informed	SRX5416401	China	Asia	China: Yingkou\, Liaoning	not_informed	not_informed	not_informed	not_informed
13	2/2	499914	Cnidaria	Scyphozoa	NA	Rhizostomeae	NA	Rhizostomatidae	Rhopilema	Rhopilema esculentum	Li et al 2020	TIANamp Marine Animal DNA Kit	SRR8617499	not_informed	not_informed	WGS	7196	42,694,853,998	not_informed	not_informed	PRJNA523480	SAMN10979282	Invertebrate	not_informed	10,792,890,701	LIAONING OCEAN AND FISHERIES SCIENCE RESEARCH INSITITUTE	not_informed	19/08/2017	public	sra,pacbio_native	ncbi,gs,s3	ncbi.public,s3.us-east-1,gs.US	not_informed	DNA extracted from the epidermis of an adult flame jellyish (Rhopilema esculentum), HTGS	adult	not_informed	not_informed	not_informed	not_informed	not_informed	not_informed	SRX5416402	China	Asia	China: Yingkou\, Liaoning	not_informed	not_informed	not_informed	not_informed
13	NA	499914	Cnidaria	Scyphozoa	NA	Rhizostomeae	NA	Rhizostomatidae	Rhopilema	Rhopilema esculentum	count=2	count=2	count=2	count=0	count=0	count=2	count=2	count=2	count=0	count=0	count=2	count=2	count=2	count=0	count=2	count=2	count=0	count=2	count=2	count=2	count=2	count=2	count=0	count=2	count=2	count=0	count=0	count=0	count=0	count=0	count=0	count=2	count=2	count=2	count=2	count=0	count=0	count=0	count=0
14	1/4	114796	Cnidaria	Scyphozoa	NA	Rhizostomeae	NA	Cassiopeidae	Cassiopea	Cassiopea andromeda	University Medical Center Groningen (UMCG)	not_informed	SRR10386856	2 months	not_informed	WGS	493	62,197,085,887	Andre Morandini\, University of Sao Paulo\, Brazil	not_informed	PRJNA576371	SAMN12993007	Invertebrate	not_informed	34,097,308,143	UNIVERSITY MEDICAL CENTER GRONINGEN (UMCG)	Andre Morandini	01/10/2017	public	sra,fastq	s3,ncbi,gs	ncbi.public,gs.US,s3.us-east-1	1 m	not_informed	Young jellyfish	not_informed	not_informed	not_informed	not_informed	not_informed	marine water body [ENVO:00001999]	SRX7087591	Brazil	South America	Brazil:Cabo Frio	not_informed	Andre Morandini	not_informed	not_informed
14	2/4	114796	Cnidaria	Scyphozoa	NA	Rhizostomeae	NA	Cassiopeidae	Cassiopea	Cassiopea andromeda	University Medical Center Groningen (UMCG)	not_informed	SRR10386857	2 months	not_informed	WGS	300	63,102,284,400	Andre Morandini\, University of Sao Paulo\, Brazil	not_informed	PRJNA576371	SAMN12993007	Invertebrate	not_informed	20,825,003,557	UNIVERSITY MEDICAL CENTER GRONINGEN (UMCG)	Andre Morandini	01/10/2017	public	fastq,sra	gs,ncbi,s3	gs.US,s3.us-east-1,ncbi.public	1 m	not_informed	Young jellyfish	not_informed	not_informed	not_informed	not_informed	not_informed	marine water body [ENVO:00001999]	SRX7087590	Brazil	South America	Brazil:Cabo Frio	not_informed	Andre Morandini	not_informed	not_informed
14	3/4	114796	Cnidaria	Scyphozoa	NA	Rhizostomeae	NA	Cassiopeidae	Cassiopea	Cassiopea andromeda	University Medical Center Groningen (UMCG)	not_informed	SRR10386858	2 months	not_informed	WGS	300	64,235,609,100	Andre Morandini\, University of Sao Paulo\, Brazil	not_informed	PRJNA576371	SAMN12993007	Invertebrate	not_informed	20,988,556,225	UNIVERSITY MEDICAL CENTER GRONINGEN (UMCG)	Andre Morandini	01/10/2017	public	sra,fastq	ncbi,s3,gs	ncbi.public,gs.US,s3.us-east-1	1 m	not_informed	Young jellyfish	not_informed	not_informed	not_informed	not_informed	not_informed	marine water body [ENVO:00001999]	SRX7087589	Brazil	South America	Brazil:Cabo Frio	not_informed	Andre Morandini	not_informed	not_informed
14	4/4	114796	Cnidaria	Scyphozoa	NA	Rhizostomeae	NA	Cassiopeidae	Cassiopea	Cassiopea andromeda	University Medical Center Groningen (UMCG)	not_informed	SRR10386859	2 months	not_informed	WGS	300	26,858,811,300	Andre Morandini\, University of Sao Paulo\, Brazil	not_informed	PRJNA576371	SAMN12993007	Invertebrate	not_informed	8,822,572,594	UNIVERSITY MEDICAL CENTER GRONINGEN (UMCG)	Andre Morandini	01/10/2017	public	fastq,sra	ncbi,s3,gs	ncbi.public,s3.us-east-1,gs.US	1 m	not_informed	Young jellyfish	not_informed	not_informed	not_informed	not_informed	not_informed	marine water body [ENVO:00001999]	SRX7087588	Brazil	South America	Brazil:Cabo Frio	not_informed	Andre Morandini	not_informed	not_informed
14	NA	114796	Cnidaria	Scyphozoa	NA	Rhizostomeae	NA	Cassiopeidae	Cassiopea	Cassiopea andromeda	count=4	count=0	count=4	count=4	count=0	count=4	count=4	count=4	count=4	count=0	count=4	count=4	count=4	count=0	count=4	count=4	count=4	count=4	count=4	count=4	count=4	count=4	count=4	count=0	count=4	count=0	count=0	count=0	count=0	count=0	count=4	count=4	count=4	count=4	count=4	count=0	count=4	count=0	count=0
15	1/4	12993	Cnidaria	Scyphozoa	NA	Rhizostomeae	NA	Cassiopeidae	Cassiopea	Cassiopea xamachana	Odhera et al 2019	CTAB	ERR2228271	not_informed	Cxam_T1A	WGS	387	21,972,407,607	not_informed	not_informed	PRJEB23739	SAMEA104446260	not_informed	not_informed	10,940,452,299	PENN STATE	not_informed	not_informed	public	fastq,sra	s3,ncbi,gs,ena	gs.US,ena,ncbi.public,s3.us-east-1	not_informed	Cassiopea xamachana line asexually propogated from a single polyp	not_informed	ERC000011	25/01/2018	16/11/2018	not_informed	not_informed	not_informed	ERX2281610	not_informed	not_informed	not_informed	not_informed	not_informed	PENN STATE	PENN STATE
15	2/4	12993	Cnidaria	Scyphozoa	NA	Rhizostomeae	NA	Cassiopeidae	Cassiopea	Cassiopea xamachana	Odhera et al 2019	CTAB	ERR2228272	not_informed	Cxam_T1A	WGS	389	35,633,435,976	not_informed	not_informed	PRJEB23739	SAMEA104446260	not_informed	not_informed	17,704,815,487	PENN STATE	not_informed	not_informed	public	fastq,sra	s3,ena,gs,ncbi	ncbi.public,s3.us-east-1,gs.US,ena	not_informed	Cassiopea xamachana line asexually propogated from a single polyp	not_informed	ERC000011	25/01/2018	16/11/2018	not_informed	not_informed	not_informed	ERX2281611	not_informed	not_informed	not_informed	not_informed	not_informed	PENN STATE	PENN STATE
15	3/4	12993	Cnidaria	Scyphozoa	NA	Rhizostomeae	NA	Cassiopeidae	Cassiopea	Cassiopea xamachana	Odhera et al 2019	CTAB	ERR2228273	not_informed	Cxam_T1A	WGS	424	24,264,662,760	not_informed	not_informed	PRJEB23739	SAMEA104446260	not_informed	not_informed	11,126,768,607	PENN STATE	not_informed	not_informed	public	sra,fastq	ena,s3,ncbi,gs	ena,gs.US,ncbi.public,s3.us-east-1	not_informed	Cassiopea xamachana line asexually propogated from a single polyp	not_informed	ERC000011	25/01/2018	16/11/2018	not_informed	not_informed	not_informed	ERX2281612	not_informed	not_informed	not_informed	not_informed	not_informed	PENN STATE	PENN STATE
15	4/4	12993	Cnidaria	Scyphozoa	NA	Rhizostomeae	NA	Cassiopeidae	Cassiopea	Cassiopea xamachana	Odhera et al 2019	CTAB	ERR2228274	not_informed	Cxam_T1A	WGS	426	23,821,622,031	not_informed	not_informed	PRJEB23739	SAMEA104446260	not_informed	not_informed	10,970,605,257	PENN STATE	not_informed	not_informed	public	fastq,sra	ena,ncbi,gs,s3	ena,gs.US,s3.us-east-1,ncbi.public	not_informed	Cassiopea xamachana line asexually propogated from a single polyp	not_informed	ERC000011	25/01/2018	16/11/2018	not_informed	not_informed	not_informed	ERX2281613	not_informed	not_informed	not_informed	not_informed	not_informed	PENN STATE	PENN STATE
15	NA	12993	Cnidaria	Scyphozoa	NA	Rhizostomeae	NA	Cassiopeidae	Cassiopea	Cassiopea xamachana	count=4	count=4	count=4	count=0	count=4	count=4	count=4	count=4	count=0	count=0	count=4	count=4	count=0	count=0	count=4	count=4	count=0	count=0	count=4	count=4	count=4	count=4	count=0	count=4	count=0	count=4	count=4	count=4	count=0	count=0	count=0	count=4	count=0	count=0	count=0	count=0	count=0	count=4	count=4
16	1/20	1193083	Cnidaria	Cubozoa	NA	Carybdeida	NA	Alatinidae	Alatina	Alatina alata	Odhera et al 2019	DNeasy Blood & Tissue Kit	SRR11410509	not_informed	not_informed	WGS	707	1,453,695,414	not_informed	not_informed	PRJNA484608	SAMN08133470	Invertebrate	not_informed	365,505,263	IRIDIAN GENOMES	not_informed	2011	public	sra,fastq	ncbi,s3,gs	gs.US,s3.us-east-1,ncbi.public	not_informed	not_informed	not_informed	not_informed	not_informed	not_informed	not_informed	not_informed	not_informed	SRX7989160	uncalculated	uncalculated	missing	not_informed	not_informed	not_informed	not_informed
16	2/20	1193083	Cnidaria	Cubozoa	NA	Carybdeida	NA	Alatinidae	Alatina	Alatina alata	Odhera et al 2019	DNeasy Blood & Tissue Kit	SRR9087751	not_informed	not_informed	WGS	228	86,272,203,570	not_informed	not_informed	PRJNA421156	SAMN08133470	Invertebrate	not_informed	22,330,131,020	IRIDIAN GENOMES	not_informed	2011	public	fastq,sra	gs,s3,ncbi	s3.us-east-1,ncbi.public,gs.US	not_informed	not_informed	not_informed	not_informed	not_informed	not_informed	not_informed	not_informed	not_informed	SRX5862919	uncalculated	uncalculated	missing	not_informed	not_informed	not_informed	not_informed
16	3/20	1193083	Cnidaria	Cubozoa	NA	Carybdeida	NA	Alatinidae	Alatina	Alatina alata	Odhera et al 2019	DNeasy Blood & Tissue Kit	SRR6823438	not_informed	not_informed	WGS	129	86,067,149,407	not_informed	not_informed	PRJNA421156	SAMN08133470	Invertebrate	not_informed	22,527,560,462	IRIDIAN GENOMES	not_informed	2011	public	fastq,sra	gs,ncbi,s3	gs.US,s3.us-east-1,ncbi.public	not_informed	not_informed	not_informed	not_informed	not_informed	not_informed	not_informed	not_informed	not_informed	SRX3779976	uncalculated	uncalculated	missing	not_informed	not_informed	not_informed	not_informed
16	4/20	1193083	Cnidaria	Cubozoa	NA	Carybdeida	NA	Alatinidae	Alatina	Alatina alata	Odhera et al 2019	DNeasy Blood & Tissue Kit	SRR8382007	not_informed	not_informed	WGS	228	86,280,018,241	not_informed	not_informed	PRJNA421156	SAMN08133470	Invertebrate	not_informed	22,356,724,051	IRIDIAN GENOMES	not_informed	2011	public	fastq,sra	ncbi,gs,s3	ncbi.public,s3.us-east-1,gs.US	not_informed	not_informed	not_informed	not_informed	not_informed	not_informed	not_informed	not_informed	not_informed	SRX5191945	uncalculated	uncalculated	missing	not_informed	not_informed	not_informed	not_informed
16	5/20	1193083	Cnidaria	Cubozoa	NA	Carybdeida	NA	Alatinidae	Alatina	Alatina alata	Odhera et al 2019	DNeasy Blood & Tissue Kit	SRR8885062	not_informed	not_informed	WGS	228	86,272,203,570	not_informed	not_informed	PRJNA421156	SAMN08133470	Invertebrate	not_informed	22,337,226,721	IRIDIAN GENOMES	not_informed	2011	public	fastq,sra	s3,gs,ncbi	ncbi.public,s3.us-east-1,gs.US	not_informed	not_informed	not_informed	not_informed	not_informed	not_informed	not_informed	not_informed	not_informed	SRX5670826	uncalculated	uncalculated	missing	not_informed	not_informed	not_informed	not_informed
16	6/20	1193083	Cnidaria	Cubozoa	NA	Carybdeida	NA	Alatinidae	Alatina	Alatina alata	Odhera et al 2019	DNeasy Blood & Tissue Kit	SRR5168102	not_informed	not_informed	WGS	202	43,737,975,260	not_informed	not_informed	PRJNA167165	SAMN00009560	not_informed	not_informed	20,722,938,379	IRIDIAN GENOMES	not_informed	not_informed	public	sra,fastq	gs,s3,ncbi	gs.US,ncbi.public,s3.us-east-1	not_informed	not_informed	not_informed	not_informed	not_informed	not_informed	not_informed	not_informed	not_informed	SRX2485025	not_informed	not_informed	not_informed	not_informed	not_informed	not_informed	not_informed
16	7/20	1193083	Cnidaria	Cubozoa	NA	Carybdeida	NA	Alatinidae	Alatina	Alatina alata	Odhera et al 2019	DNeasy Blood & Tissue Kit	SRR5168103	not_informed	not_informed	WGS	302	53,729,218,338	not_informed	not_informed	PRJNA167165	SAMN00009560	not_informed	not_informed	25,224,802,404	IRIDIAN GENOMES	not_informed	not_informed	public	sra,fastq	ncbi,gs,s3	s3.us-east-1,gs.US,ncbi.public	not_informed	not_informed	not_informed	not_informed	not_informed	not_informed	not_informed	not_informed	not_informed	SRX2485026	not_informed	not_informed	not_informed	not_informed	not_informed	not_informed	not_informed
16	8/20	1193083	Cnidaria	Cubozoa	NA	Carybdeida	NA	Alatinidae	Alatina	Alatina alata	Odhera et al 2019	DNeasy Blood & Tissue Kit	SRR5168104	not_informed	not_informed	WGS	302	51,224,689,152	not_informed	not_informed	PRJNA167165	SAMN00009560	not_informed	not_informed	23,988,334,314	IRIDIAN GENOMES	not_informed	not_informed	public	sra,fastq	s3,gs,ncbi	s3.us-east-1,ncbi.public,gs.US	not_informed	not_informed	not_informed	not_informed	not_informed	not_informed	not_informed	not_informed	not_informed	SRX2485027	not_informed	not_informed	not_informed	not_informed	not_informed	not_informed	not_informed
16	9/20	1193083	Cnidaria	Cubozoa	NA	Carybdeida	NA	Alatinidae	Alatina	Alatina alata	Odhera et al 2019	DNeasy Blood & Tissue Kit	SRR5168105	not_informed	not_informed	WGS	3,335	75,792,167	not_informed	not_informed	PRJNA167165	SAMN00009560	not_informed	not_informed	58,073,170	IRIDIAN GENOMES	not_informed	not_informed	public	pacbio_native,sra,contigs	ncbi,s3,gs	gs.US,ncbi.public,s3.us-east-1	not_informed	not_informed	not_informed	not_informed	not_informed	not_informed	not_informed	not_informed	not_informed	SRX2485028	not_informed	not_informed	not_informed	not_informed	not_informed	not_informed	not_informed
16	10/20	1193083	Cnidaria	Cubozoa	NA	Carybdeida	NA	Alatinidae	Alatina	Alatina alata	Odhera et al 2019	DNeasy Blood & Tissue Kit	SRR5168106	not_informed	not_informed	WGS	3,835	80,807,280	not_informed	not_informed	PRJNA167165	SAMN00009560	not_informed	not_informed	63,989,753	IRIDIAN GENOMES	not_informed	not_informed	public	contigs,pacbio_native,sra	s3,ncbi,gs	gs.US,ncbi.public,s3.us-east-1	not_informed	not_informed	not_informed	not_informed	not_informed	not_informed	not_informed	not_informed	not_informed	SRX2485029	not_informed	not_informed	not_informed	not_informed	not_informed	not_informed	not_informed
16	11/20	1193083	Cnidaria	Cubozoa	NA	Carybdeida	NA	Alatinidae	Alatina	Alatina alata	Odhera et al 2019	DNeasy Blood & Tissue Kit	SRR5168107	not_informed	not_informed	WGS	3,738	83,680,176	not_informed	not_informed	PRJNA167165	SAMN00009560	not_informed	not_informed	65,256,537	IRIDIAN GENOMES	not_informed	not_informed	public	contigs,pacbio_native,sra	s3,gs,ncbi	ncbi.public,gs.US,s3.us-east-1	not_informed	not_informed	not_informed	not_informed	not_informed	not_informed	not_informed	not_informed	not_informed	SRX2485030	not_informed	not_informed	not_informed	not_informed	not_informed	not_informed	not_informed
16	12/20	1193083	Cnidaria	Cubozoa	NA	Carybdeida	NA	Alatinidae	Alatina	Alatina alata	Odhera et al 2019	DNeasy Blood & Tissue Kit	SRR5168108	not_informed	not_informed	WGS	3,211	88,924,228	not_informed	not_informed	PRJNA167165	SAMN00009560	not_informed	not_informed	69,594,323	IRIDIAN GENOMES	not_informed	not_informed	public	sra,contigs,pacbio_native	s3,gs,ncbi	ncbi.public,s3.us-east-1,gs.US	not_informed	not_informed	not_informed	not_informed	not_informed	not_informed	not_informed	not_informed	not_informed	SRX2485031	not_informed	not_informed	not_informed	not_informed	not_informed	not_informed	not_informed
16	13/20	1193083	Cnidaria	Cubozoa	NA	Carybdeida	NA	Alatinidae	Alatina	Alatina alata	Odhera et al 2019	DNeasy Blood & Tissue Kit	SRR5168109	not_informed	not_informed	WGS	3,781	101,691,047	not_informed	not_informed	PRJNA167165	SAMN00009560	not_informed	not_informed	82,105,899	IRIDIAN GENOMES	not_informed	not_informed	public	contigs,sra,pacbio_native	ncbi,s3,gs	gs.US,ncbi.public,s3.us-east-1	not_informed	not_informed	not_informed	not_informed	not_informed	not_informed	not_informed	not_informed	not_informed	SRX2485032	not_informed	not_informed	not_informed	not_informed	not_informed	not_informed	not_informed
16	14/20	1193083	Cnidaria	Cubozoa	NA	Carybdeida	NA	Alatinidae	Alatina	Alatina alata	Odhera et al 2019	DNeasy Blood & Tissue Kit	SRR5168110	not_informed	not_informed	WGS	2,986	88,084,059	not_informed	not_informed	PRJNA167165	SAMN00009560	not_informed	not_informed	67,890,272	IRIDIAN GENOMES	not_informed	not_informed	public	contigs,sra,pacbio_native	s3,gs,ncbi	gs.US,ncbi.public,s3.us-east-1	not_informed	not_informed	not_informed	not_informed	not_informed	not_informed	not_informed	not_informed	not_informed	SRX2485033	not_informed	not_informed	not_informed	not_informed	not_informed	not_informed	not_informed
16	15/20	1193083	Cnidaria	Cubozoa	NA	Carybdeida	NA	Alatinidae	Alatina	Alatina alata	Odhera et al 2019	DNeasy Blood & Tissue Kit	SRR5168111	not_informed	not_informed	WGS	3,194	89,326,483	not_informed	not_informed	PRJNA167165	SAMN00009560	not_informed	not_informed	68,440,757	IRIDIAN GENOMES	not_informed	not_informed	public	pacbio_native,contigs,sra	ncbi,s3,gs	gs.US,s3.us-east-1,ncbi.public	not_informed	not_informed	not_informed	not_informed	not_informed	not_informed	not_informed	not_informed	not_informed	SRX2485034	not_informed	not_informed	not_informed	not_informed	not_informed	not_informed	not_informed
16	16/20	1193083	Cnidaria	Cubozoa	NA	Carybdeida	NA	Alatinidae	Alatina	Alatina alata	Odhera et al 2019	DNeasy Blood & Tissue Kit	SRR5168112	not_informed	not_informed	WGS	3,106	116,921,157	not_informed	not_informed	PRJNA167165	SAMN00009560	not_informed	not_informed	85,969,313	IRIDIAN GENOMES	not_informed	not_informed	public	sra,pacbio_native,contigs	ncbi,gs,s3	s3.us-east-1,gs.US,ncbi.public	not_informed	not_informed	not_informed	not_informed	not_informed	not_informed	not_informed	not_informed	not_informed	SRX2485035	not_informed	not_informed	not_informed	not_informed	not_informed	not_informed	not_informed
16	17/20	1193083	Cnidaria	Cubozoa	NA	Carybdeida	NA	Alatinidae	Alatina	Alatina alata	Odhera et al 2019	DNeasy Blood & Tissue Kit	SRR5168113	not_informed	not_informed	WGS	2,559	98,253,253	not_informed	not_informed	PRJNA167165	SAMN00009560	not_informed	not_informed	76,102,219	IRIDIAN GENOMES	not_informed	not_informed	public	sra,pacbio_native,contigs	gs,s3,ncbi	gs.US,ncbi.public,s3.us-east-1	not_informed	not_informed	not_informed	not_informed	not_informed	not_informed	not_informed	not_informed	not_informed	SRX2485036	not_informed	not_informed	not_informed	not_informed	not_informed	not_informed	not_informed
16	18/20	1193083	Cnidaria	Cubozoa	NA	Carybdeida	NA	Alatinidae	Alatina	Alatina alata	Odhera et al 2019	DNeasy Blood & Tissue Kit	SRR5168114	not_informed	not_informed	WGS	3,092	110,700,271	not_informed	not_informed	PRJNA167165	SAMN00009560	not_informed	not_informed	82,934,760	IRIDIAN GENOMES	not_informed	not_informed	public	contigs,sra,pacbio_native	gs,s3,ncbi	ncbi.public,gs.US,s3.us-east-1	not_informed	not_informed	not_informed	not_informed	not_informed	not_informed	not_informed	not_informed	not_informed	SRX2485037	not_informed	not_informed	not_informed	not_informed	not_informed	not_informed	not_informed
16	19/20	1193083	Cnidaria	Cubozoa	NA	Carybdeida	NA	Alatinidae	Alatina	Alatina alata	Odhera et al 2019	DNeasy Blood & Tissue Kit	SRR5168115	not_informed	not_informed	WGS	3,790	101,579,739	not_informed	not_informed	PRJNA167165	SAMN00009560	not_informed	not_informed	80,055,611	IRIDIAN GENOMES	not_informed	not_informed	public	pacbio_native,sra,contigs	ncbi,gs,s3	ncbi.public,s3.us-east-1,gs.US	not_informed	not_informed	not_informed	not_informed	not_informed	not_informed	not_informed	not_informed	not_informed	SRX2485038	not_informed	not_informed	not_informed	not_informed	not_informed	not_informed	not_informed
16	20/20	1193083	Cnidaria	Cubozoa	NA	Carybdeida	NA	Alatinidae	Alatina	Alatina alata	Odhera et al 2019	DNeasy Blood & Tissue Kit	SRR5168116	not_informed	not_informed	WGS	4,349	113,885,392	not_informed	not_informed	PRJNA167165	SAMN00009560	not_informed	not_informed	91,019,880	IRIDIAN GENOMES	not_informed	not_informed	public	contigs,sra,pacbio_native	gs,s3,ncbi	ncbi.public,s3.us-east-1,gs.US	not_informed	not_informed	not_informed	not_informed	not_informed	not_informed	not_informed	not_informed	not_informed	SRX2485039	not_informed	not_informed	not_informed	not_informed	not_informed	not_informed	not_informed
16	NA	1193083	Cnidaria	Cubozoa	NA	Rhizostomeae	NA	Alatinidae	Alatina	Alatina alata	count=20	count=20	count=20	count=0	count=0	count=20	count=20	count=20	count=0	count=0	count=20	count=20	count=5	count=0	count=20	count=20	count=0	count=5	count=20	count=20	count=20	count=20	count=0	count=0	count=0	count=0	count=0	count=0	count=0	count=0	count=0	count=20	count=5	count=5	count=5	count=0	count=0	count=0	count=0
17	1/1	2292721	Cnidaria	Cubozoa	NA	Carybdeida	NA	Alatinidae	NA	Alatinidae sp. Z8VKAUB7J3	IRIDIAN GENOMES	not_informed	SRR7908812	not_informed	not_informed	WGS	300	25,529,367,300	not_informed	not_informed	PRJNA493613	SAMN10138046	Invertebrate	missing	9,765,321,881	IRIDIAN GENOMES	not_informed	2018	public	fastq,sra	s3,ncbi,gs	ncbi.public,gs.US,s3.us-east-1	not_informed	not_informed	not_informed	not_informed	not_informed	not_informed	not_informed	not_informed	not_informed	SRX4744938	USA	North America	USA	not_informed	not_informed	not_informed	not_informed
17	NA	2292721	Cnidaria	Cubozoa	NA	Rhizostomeae	NA	Alatinidae	NA	Alatinidae sp. Z8VKAUB7J3	count=1	count=0	count=1	count=0	count=0	count=1	count=1	count=1	count=0	count=0	count=1	count=1	count=1	count=1	count=1	count=1	count=0	count=1	count=1	count=1	count=1	count=1	count=0	count=0	count=0	count=0	count=0	count=0	count=0	count=0	count=0	count=1	count=1	count=1	count=1	count=0	count=0	count=0	count=0
18	1/6	686327	Cnidaria	Cubozoa	NA	Carybdeida	NA	Carukiidae	Morbakka	Morbakka virulenta	Khalturin et al 2019	Phenol-chloroform	SRR7983768	not_informed	not_informed	WGA	13,140	8,540,055,202	not_informed	not_informed	PRJNA494059	SAMN10219777	Invertebrate	not_informed	5,887,287,752	OKINAWA INSTITUTE OF SCIENCE AND TECHNOLOGY GRADUATE UNIVERSITY	not_informed	08/12/2014	public	sra,pacbio_native	ncbi,s3,gs	ncbi.public,gs.US,s3.us-east-1	not_informed	not_informed	adult	not_informed	not_informed	not_informed	not_informed	not_informed	not_informed	SRX4815041	Japan	Asia	Japan:Ondo Fishing port\, Hiroshima Prefecture	not_informed	not_informed	not_informed	not_informed
18	2/6	686327	Cnidaria	Cubozoa	NA	Carybdeida	NA	Carukiidae	Morbakka	Morbakka virulenta	Khalturin et al 2019	Phenol-chloroform	SRR7983772	not_informed	not_informed	WGA	396	1,695,356,922	not_informed	not_informed	PRJNA494059	SAMN10219777	Invertebrate	not_informed	889,173,350	OKINAWA INSTITUTE OF SCIENCE AND TECHNOLOGY GRADUATE UNIVERSITY	not_informed	08/12/2014	public	fastq,sra	ncbi,gs,s3	gs.US,s3.us-east-1,ncbi.public	not_informed	not_informed	adult	not_informed	not_informed	not_informed	not_informed	not_informed	not_informed	SRX4815037	Japan	Asia	Japan:Ondo Fishing port\, Hiroshima Prefecture	not_informed	not_informed	not_informed	not_informed
18	3/6	686327	Cnidaria	Cubozoa	NA	Carybdeida	NA	Carukiidae	Morbakka	Morbakka virulenta	Khalturin et al 2019	Phenol-chloroform	SRR7983773	not_informed	not_informed	WGA	609	40,695,623,650	not_informed	not_informed	PRJNA494059	SAMN10219777	Invertebrate	not_informed	26,120,124,789	OKINAWA INSTITUTE OF SCIENCE AND TECHNOLOGY GRADUATE UNIVERSITY	not_informed	08/12/2014	public	fastq,sra	s3,ncbi,gs	gs.US,s3.us-east-1,ncbi.public	not_informed	not_informed	adult	not_informed	not_informed	not_informed	not_informed	not_informed	not_informed	SRX4815036	Japan	Asia	Japan:Ondo Fishing port\, Hiroshima Prefecture	not_informed	not_informed	not_informed	not_informed
18	4/6	686327	Cnidaria	Cubozoa	NA	Carybdeida	NA	Carukiidae	Morbakka	Morbakka virulenta	Khalturin et al 2019	Phenol-chloroform	SRR7983774	not_informed	not_informed	WGA	358	1,431,048,320	not_informed	not_informed	PRJNA494059	SAMN10219777	Invertebrate	not_informed	784,451,099	OKINAWA INSTITUTE OF SCIENCE AND TECHNOLOGY GRADUATE UNIVERSITY	not_informed	08/12/2014	public	sra,fastq	ncbi,gs,s3	ncbi.public,gs.US,s3.us-east-1	not_informed	not_informed	adult	not_informed	not_informed	not_informed	not_informed	not_informed	not_informed	SRX4815035	Japan	Asia	Japan:Ondo Fishing port\, Hiroshima Prefecture	not_informed	not_informed	not_informed	not_informed
18	5/6	686327	Cnidaria	Cubozoa	NA	Carybdeida	NA	Carukiidae	Morbakka	Morbakka virulenta	Khalturin et al 2019	Phenol-chloroform	SRR7983775	not_informed	not_informed	WGA	359	1,383,687,594	not_informed	not_informed	PRJNA494059	SAMN10219777	Invertebrate	not_informed	767,977,984	OKINAWA INSTITUTE OF SCIENCE AND TECHNOLOGY GRADUATE UNIVERSITY	not_informed	08/12/2014	public	sra,fastq	gs,ncbi,s3	ncbi.public,gs.US,s3.us-east-1	not_informed	not_informed	adult	not_informed	not_informed	not_informed	not_informed	not_informed	not_informed	SRX4815034	Japan	Asia	Japan:Ondo Fishing port\, Hiroshima Prefecture	not_informed	not_informed	not_informed	not_informed
18	6/6	686327	Cnidaria	Cubozoa	NA	Carybdeida	NA	Carukiidae	Morbakka	Morbakka virulenta	Khalturin et al 2019	Phenol-chloroform	SRR7983769	not_informed	not_informed	WGA	374	8,562,648,973	not_informed	not_informed	PRJNA494059	SAMN10219777	Invertebrate	not_informed	5,690,041,833	OKINAWA INSTITUTE OF SCIENCE AND TECHNOLOGY GRADUATE UNIVERSITY	not_informed	08/12/2014	public	sra,fastq	ncbi,gs,s3	s3.us-east-1,gs.US,ncbi.public	not_informed	not_informed	adult	not_informed	not_informed	not_informed	not_informed	not_informed	not_informed	SRX4815040	Japan	Asia	Japan:Ondo Fishing port\, Hiroshima Prefecture	not_informed	not_informed	not_informed	not_informed
18	NA	686327	Cnidaria	Cubozoa	NA	Carybdeida	NA	Carukiidae	Morbakka	Morbakka virulenta	count=6	count=6	count=6	count=0	count=0	count=6	count=6	count=6	count=0	count=0	count=6	count=6	count=6	count=0	count=6	count=6	count=0	count=6	count=6	count=6	count=6	count=6	count=0	count=0	count=6	count=0	count=0	count=0	count=0	count=0	count=0	count=6	count=6	count=6	count=6	count=0	count=0	count=0	count=0
19	1/2	686687	Cnidaria	Cubozoa	NA	Carybdeida	NA	Carybdeidae	Carybdea	Carybdea marsupialis	IRIDIAN GENOMES	not_informed	SRR7908729	not_informed	not_informed	WGS	300	21,603,675,300	not_informed	not_informed	PRJNA493611	SAMN10138045	Invertebrate	missing	8,224,472,507	IRIDIAN GENOMES	not_informed	2018	public	sra,fastq	ncbi,s3,gs	gs.US,s3.us-east-1,ncbi.public	not_informed	not_informed	not_informed	not_informed	not_informed	not_informed	not_informed	not_informed	not_informed	SRX4744855	USA	North America	USA	not_informed	not_informed	not_informed	not_informed
19	2/2	686687	Cnidaria	Cubozoa	NA	Carybdeida	NA	Carybdeidae	Carybdea	Carybdea marsupialis	IRIDIAN GENOMES	not_informed	SRR11530700	not_informed	not_informed	WGS	736	1,453,266,129	not_informed	not_informed	PRJNA493611	SAMN10138045	Invertebrate	missing	365,326,655	IRIDIAN GENOMES	not_informed	2018	public	sra,fastq	s3,gs,ncbi	s3.us-east-1,gs.US,ncbi.public	not_informed	not_informed	not_informed	not_informed	not_informed	not_informed	not_informed	not_informed	not_informed	SRX8101755	USA	North America	USA	not_informed	not_informed	not_informed	not_informed
19	NA	686687	Cnidaria	Cubozoa	NA	Carybdeida	NA	Carybdeidae	Carybdea	Carybdea marsupialis	count=2	count=0	count=2	count=0	count=0	count=2	count=2	count=2	count=0	count=0	count=2	count=2	count=2	count=2	count=2	count=2	count=0	count=2	count=2	count=2	count=2	count=2	count=0	count=0	count=0	count=0	count=0	count=0	count=0	count=0	count=0	count=2	count=2	count=2	count=2	count=0	count=0	count=0	count=0
20	1/2	685043	Cnidaria	Cubozoa	NA	Carybdeida	NA	Tamoyidae	Tamoya	Tamoya ohboya	IRIDIAN GENOMES	not_informed	SRR13036460	not_informed	not_informed	WGS	300	1,230,567,000	not_informed	not_informed	PRJNA676141	SAMN16755383	Invertebrate	not_informed	573,590,027	IRIDIAN GENOMES	not_informed	2017	public	fastq,sra	gs,ncbi,s3	gs.US,ncbi.public,s3.us-east-1	not_informed	not_informed	not_informed	not_informed	not_informed	not_informed	not_informed	not_informed	not_informed	SRX9486522	Netherlands Antilles	North America	Netherlands Antilles	not_informed	not_informed	not_informed	not_informed
20	2/2	685043	Cnidaria	Cubozoa	NA	Carybdeida	NA	Tamoyidae	Tamoya	Tamoya ohboya	IRIDIAN GENOMES	not_informed	SRR13700068	not_informed	not_informed	WGS	300	35,336,042,100	not_informed	not_informed	PRJNA676141	SAMN16755383	Invertebrate	not_informed	14,194,033,861	IRIDIAN GENOMES	not_informed	2017	public	fastq,sra	gs,ncbi,s3	gs.US,ncbi.public,s3.us-east-1	not_informed	not_informed	not_informed	not_informed	not_informed	not_informed	not_informed	not_informed	not_informed	SRX10089199	Netherlands Antilles	North America	Netherlands Antilles	not_informed	not_informed	not_informed	not_informed
20	NA	685043	Cnidaria	Cubozoa	NA	Carybdeida	NA	Tamoyidae	Tamoya	Tamoya ohboya	count=2	count=0	count=2	count=0	count=0	count=2	count=2	count=2	count=0	count=0	count=2	count=2	count=2	count=0	count=2	count=2	count=0	count=2	count=2	count=2	count=2	count=2	count=0	count=0	count=0	count=0	count=0	count=0	count=0	count=0	count=0	count=2	count=2	count=2	count=2	count=2	count=2	count=2	count=2
21	1/4	1843192	Cnidaria	Staurozoa	Amyostaurida	NA	NA	Kishinouyeidae	Calvadosia	Calvadosia cruxmelitensis	Odhera et al 2019	Phenol-chloroform	ERR2216064	not_informed	Ccrux_L001-4__PE	WGS	276	8,961,952,482	not_informed	not_informed	PRJEB23739	SAMEA104421631	not_informed	not_informed	4,565,016,636	PENN STATE	not_informed	not_informed	public	fastq,sra	gs,s3,ena,ncbi	gs.US,s3.us-east-1,ena,ncbi.public	not_informed	150 bp paired-end reads generated on the Illumina NextSeq 500 for library 1	not_informed	ERC000011	25/01/2018	16/11/2018	not_informed	not_informed	not_informed	ERX2270394	not_informed	not_informed	not_informed	not_informed	not_informed	PENN STATE	PENN STATE
21	2/4	1843192	Cnidaria	Staurozoa	Amyostaurida	NA	NA	Kishinouyeidae	Calvadosia	Calvadosia cruxmelitensis	Odhera et al 2019	Phenol-chloroform	ERR2216065	not_informed	Ccrux_L001-4__PE	WGS	282	9,519,373,833	not_informed	not_informed	PRJEB23739	SAMEA104421631	not_informed	not_informed	4,573,708,846	PENN STATE	not_informed	not_informed	public	sra,fastq	s3,gs,ncbi,ena	gs.US,ena,s3.us-east-1,ncbi.public	not_informed	150 bp paired-end reads generated on the Illumina NextSeq 500 for library 1	not_informed	ERC000011	25/01/2018	16/11/2018	not_informed	not_informed	not_informed	ERX2270395	not_informed	not_informed	not_informed	not_informed	not_informed	PENN STATE	PENN STATE
21	3/4	1843192	Cnidaria	Staurozoa	Amyostaurida	NA	NA	Kishinouyeidae	Calvadosia	Calvadosia cruxmelitensis	Odhera et al 2019	Phenol-chloroform	ERR2216066	not_informed	Ccrux_L001-4__PE	WGS	278	9,342,975,209	not_informed	not_informed	PRJEB23739	SAMEA104421631	not_informed	not_informed	4,716,255,372	PENN STATE	not_informed	not_informed	public	fastq,sra	ncbi,s3,ena,gs	s3.us-east-1,gs.US,ncbi.public,ena	not_informed	150 bp paired-end reads generated on the Illumina NextSeq 500 for library 1	not_informed	ERC000011	25/01/2018	16/11/2018	not_informed	not_informed	not_informed	ERX2270396	not_informed	not_informed	not_informed	not_informed	not_informed	PENN STATE	PENN STATE
21	4/4	1843192	Cnidaria	Staurozoa	Amyostaurida	NA	NA	Kishinouyeidae	Calvadosia	Calvadosia cruxmelitensis	Odhera et al 2019	Phenol-chloroform	ERR2216067	not_informed	Ccrux_L001-4__PE	WGS	282	9,402,861,366	not_informed	not_informed	PRJEB23739	SAMEA104421631	not_informed	not_informed	4,536,239,274	PENN STATE	not_informed	not_informed	public	sra,fastq	ncbi,ena,s3,gs	s3.us-east-1,gs.US,ncbi.public,ena	not_informed	150 bp paired-end reads generated on the Illumina NextSeq 500 for library 1	not_informed	ERC000011	25/01/2018	16/11/2018	not_informed	not_informed	not_informed	ERX2270397	not_informed	not_informed	not_informed	not_informed	not_informed	PENN STATE	PENN STATE
21	NA	1843192	Cnidaria	Staurozoa	Amyostaurida	NA	NA	Kishinouyeidae	Calvadosia	Calvadosia cruxmelitensis	count=4	count=4	count=4	count=0	count=4	count=4	count=4	count=4	count=0	count=0	count=4	count=4	count=0	count=0	count=4	count=4	count=0	count=0	count=4	count=4	count=4	count=4	count=0	count=4	count=0	count=4	count=4	count=4	count=0	count=0	count=0	count=4	count=0	count=0	count=0	count=0	count=0	count=4	count=4
22	1/1	1843192	Cnidaria	Staurozoa	Amyostaurida	NA	NA	Kishinouyeidae	Calvadosia	Calvadosia cruxmelitensis	IRIDIAN GENOMES	Phenol-chloroform	SRR13003944	not_informed	not_informed	WGS	300	159,183,000,000	not_informed	not_informed	PRJNA675207	SAMN16692227	Invertebrate	not_informed	73,087,448,734	IRIDIAN GENOMES	not_informed	2016	public	sra,fastq	gs,s3,ncbi	s3.us-east-1,gs.US,ncbi.public	SRX9455169	not_informed	not_informed	not_informed	not_informed	not_informed	not_informed	not_informed	not_informed	SRX9455169	USA	North America	USA	not_informed	not_informed	not_informed	not_informed
22	NA	1843192	Cnidaria	Staurozoa	Amyostaurida	NA	NA	Kishinouyeidae	Calvadosia	Calvadosia cruxmelitensis	count=1	count=1	count=1	count=0	count=0	count=1	count=1	count=1	count=0	count=0	count=1	count=1	count=1	count=0	count=1	count=1	count=0	count=1	count=1	count=1	count=1	count=1	count=1	count=0	count=0	count=0	count=0	count=0	count=0	count=0	count=0	count=1	count=1	count=1	count=1	count=0	count=0	count=0	count=0
23	1/3	128124	Cnidaria	Hydrozoa	Trachylinae	Limnomedusae	NA	Olindiidae	Craspedacusta	Craspedacusta sowerbii	IRIDIAN GENOMES	not_informed	SRR3986370	not_informed	not_informed	WGS	302	123,697,000,000	not_informed	not_informed	PRJNA335818	SAMN05463206	Invertebrate	not_informed	54,410,502,974	IRIDIAN GENOMES	not_informed	2016	public	fastq,sra	ncbi,s3,gs	gs.US,s3.us-east-1,ncbi.public	not_informed	not_informed	not_informed	not_informed	not_informed	not_informed	not_informed	not_informed	not_informed	SRX1988389	USA	North America	USA	not_informed	not_informed	not_informed	not_informed
23	2/3	128124	Cnidaria	Hydrozoa	Trachylinae	Limnomedusae	NA	Olindiidae	Craspedacusta	Craspedacusta sowerbii	IRIDIAN GENOMES	not_informed	SRR7276314	not_informed	not_informed	WGS	280	114,501,000,000	not_informed	not_informed	PRJNA335818	SAMN05463206	Invertebrate	not_informed	50,108,481,862	IRIDIAN GENOMES	not_informed	2016	public	fastq,sra	s3,gs,ncbi	gs.US,ncbi.public,s3.us-east-1	not_informed	not_informed	not_informed	not_informed	not_informed	not_informed	not_informed	not_informed	not_informed	SRX4179921	USA	North America	USA	not_informed	not_informed	not_informed	not_informed
23	3/3	128124	Cnidaria	Hydrozoa	Trachylinae	Limnomedusae	NA	Olindiidae	Craspedacusta	Craspedacusta sowerbii	IRIDIAN GENOMES	not_informed	SRR11402062	not_informed	not_informed	WGS	1,150	748,383,595	not_informed	not_informed	PRJNA335818	SAMN05463206	Invertebrate	not_informed	188,356,306	IRIDIAN GENOMES	not_informed	2016	public	fastq,sra	s3,gs,ncbi	s3.us-east-1,ncbi.public,gs.US	not_informed	not_informed	not_informed	not_informed	not_informed	not_informed	not_informed	not_informed	not_informed	SRX7980792	USA	North America	USA	not_informed	not_informed	not_informed	not_informed
23	NA	128124	Cnidaria	Hydrozoa	Trachylinae	Limnomedusae	NA	Olindiidae	Craspedacusta	Craspedacusta sowerbii	count=3	count=0	count=3	count=0	count=0	count=3	count=3	count=3	count=0	count=0	count=3	count=3	count=3	count=0	count=3	count=3	count=0	count=3	count=3	count=3	count=3	count=3	count=0	count=0	count=0	count=0	count=0	count=0	count=0	count=0	count=0	count=3	count=3	count=3	count=3	count=0	count=0	count=0	count=0
24	1/1	340365	Cnidaria	Hydrozoa	Trachylinae	Limnomedusae	NA	Olindiidae	Scolionema	Scolionema suvaense	IRIDIAN GENOMES	not_informed	SRR9613700	not_informed	not_informed	WGS	300	36,392,707,500	not_informed	not_informed	PRJNA551768	SAMN12165722	Model organism or animal	not_informed	14,804,998,744	IRIDIAN GENOMES	not_informed	not_informed	public	fastq,sra	gs,ncbi,s3	gs.US,ncbi.public,s3.us-east-1	not_informed	not_informed	adult	not_informed	not_informed	not_informed	not_informed	not_informed	not_informed	SRX6376768	not_informed	not_informed	not_informed	not_informed	not_informed	not_informed	not_informed
24	NA	340365	Cnidaria	Hydrozoa	Trachylinae	Limnomedusae	NA	Olindiidae	Scolionema	Scolionema suvaense	count=1	count=0	count=1	count=0	count=0	count=1	count=1	count=1	count=0	count=0	count=1	count=1	count=1	count=0	count=1	count=1	count=0	count=0	count=1	count=1	count=1	count=1	count=0	count=0	count=1	count=0	count=0	count=0	count=0	count=0	count=0	count=1	count=0	count=0	count=0	count=0	count=0	count=0	count=0
25	1/1	6088	Cnidaria	Hydrozoa	Hydroidolina	Anthoathecata	Aplanulata	Hydridae	Hydra	Hydra oligactis	Vogg et al 2019	DNeasy Blood & Tissue kit	SRR6364634	not_informed	not_informed	WGS	302	60,724,564,534	not_informed	not_informed	PRJNA419866	SAMN08153368	Invertebrate	missing	23,281,285,505	UNIVERSITY OF GENEVA, GALLIOT LAB.	not_informed	Not collected	public	fastq,sra	ncbi,gs,s3	ncbi.public,s3.us-east-1,gs.US	not_informed	not_informed	adult	not_informed	not_informed	not_informed	not_informed	not_informed	not_informed	SRX3460342	uncalculated	uncalculated	Not collected	not_informed	not_informed	not_informed	not_informed
25	NA	6088	Cnidaria	Hydrozoa	Hydroidolina	"Anthoathecata"	Aplanulata	Hydridae	Hydra	Hydra oligactis	count=1	count=1	count=1	count=0	count=0	count=1	count=1	count=1	count=0	count=0	count=1	count=1	count=1	count=1	count=1	count=1	count=0	count=1	count=1	count=1	count=1	count=1	count=0	count=0	count=1	count=0	count=0	count=0	count=0	count=0	count=0	count=1	count=1	count=1	count=1	count=0	count=0	count=0	count=0
26	1/5	6082	Cnidaria	Hydrozoa	Hydroidolina	"Anthoathecata"	Aplanulata	Hydridae	Hydra	Hydra viridissima	Hamada et al 2020	Phenol-chloroform	not_informed	not_informed	not_informed	not_informed	not_informed	not_informed	not_informed	not_informed	not_informed	not_informed	not_informed	not_informed	not_informed	not_informed	not_informed	not_informed	not_informed	not_informed	not_informed	not_informed	not_informed	not_informed	not_informed	not_informed	not_informed	not_informed	not_informed	not_informed	not_informed	not_informed	not_informed	not_informed	not_informed	not_informed	not_informed	not_informed	not_informed
26	2/5	6082	Cnidaria	Hydrozoa	Hydroidolina	"Anthoathecata"	Aplanulata	Hydridae	Hydra	Hydra viridissima	Hamada et al 2020	Phenol-chloroform	not_informed	not_informed	not_informed	not_informed	not_informed	not_informed	not_informed	not_informed	not_informed	not_informed	not_informed	not_informed	not_informed	not_informed	not_informed	not_informed	not_informed	not_informed	not_informed	not_informed	not_informed	not_informed	not_informed	not_informed	not_informed	not_informed	not_informed	not_informed	not_informed	not_informed	not_informed	not_informed	not_informed	not_informed	not_informed	not_informed	not_informed
26	3/5	6082	Cnidaria	Hydrozoa	Hydroidolina	"Anthoathecata"	Aplanulata	Hydridae	Hydra	Hydra viridissima	Hamada et al 2020	Phenol-chloroform	not_informed	not_informed	not_informed	not_informed	not_informed	not_informed	not_informed	not_informed	not_informed	not_informed	not_informed	not_informed	not_informed	not_informed	not_informed	not_informed	not_informed	not_informed	not_informed	not_informed	not_informed	not_informed	not_informed	not_informed	not_informed	not_informed	not_informed	not_informed	not_informed	not_informed	not_informed	not_informed	not_informed	not_informed	not_informed	not_informed	not_informed
26	4/5	6082	Cnidaria	Hydrozoa	Hydroidolina	"Anthoathecata"	Aplanulata	Hydridae	Hydra	Hydra viridissima	Hamada et al 2020	Phenol-chloroform	not_informed	not_informed	not_informed	not_informed	not_informed	not_informed	not_informed	not_informed	not_informed	not_informed	not_informed	not_informed	not_informed	not_informed	not_informed	not_informed	not_informed	not_informed	not_informed	not_informed	not_informed	not_informed	not_informed	not_informed	not_informed	not_informed	not_informed	not_informed	not_informed	not_informed	not_informed	not_informed	not_informed	not_informed	not_informed	not_informed	not_informed
26	5/5	6082	Cnidaria	Hydrozoa	Hydroidolina	"Anthoathecata"	Aplanulata	Hydridae	Hydra	Hydra viridissima	Hamada et al 2020	Phenol-chloroform	not_informed	not_informed	not_informed	not_informed	not_informed	not_informed	not_informed	not_informed	not_informed	not_informed	not_informed	not_informed	not_informed	not_informed	not_informed	not_informed	not_informed	not_informed	not_informed	not_informed	not_informed	not_informed	not_informed	not_informed	not_informed	not_informed	not_informed	not_informed	not_informed	not_informed	not_informed	not_informed	not_informed	not_informed	not_informed	not_informed	not_informed
26	NA	6082	Cnidaria	Hydrozoa	Hydroidolina	"Anthoathecata"	Aplanulata	Hydridae	Hydra	Hydra viridissima	count=5	count=5	count=0	count=0	count=0	count=0	count=0	count=0	count=0	count=0	count=0	count=0	count=0	count=0	count=0	count=0	count=0	count=0	count=0	count=0	count=0	count=0	count=0	count=0	count=0	count=0	count=0	count=0	count=0	count=0	count=0	count=0	count=0	count=0	count=0	count=0	count=0	count=0	count=0
27	1/1	6082	Cnidaria	Hydrozoa	Hydroidolina	"Anthoathecata"	Aplanulata	Hydridae	Hydra	Hydra viridissima	Vogg et al 2019	DNeasy Blood & Tissue kit	SRR6364635	not_informed	not_informed	WGS	302	52,600,054,230	not_informed	not_informed	PRJNA419866	SAMN08153367	Invertebrate	missing	21,356,147,166	UNIVERSITY OF GENEVA, GALLIOT LAB.	not_informed	Not collected	public	fastq,sra	ncbi,gs,s3	gs.US,s3.us-east-1,ncbi.public	not_informed	not_informed	adult	not_informed	not_informed	not_informed	not_informed	not_informed	not_informed	SRX3460341	uncalculated	uncalculated	Not collected	not_informed	not_informed	not_informed	not_informed
27	NA	6082	Cnidaria	Hydrozoa	Hydroidolina	"Anthoathecata"	Aplanulata	Hydridae	Hydra	Hydra viridissima	count=1	count=1	count=1	count=0	count=0	count=1	count=1	count=1	count=0	count=0	count=1	count=1	count=1	count=1	count=1	count=1	count=0	count=1	count=1	count=1	count=1	count=1	count=0	count=0	count=1	count=0	count=0	count=0	count=0	count=0	count=0	count=1	count=1	count=1	count=1	count=0	count=0	count=0	count=0
28	1/20	6087	Cnidaria	Hydrozoa	Hydroidolina	"Anthoathecata"	Aplanulata	Hydridae	Hydra	Hydra vulgaris	Chapman et al 2010	not_informed	SRR000355	not_informed	not_informed	WGS	292	100,850,517	not_informed	not_informed	PRJNA12875	SAMN00000081	not_informed	not_informed	240,674,963	JCVI	not_informed	not_informed	public	sra,sff	gs,s3,ncbi	gs.US,s3.us-east-1,ncbi.public	not_informed	not_informed	not_informed	not_informed	not_informed	not_informed	not_informed	not_informed	not_informed	SRX000112	not_informed	not_informed	not_informed	not_informed	not_informed	not_informed	not_informed
28	2/20	6087	Cnidaria	Hydrozoa	Hydroidolina	"Anthoathecata"	Aplanulata	Hydridae	Hydra	Hydra vulgaris	Chapman et al 2010	not_informed	SRR000356	not_informed	not_informed	WGS	292	114,676,822	not_informed	not_informed	PRJNA12875	SAMN00000081	not_informed	not_informed	274,648,513	JCVI	not_informed	not_informed	public	sra,sff	s3,ncbi,gs	s3.us-east-1,gs.US,ncbi.public	not_informed	not_informed	not_informed	not_informed	not_informed	not_informed	not_informed	not_informed	not_informed	SRX000112	not_informed	not_informed	not_informed	not_informed	not_informed	not_informed	not_informed
28	3/20	6087	Cnidaria	Hydrozoa	Hydroidolina	"Anthoathecata"	Aplanulata	Hydridae	Hydra	Hydra vulgaris	Chapman et al 2010	not_informed	SRR000357	not_informed	not_informed	WGS	291	103,759,975	not_informed	not_informed	PRJNA12875	SAMN00000081	not_informed	not_informed	245,238,323	JCVI	not_informed	not_informed	public	sra,sff	s3,gs,ncbi	gs.US,ncbi.public,s3.us-east-1	not_informed	not_informed	not_informed	not_informed	not_informed	not_informed	not_informed	not_informed	not_informed	SRX000112	not_informed	not_informed	not_informed	not_informed	not_informed	not_informed	not_informed
28	4/20	6087	Cnidaria	Hydrozoa	Hydroidolina	"Anthoathecata"	Aplanulata	Hydridae	Hydra	Hydra vulgaris	Chapman et al 2010	not_informed	SRR000358	not_informed	not_informed	WGS	292	124,379,749	not_informed	not_informed	PRJNA12875	SAMN00000081	not_informed	not_informed	295,656,833	JCVI	not_informed	not_informed	public	sff,sra	gs,s3,ncbi	ncbi.public,gs.US,s3.us-east-1	not_informed	not_informed	not_informed	not_informed	not_informed	not_informed	not_informed	not_informed	not_informed	SRX000112	not_informed	not_informed	not_informed	not_informed	not_informed	not_informed	not_informed
28	5/20	6087	Cnidaria	Hydrozoa	Hydroidolina	"Anthoathecata"	Aplanulata	Hydridae	Hydra	Hydra vulgaris	Chapman et al 2010	not_informed	SRR000359	not_informed	not_informed	WGS	292	94,296,494	not_informed	not_informed	PRJNA12875	SAMN00000081	not_informed	not_informed	226,373,604	JCVI	not_informed	not_informed	public	sra,sff	ncbi,gs,s3	gs.US,ncbi.public,s3.us-east-1	not_informed	not_informed	not_informed	not_informed	not_informed	not_informed	not_informed	not_informed	not_informed	SRX000112	not_informed	not_informed	not_informed	not_informed	not_informed	not_informed	not_informed
28	6/20	6087	Cnidaria	Hydrozoa	Hydroidolina	"Anthoathecata"	Aplanulata	Hydridae	Hydra	Hydra vulgaris	Chapman et al 2010	not_informed	SRR000360	not_informed	not_informed	WGS	292	102,736,040	not_informed	not_informed	PRJNA12875	SAMN00000081	not_informed	not_informed	245,872,530	JCVI	not_informed	not_informed	public	sra,sff	ncbi,gs,s3	s3.us-east-1,gs.US,ncbi.public	not_informed	not_informed	not_informed	not_informed	not_informed	not_informed	not_informed	not_informed	not_informed	SRX000112	not_informed	not_informed	not_informed	not_informed	not_informed	not_informed	not_informed
28	7/20	6087	Cnidaria	Hydrozoa	Hydroidolina	"Anthoathecata"	Aplanulata	Hydridae	Hydra	Hydra vulgaris	Chapman et al 2010	not_informed	SRR000361	not_informed	not_informed	WGS	292	111,751,671	not_informed	not_informed	PRJNA12875	SAMN00000081	not_informed	not_informed	266,294,206	JCVI	not_informed	not_informed	public	sra,sff	gs,ncbi,s3	gs.US,ncbi.public,s3.us-east-1	not_informed	not_informed	not_informed	not_informed	not_informed	not_informed	not_informed	not_informed	not_informed	SRX000112	not_informed	not_informed	not_informed	not_informed	not_informed	not_informed	not_informed
28	8/20	6087	Cnidaria	Hydrozoa	Hydroidolina	"Anthoathecata"	Aplanulata	Hydridae	Hydra	Hydra vulgaris	Chapman et al 2010	not_informed	SRR000362	not_informed	not_informed	WGS	292	125,086,367	not_informed	not_informed	PRJNA12875	SAMN00000081	not_informed	not_informed	296,103,547	JCVI	not_informed	not_informed	public	sff,sra	s3,ncbi,gs	gs.US,ncbi.public,s3.us-east-1	not_informed	not_informed	not_informed	not_informed	not_informed	not_informed	not_informed	not_informed	not_informed	SRX000112	not_informed	not_informed	not_informed	not_informed	not_informed	not_informed	not_informed
28	9/20	6087	Cnidaria	Hydrozoa	Hydroidolina	"Anthoathecata"	Aplanulata	Hydridae	Hydra	Hydra vulgaris	Chapman et al 2010	not_informed	SRR000363	not_informed	not_informed	WGS	292	117,102,855	not_informed	not_informed	PRJNA12875	SAMN00000081	not_informed	not_informed	277,862,727	JCVI	not_informed	not_informed	public	sra,sff	gs,ncbi,s3	ncbi.public,s3.us-east-1,gs.US	not_informed	not_informed	not_informed	not_informed	not_informed	not_informed	not_informed	not_informed	not_informed	SRX000112	not_informed	not_informed	not_informed	not_informed	not_informed	not_informed	not_informed
28	10/20	6087	Cnidaria	Hydrozoa	Hydroidolina	"Anthoathecata"	Aplanulata	Hydridae	Hydra	Hydra vulgaris	Chapman et al 2010	not_informed	SRR000364	not_informed	not_informed	WGS	291	102,619,461	not_informed	not_informed	PRJNA12875	SAMN00000081	not_informed	not_informed	247,298,410	JCVI	not_informed	not_informed	public	sra,sff	ncbi,s3,gs	ncbi.public,gs.US,s3.us-east-1	not_informed	not_informed	not_informed	not_informed	not_informed	not_informed	not_informed	not_informed	not_informed	SRX000112	not_informed	not_informed	not_informed	not_informed	not_informed	not_informed	not_informed
28	11/20	6087	Cnidaria	Hydrozoa	Hydroidolina	"Anthoathecata"	Aplanulata	Hydridae	Hydra	Hydra vulgaris	Chapman et al 2010	not_informed	SRR000365	not_informed	not_informed	WGS	291	112,154,716	not_informed	not_informed	PRJNA12875	SAMN00000081	not_informed	not_informed	267,409,159	JCVI	not_informed	not_informed	public	sra,sff	s3,ncbi,gs	ncbi.public,s3.us-east-1,gs.US	not_informed	not_informed	not_informed	not_informed	not_informed	not_informed	not_informed	not_informed	not_informed	SRX000112	not_informed	not_informed	not_informed	not_informed	not_informed	not_informed	not_informed
28	12/20	6087	Cnidaria	Hydrozoa	Hydroidolina	"Anthoathecata"	Aplanulata	Hydridae	Hydra	Hydra vulgaris	Chapman et al 2010	not_informed	SRR000366	not_informed	not_informed	WGS	291	127,567,895	not_informed	not_informed	PRJNA12875	SAMN00000081	not_informed	not_informed	301,268,057	JCVI	not_informed	not_informed	public	sff,sra	ncbi,s3,gs	gs.US,ncbi.public,s3.us-east-1	not_informed	not_informed	not_informed	not_informed	not_informed	not_informed	not_informed	not_informed	not_informed	SRX000112	not_informed	not_informed	not_informed	not_informed	not_informed	not_informed	not_informed
28	13/20	6087	Cnidaria	Hydrozoa	Hydroidolina	"Anthoathecata"	Aplanulata	Hydridae	Hydra	Hydra vulgaris	Chapman et al 2010	not_informed	SRR000367	not_informed	not_informed	WGS	291	112,309,038	not_informed	not_informed	PRJNA12875	SAMN00000081	not_informed	not_informed	265,015,591	JCVI	not_informed	not_informed	public	sff,sra	s3,ncbi,gs	ncbi.public,gs.US,s3.us-east-1	not_informed	not_informed	not_informed	not_informed	not_informed	not_informed	not_informed	not_informed	not_informed	SRX000112	not_informed	not_informed	not_informed	not_informed	not_informed	not_informed	not_informed
28	14/20	6087	Cnidaria	Hydrozoa	Hydroidolina	"Anthoathecata"	Aplanulata	Hydridae	Hydra	Hydra vulgaris	Chapman et al 2010	not_informed	SRR000368	not_informed	not_informed	WGS	292	111,590,047	not_informed	not_informed	PRJNA12875	SAMN00000081	not_informed	not_informed	261,159,206	JCVI	not_informed	not_informed	public	sff,sra	gs,ncbi,s3	ncbi.public,gs.US,s3.us-east-1	not_informed	not_informed	not_informed	not_informed	not_informed	not_informed	not_informed	not_informed	not_informed	SRX000112	not_informed	not_informed	not_informed	not_informed	not_informed	not_informed	not_informed
28	15/20	6087	Cnidaria	Hydrozoa	Hydroidolina	"Anthoathecata"	Aplanulata	Hydridae	Hydra	Hydra vulgaris	Chapman et al 2010	not_informed	SRR000369	not_informed	not_informed	WGS	292	94,852,114	not_informed	not_informed	PRJNA12875	SAMN00000081	not_informed	not_informed	224,841,713	JCVI	not_informed	not_informed	public	sra,sff	s3,ncbi,gs	s3.us-east-1,ncbi.public,gs.US	not_informed	not_informed	not_informed	not_informed	not_informed	not_informed	not_informed	not_informed	not_informed	SRX000112	not_informed	not_informed	not_informed	not_informed	not_informed	not_informed	not_informed
28	16/20	6087	Cnidaria	Hydrozoa	Hydroidolina	"Anthoathecata"	Aplanulata	Hydridae	Hydra	Hydra vulgaris	Chapman et al 2010	not_informed	SRR000370	not_informed	not_informed	WGS	292	120,222,769	not_informed	not_informed	PRJNA12875	SAMN00000081	not_informed	not_informed	283,738,458	JCVI	not_informed	not_informed	public	sff,sra	gs,s3,ncbi	s3.us-east-1,ncbi.public,gs.US	not_informed	not_informed	not_informed	not_informed	not_informed	not_informed	not_informed	not_informed	not_informed	SRX000112	not_informed	not_informed	not_informed	not_informed	not_informed	not_informed	not_informed
28	17/20	6087	Cnidaria	Hydrozoa	Hydroidolina	"Anthoathecata"	Aplanulata	Hydridae	Hydra	Hydra vulgaris	Chapman et al 2010	not_informed	SRR000371	not_informed	not_informed	WGS	292	124,555,450	not_informed	not_informed	PRJNA12875	SAMN00000081	not_informed	not_informed	292,993,113	JCVI	not_informed	not_informed	public	sff,sra	gs,ncbi,s3	s3.us-east-1,gs.US,ncbi.public	not_informed	not_informed	not_informed	not_informed	not_informed	not_informed	not_informed	not_informed	not_informed	SRX000112	not_informed	not_informed	not_informed	not_informed	not_informed	not_informed	not_informed
28	18/20	6087	Cnidaria	Hydrozoa	Hydroidolina	"Anthoathecata"	Aplanulata	Hydridae	Hydra	Hydra vulgaris	Chapman et al 2010	not_informed	SRR000372	not_informed	not_informed	WGS	292	121,830,536	not_informed	not_informed	PRJNA12875	SAMN00000081	not_informed	not_informed	288,339,965	JCVI	not_informed	not_informed	public	sff,sra	ncbi,gs,s3	gs.US,ncbi.public,s3.us-east-1	not_informed	not_informed	not_informed	not_informed	not_informed	not_informed	not_informed	not_informed	not_informed	SRX000112	not_informed	not_informed	not_informed	not_informed	not_informed	not_informed	not_informed
28	19/20	6087	Cnidaria	Hydrozoa	Hydroidolina	"Anthoathecata"	Aplanulata	Hydridae	Hydra	Hydra vulgaris	Chapman et al 2010	not_informed	SRR000373	not_informed	not_informed	WGS	292	101,587,751	not_informed	not_informed	PRJNA12875	SAMN00000081	not_informed	not_informed	240,143,788	JCVI	not_informed	not_informed	public	sra,sff	gs,ncbi,s3	gs.US,ncbi.public,s3.us-east-1	not_informed	not_informed	not_informed	not_informed	not_informed	not_informed	not_informed	not_informed	not_informed	SRX000112	not_informed	not_informed	not_informed	not_informed	not_informed	not_informed	not_informed
28	20/20	6087	Cnidaria	Hydrozoa	Hydroidolina	"Anthoathecata"	Aplanulata	Hydridae	Hydra	Hydra vulgaris	Chapman et al 2010	not_informed	SRR000374	not_informed	not_informed	WGS	291	100,914,973	not_informed	not_informed	PRJNA12875	SAMN00000081	not_informed	not_informed	239,961,392	JCVI	not_informed	not_informed	public	sff,sra	s3,ncbi,gs	gs.US,ncbi.public,s3.us-east-1	not_informed	not_informed	not_informed	not_informed	not_informed	not_informed	not_informed	not_informed	not_informed	SRX000112	not_informed	not_informed	not_informed	not_informed	not_informed	not_informed	not_informed
28	NA	6087	Cnidaria	Hydrozoa	Hydroidolina	"Anthoathecata"	Aplanulata	Hydridae	Hydra	Hydra vulgaris	count=20	count=0	count=20	count=0	count=0	count=20	count=20	count=20	count=0	count=0	count=20	count=20	count=0	count=0	count=20	count=20	count=0	count=0	count=20	count=20	count=20	count=20	count=0	count=0	count=0	count=0	count=0	count=0	count=0	count=0	count=0	count=20	count=0	count=0	count=0	count=0	count=0	count=0	count=0
29	1/1	6087	Cnidaria	Hydrozoa	Hydroidolina	"Anthoathecata"	Aplanulata	Hydridae	Hydra	Hydra vulgaris	NHGRI	not_informed	not_informed	not_informed	not_informed	not_informed	not_informed	not_informed	not_informed	not_informed	not_informed	not_informed	not_informed	not_informed	not_informed	not_informed	not_informed	not_informed	not_informed	not_informed	not_informed	not_informed	not_informed	not_informed	not_informed	not_informed	not_informed	not_informed	not_informed	not_informed	not_informed	not_informed	not_informed	not_informed	not_informed	not_informed	not_informed	not_informed	not_informed
29	NA	6087	Cnidaria	Hydrozoa	Hydroidolina	"Anthoathecata"	Aplanulata	Hydridae	Hydra	Hydra vulgaris	count=1	count=0	count=0	count=0	count=0	count=0	count=0	count=0	count=0	count=0	count=0	count=0	count=0	count=0	count=0	count=0	count=0	count=0	count=0	count=0	count=0	count=0	count=0	count=0	count=0	count=0	count=0	count=0	count=0	count=0	count=0	count=0	count=0	count=0	count=0	count=0	count=0	count=0	count=0
30	1/3	6087	Cnidaria	Hydrozoa	Hydroidolina	"Anthoathecata"	Aplanulata	Hydridae	Hydra	Hydra vulgaris	IISER Pune	Phenol-chloroform	SRR1013753	not_informed	not_informed	WGS	100	22,004,928,500	not_informed	Tropical and Sub-Tropical	PRJNA223227	SAMN02376626	not_informed	not_informed	18,097,953,072	INDIAN INSTITUTE OF SCIENCE EDUCATION AND RESEARCH	not_informed	2001	public	SOLiD_native,sra	ncbi,s3,gs	s3.us-east-1,ncbi.public,gs.US	not_informed	not_informed	adult	not_informed	not_informed	not_informed	approximately 1GB	not_informed	not_informed	SRX364160	India	Asia	India: Pune	not_informed	not_informed	not_informed	not_informed
30	2/3	6087	Cnidaria	Hydrozoa	Hydroidolina	"Anthoathecata"	Aplanulata	Hydridae	Hydra	Hydra vulgaris	IISER Pune	Phenol-chloroform	SRR1032106	not_informed	not_informed	WGS	200	25,556,412,800	not_informed	Tropical and Sub-Tropical	PRJNA223227	SAMN02376626	not_informed	not_informed	15,736,714,244	INDIAN INSTITUTE OF SCIENCE EDUCATION AND RESEARCH	not_informed	2001	public	sra,fastq	gs,ncbi,s3	gs.US,s3.us-east-1,ncbi.public	not_informed	not_informed	adult	not_informed	not_informed	not_informed	approximately 1GB	not_informed	not_informed	SRX378887	India	Asia	India: Pune	not_informed	not_informed	not_informed	not_informed
30	3/3	6087	Cnidaria	Hydrozoa	Hydroidolina	"Anthoathecata"	Aplanulata	Hydridae	Hydra	Hydra vulgaris	IISER Pune	Phenol-chloroform	SRR1033637	not_informed	not_informed	WGS	200	10,354,094,600	not_informed	Tropical and Sub-Tropical	PRJNA223227	SAMN02376626	not_informed	not_informed	5,971,869,235	INDIAN INSTITUTE OF SCIENCE EDUCATION AND RESEARCH	not_informed	2001	public	sra,fastq	gs,ncbi,s3	s3.us-east-1,gs.US,ncbi.public	not_informed	not_informed	adult	not_informed	not_informed	not_informed	approximately 1GB	not_informed	not_informed	SRX380256	India	Asia	India: Pune	not_informed	not_informed	not_informed	not_informed
30	NA	6087	Cnidaria	Hydrozoa	Hydroidolina	"Anthoathecata"	Aplanulata	Hydridae	Hydra	Hydra vulgaris	count=3	count=3	count=3	count=0	count=0	count=3	count=3	count=3	count=0	count=3	count=3	count=3	count=0	count=0	count=3	count=3	count=0	count=3	count=3	count=3	count=3	count=3	count=0	count=0	count=3	count=0	count=0	count=0	count=3	count=0	count=0	count=3	count=3	count=3	count=3	count=0	count=0	count=0	count=0
31	1/1	264074	Cnidaria	Hydrozoa	Hydroidolina	"Anthoathecata"	Capitata	Cladonematidae	Cladonema	Cladonema radiatum	IRIDIAN GENOMES	not_informed	SRR12278767	not_informed	not_informed	WGS	300	39,635,887,200	not_informed	not_informed	PRJNA647553	SAMN15589955	Model organism or animal	not_informed	15653951286	IRIDIAN GENOMES	not_informed	not_informed	public	fastq,sra	gs,ncbi,s3	gs.US,ncbi.public,s3.us-east-1	not_informed	not_informed	polyp	not_informed	not_informed	not_informed	not_informed	not_informed	not_informed	SRX8783628	not_informed	not_informed	not_informed	not_informed	not_informed	not_informed	not_informed
31	NA	264074	Cnidaria	Hydrozoa	Hydroidolina	"Anthoathecata"	Capitata	Cladonematidae	Cladonema	Cladonema radiatum	IRIDIAN GENOMES	count=0	count=1	count=0	count=0	count=1	count=1	count=1	count=0	count=0	count=1	count=1	count=1	count=0	count=1	count=1	count=0	count=0	count=1	count=1	count=1	count=1	count=0	count=0	count=1	count=0	count=0	count=0	count=0	count=0	count=0	count=1	count=0	count=0	count=0	count=0	count=0	count=0	count=0
32	1/3	35630	Cnidaria	Hydrozoa	Hydroidolina	"Anthoathecata"	"Filifera"	Hydractiniidae	Hydractinia	Hydractinia echinata	NHGRI	not_informed	SRR3721889	not_informed	not_informed	WGS	600	5,292,871,800	not_informed	not_informed	PRJNA326948	SAMN05294523	Invertebrate	not_informed	2,561,922,213	NHGRI	National University of Ireland Galway (NUIG)	15/08/2013	public	fastq,sra	gs,ncbi,s3	gs.US,ncbi.public,s3.us-east-1	not_informed	not_informed	adult	not_informed	not_informed	not_informed	not_informed	benthic	not_informed	SRX1879642	Ireland	Europe	Ireland: Galway Bay	not_informed	Uri Frank	not_informed	not_informed
32	2/3	35630	Cnidaria	Hydrozoa	Hydroidolina	"Anthoathecata"	"Filifera"	Hydractiniidae	Hydractinia	Hydractinia echinata	NHGRI	not_informed	SRR3722613	not_informed	not_informed	WGS	302	19,969,238,110	not_informed	not_informed	PRJNA326948	SAMN05294523	Invertebrate	not_informed	13,764,181,192	NHGRI	National University of Ireland Galway (NUIG)	15/08/2013	public	fastq,sra	gs,ncbi,s3	gs.US,ncbi.public,s3.us-east-1	not_informed	not_informed	adult	not_informed	not_informed	not_informed	not_informed	benthic	not_informed	SRX1880157	Ireland	Europe	Ireland: Galway Bay	not_informed	Uri Frank	not_informed	not_informed
32	3/3	35630	Cnidaria	Hydrozoa	Hydroidolina	"Anthoathecata"	"Filifera"	Hydractiniidae	Hydractinia	Hydractinia echinata	NHGRI	not_informed	SRR3722386	not_informed	not_informed	WGS	302	15,239,666,544	not_informed	not_informed	PRJNA326948	SAMN05294523	Invertebrate	not_informed	10,561,931,159	NHGRI	National University of Ireland Galway (NUIG)	15/08/2013	public	fastq,sra	gs,ncbi,s3	gs.US,ncbi.public,s3.us-east-1	not_informed	not_informed	adult	not_informed	not_informed	not_informed	not_informed	benthic	not_informed	SRX1879940	Ireland	Europe	Ireland: Galway Bay	not_informed	Uri Frank	not_informed	not_informed
32	NA	35630	Cnidaria	Hydrozoa	Hydroidolina	"Anthoathecata"	"Filifera"	Hydractiniidae	Hydractinia	Hydractinia echinata	NHGRI	count=0	count=3	count=0	count=0	count=3	count=3	count=3	count=0	count=0	count=3	count=3	count=3	count=0	count=3	count=3	count=3	count=3	count=3	count=3	count=3	count=3	count=0	count=0	count=3	count=0	count=0	count=0	count=0	count=3	count=0	count=3	count=3	count=3	count=3	count=0	count=3	count=0	count=0
33	1/1	2790655	Cnidaria	Hydrozoa	Hydroidolina	Leptothecata	Eirenida	Eirenidae	Eutima	Eutima sp. BMK-2020	Korea Polar Research Institute	not_informed	SRR13249693	not_informed	not_informed	WGS	150	10,364,591,700	not_informed	not_informed	PRJNA684984	SAMN17073642	Invertebrate	not_informed	6,486,802,850	KOREA POLAR RESEARCH INSTITUTE	not_informed	01/05/2020	public	fastq,sra	gs,ncbi,s3	gs.US,ncbi.public,s3.us-east-1	not_informed	not_informed	not_informed	not_informed	not_informed	not_informed	not_informed	not_informed	not_informed	SRX9681368	South Korea	Asia	South Korea	not collected	not_informed	not_informed	not_informed
33	NA	2790655	Cnidaria	Hydrozoa	Hydroidolina	Leptothecata	Eirenida	Eirenidae	Eutima	Eutima sp. BMK-2020	Korea Polar Research Institute	count=0	count=1	count=0	count=0	count=1	count=1	count=1	count=0	count=0	count=1	count=1	count=1	count=0	count=1	count=1	count=0	count=1	count=1	count=1	count=1	count=1	count=0	count=0	count=0	count=0	count=0	count=0	count=0	count=0	count=0	count=1	count=1	count=1	count=1	count=1	count=0	count=0	count=0
34	1/93	252671	Cnidaria	Hydrozoa	Hydroidolina	Leptothecata	Obeliida	Clytiidae	Clytia	Clytia hemisphaerica	Leclère et al 2019	Phenol-chloroform	ERR3014962	not_informed	GENO	WGS	202	5,467,789,328	not_informed	not_informed	PRJEB30490	SAMEA5138005	not_informed	not_informed	4,221,845,529	GSC	not_informed	not_informed	public	sra,fastq	gs,ena,ncbi,s3	ncbi.public,s3.us-east-1,ena,gs.US	not_informed	not_informed	adult	ERC000011	09/01/2019	20/12/2018	not_informed		not_informed	ERX3017411	not_informed	not_informed	not_informed	not_informed	not_informed	Institut de la Mer de Villefranche	Institut de la Mer de Villefranche
34	2/93	252671	Cnidaria	Hydrozoa	Hydroidolina	Leptothecata	Obeliida	Clytiidae	Clytia	Clytia hemisphaerica	Leclère et al 2019	Phenol-chloroform	ERR3014963	not_informed	GENO	WGS	202	5,499,819,660	not_informed	not_informed	PRJEB30490	SAMEA5138005	not_informed	not_informed	4,251,731,005	GSC	not_informed	not_informed	public	sra,fastq	gs,ena,s3,ncbi	gs.US,ena,ncbi.public,s3.us-east-1	not_informed	not_informed	adult	ERC000011	09/01/2019	20/12/2018	not_informed		not_informed	ERX3017412	not_informed	not_informed	not_informed	not_informed	not_informed	Institut de la Mer de Villefranche	Institut de la Mer de Villefranche
34	3/93	252671	Cnidaria	Hydrozoa	Hydroidolina	Leptothecata	Obeliida	Clytiidae	Clytia	Clytia hemisphaerica	Leclère et al 2019	Phenol-chloroform	ERR3014964	not_informed	GENO	WGS	202	5,413,755,742	not_informed	not_informed	PRJEB30490	SAMEA5138005	not_informed	not_informed	4,136,645,706	GSC	not_informed	not_informed	public	fastq,sra	gs,s3,ena,ncbi	ena,ncbi.public,s3.us-east-1,gs.US	not_informed	not_informed	adult	ERC000011	09/01/2019	20/12/2018	not_informed		not_informed	ERX3017413	not_informed	not_informed	not_informed	not_informed	not_informed	Institut de la Mer de Villefranche	Institut de la Mer de Villefranche
34	4/93	252671	Cnidaria	Hydrozoa	Hydroidolina	Leptothecata	Obeliida	Clytiidae	Clytia	Clytia hemisphaerica	Leclère et al 2019	Phenol-chloroform	ERR3014965	not_informed	GENO	WGS	208	24,640,990,400	not_informed	not_informed	PRJEB30490	SAMEA5138005	not_informed	not_informed	17,898,166,265	GSC	not_informed	not_informed	public	sra,fastq	ena,ncbi,gs,s3	ncbi.public,s3.us-east-1,gs.US,ena	not_informed	not_informed	adult	ERC000011	09/01/2019	20/12/2018	not_informed		not_informed	ERX3017414	not_informed	not_informed	not_informed	not_informed	not_informed	Institut de la Mer de Villefranche	Institut de la Mer de Villefranche
34	5/93	252671	Cnidaria	Hydrozoa	Hydroidolina	Leptothecata	Obeliida	Clytiidae	Clytia	Clytia hemisphaerica	Leclère et al 2019	Phenol-chloroform	ERR3014966	not_informed	GENO	WGS	202	5,603,479,596	not_informed	not_informed	PRJEB30490	SAMEA5138005	not_informed	not_informed	4,247,995,032	GSC	not_informed	not_informed	public	fastq,sra	ncbi,gs,ena,s3	gs.US,ncbi.public,s3.us-east-1,ena	not_informed	not_informed	adult	ERC000011	09/01/2019	20/12/2018	not_informed		not_informed	ERX3017415	not_informed	not_informed	not_informed	not_informed	not_informed	Institut de la Mer de Villefranche	Institut de la Mer de Villefranche
34	6/93	252671	Cnidaria	Hydrozoa	Hydroidolina	Leptothecata	Obeliida	Clytiidae	Clytia	Clytia hemisphaerica	Leclère et al 2019	Phenol-chloroform	ERR3014967	not_informed	GENO	WGS	202	20,656,413,748	not_informed	not_informed	PRJEB30490	SAMEA5138005	not_informed	not_informed	15,023,983,123	GSC	not_informed	not_informed	public	sra,fastq	ncbi,gs,s3,ena	gs.US,ena,s3.us-east-1,ncbi.public	not_informed	not_informed	adult	ERC000011	09/01/2019	20/12/2018	not_informed		not_informed	ERX3017416	not_informed	not_informed	not_informed	not_informed	not_informed	Institut de la Mer de Villefranche	Institut de la Mer de Villefranche
34	7/93	252671	Cnidaria	Hydrozoa	Hydroidolina	Leptothecata	Obeliida	Clytiidae	Clytia	Clytia hemisphaerica	Leclère et al 2019	Phenol-chloroform	ERR3014968	not_informed	GENO	WGS	202	20,749,678,158	not_informed	not_informed	PRJEB30490	SAMEA5138005	not_informed	not_informed	15,173,331,457	GSC	not_informed	not_informed	public	sra,fastq	gs,ncbi,ena,s3	ena,s3.us-east-1,gs.US,ncbi.public	not_informed	not_informed	adult	ERC000011	09/01/2019	20/12/2018	not_informed		not_informed	ERX3017417	not_informed	not_informed	not_informed	not_informed	not_informed	Institut de la Mer de Villefranche	Institut de la Mer de Villefranche
34	8/93	252671	Cnidaria	Hydrozoa	Hydroidolina	Leptothecata	Obeliida	Clytiidae	Clytia	Clytia hemisphaerica	Leclère et al 2019	Phenol-chloroform	ERR3014969	not_informed	GENO	WGS	216	5,628,457,800	not_informed	not_informed	PRJEB30490	SAMEA5138005	not_informed	not_informed	4,106,334,403	GSC	not_informed	not_informed	public	sra,fastq	ena,ncbi,s3,gs	ena,gs.US,s3.us-east-1,ncbi.public	not_informed	not_informed	adult	ERC000011	09/01/2019	20/12/2018	not_informed		not_informed	ERX3017418	not_informed	not_informed	not_informed	not_informed	not_informed	Institut de la Mer de Villefranche	Institut de la Mer de Villefranche
34	9/93	252671	Cnidaria	Hydrozoa	Hydroidolina	Leptothecata	Obeliida	Clytiidae	Clytia	Clytia hemisphaerica	Leclère et al 2019	Phenol-chloroform	ERR3014970	not_informed	GENO	WGS	202	20,739,722,184	not_informed	not_informed	PRJEB30490	SAMEA5138005	not_informed	not_informed	15,017,695,402	GSC	not_informed	not_informed	public	sra,fastq	gs,ncbi,s3,ena	gs.US,s3.us-east-1,ncbi.public,ena	not_informed	not_informed	adult	ERC000011	09/01/2019	20/12/2018	not_informed		not_informed	ERX3017419	not_informed	not_informed	not_informed	not_informed	not_informed	Institut de la Mer de Villefranche	Institut de la Mer de Villefranche
34	10/93	252671	Cnidaria	Hydrozoa	Hydroidolina	Leptothecata	Obeliida	Clytiidae	Clytia	Clytia hemisphaerica	Leclère et al 2019	Phenol-chloroform	ERR3014971	not_informed	GENO	WGS	216	5,134,663,872	not_informed	not_informed	PRJEB30490	SAMEA5138005	not_informed	not_informed	3,759,720,997	GSC	not_informed	not_informed	public	sra,fastq	ncbi,gs,s3,ena	ncbi.public,s3.us-east-1,gs.US,ena	not_informed	not_informed	adult	ERC000011	09/01/2019	20/12/2018	not_informed		not_informed	ERX3017420	not_informed	not_informed	not_informed	not_informed	not_informed	Institut de la Mer de Villefranche	Institut de la Mer de Villefranche
34	11/93	252671	Cnidaria	Hydrozoa	Hydroidolina	Leptothecata	Obeliida	Clytiidae	Clytia	Clytia hemisphaerica	Leclère et al 2019	Phenol-chloroform	ERR3014972	not_informed	GENO	WGS	202	20,875,231,056	not_informed	not_informed	PRJEB30490	SAMEA5138005	not_informed	not_informed	15,225,450,658	GSC	not_informed	not_informed	public	sra,fastq	gs,ena,s3,ncbi	ncbi.public,s3.us-east-1,ena,gs.US	not_informed	not_informed	adult	ERC000011	09/01/2019	20/12/2018	not_informed		not_informed	ERX3017421	not_informed	not_informed	not_informed	not_informed	not_informed	Institut de la Mer de Villefranche	Institut de la Mer de Villefranche
34	12/93	252671	Cnidaria	Hydrozoa	Hydroidolina	Leptothecata	Obeliida	Clytiidae	Clytia	Clytia hemisphaerica	Leclère et al 2019	Phenol-chloroform	ERR3014973	not_informed	GENO	WGS	162	22,162,896,893	not_informed	not_informed	PRJEB30490	SAMEA5138005	not_informed	not_informed	16,252,288,563	GSC	not_informed	not_informed	public	sra,fastq	s3,gs,ncbi,ena	ena,ncbi.public,gs.US,s3.us-east-1	not_informed	not_informed	adult	ERC000011	09/01/2019	20/12/2018	not_informed		not_informed	ERX3017422	not_informed	not_informed	not_informed	not_informed	not_informed	Institut de la Mer de Villefranche	Institut de la Mer de Villefranche
34	13/93	252671	Cnidaria	Hydrozoa	Hydroidolina	Leptothecata	Obeliida	Clytiidae	Clytia	Clytia hemisphaerica	Leclère et al 2019	Phenol-chloroform	ERR3014974	not_informed	GENO	WGS	198	40,364,802,545	not_informed	not_informed	PRJEB30490	SAMEA5138005	not_informed	not_informed	28,359,596,996	GSC	not_informed	not_informed	public	sra,fastq	ncbi,ena,s3,gs	gs.US,ncbi.public,s3.us-east-1,ena	not_informed	not_informed	adult	ERC000011	09/01/2019	20/12/2018	not_informed		not_informed	ERX3017423	not_informed	not_informed	not_informed	not_informed	not_informed	Institut de la Mer de Villefranche	Institut de la Mer de Villefranche
34	14/93	252671	Cnidaria	Hydrozoa	Hydroidolina	Leptothecata	Obeliida	Clytiidae	Clytia	Clytia hemisphaerica	Leclère et al 2019	Phenol-chloroform	ERR3015008	not_informed	GENO	WGS	466	182,619,462	not_informed	not_informed	PRJEB30490	SAMEA5138005	not_informed	not_informed	471,431,250	GSC	not_informed	not_informed	public	sff,sra	ena,ncbi,s3,gs	ena,ncbi.public,s3.us-east-1,gs.US	not_informed	not_informed	adult	ERC000011	09/01/2019	20/12/2018	not_informed		not_informed	ERX3017460	not_informed	not_informed	not_informed	not_informed	not_informed	Institut de la Mer de Villefranche	Institut de la Mer de Villefranche
34	15/93	252671	Cnidaria	Hydrozoa	Hydroidolina	Leptothecata	Obeliida	Clytiidae	Clytia	Clytia hemisphaerica	Leclère et al 2019	Phenol-chloroform	ERR3015009	not_informed	GENO	WGS	622	115,293,851	not_informed	not_informed	PRJEB30490	SAMEA5138005	not_informed	not_informed	257,764,142	GSC	not_informed	not_informed	public	sra,sff	ncbi,gs,s3,ena	gs.US,ncbi.public,s3.us-east-1,ena	not_informed	not_informed	adult	ERC000011	09/01/2019	20/12/2018	not_informed		not_informed	ERX3017491	not_informed	not_informed	not_informed	not_informed	not_informed	Institut de la Mer de Villefranche	Institut de la Mer de Villefranche
34	16/93	252671	Cnidaria	Hydrozoa	Hydroidolina	Leptothecata	Obeliida	Clytiidae	Clytia	Clytia hemisphaerica	Leclère et al 2019	Phenol-chloroform	ERR3015010	not_informed	GENO	WGS	340	115,458,780	not_informed	not_informed	PRJEB30490	SAMEA5138005	not_informed	not_informed	337,356,259	GSC	not_informed	not_informed	public	sra,sff	s3,ena,gs,ncbi	s3.us-east-1,gs.US,ena,ncbi.public	not_informed	not_informed	adult	ERC000011	09/01/2019	20/12/2018	not_informed		not_informed	ERX3017510	not_informed	not_informed	not_informed	not_informed	not_informed	Institut de la Mer de Villefranche	Institut de la Mer de Villefranche
34	17/93	252671	Cnidaria	Hydrozoa	Hydroidolina	Leptothecata	Obeliida	Clytiidae	Clytia	Clytia hemisphaerica	Leclère et al 2019	Phenol-chloroform	ERR3015011	not_informed	GENO	WGS	461	39,434,315	not_informed	not_informed	PRJEB30490	SAMEA5138005	not_informed	not_informed	98,749,298	GSC	not_informed	not_informed	public	sff,sra	ena,ncbi,s3,gs	s3.us-east-1,gs.US,ena,ncbi.public	not_informed	not_informed	adult	ERC000011	09/01/2019	20/12/2018	not_informed		not_informed	ERX3017530	not_informed	not_informed	not_informed	not_informed	not_informed	Institut de la Mer de Villefranche	Institut de la Mer de Villefranche
34	18/93	252671	Cnidaria	Hydrozoa	Hydroidolina	Leptothecata	Obeliida	Clytiidae	Clytia	Clytia hemisphaerica	Leclère et al 2019	Phenol-chloroform	ERR3015012	not_informed	GENO	WGS	620	348,179,390	not_informed	not_informed	PRJEB30490	SAMEA5138005	not_informed	not_informed	778,669,405	GSC	not_informed	not_informed	public	sra,sff	gs,ncbi,ena	gs.US,ena,ncbi.public	not_informed	not_informed	adult	ERC000011	09/01/2019	20/12/2018	not_informed		not_informed	ERX3017518	not_informed	not_informed	not_informed	not_informed	not_informed	Institut de la Mer de Villefranche	Institut de la Mer de Villefranche
34	19/93	252671	Cnidaria	Hydrozoa	Hydroidolina	Leptothecata	Obeliida	Clytiidae	Clytia	Clytia hemisphaerica	Leclère et al 2019	Phenol-chloroform	ERR3015013	not_informed	GENO	WGS	472	208,239,525	not_informed	not_informed	PRJEB30490	SAMEA5138005	not_informed	not_informed	531,846,064	GSC	not_informed	not_informed	public	sff,sra	gs,s3,ncbi,ena	gs.US,ncbi.public,ena,s3.us-east-1	not_informed	not_informed	adult	ERC000011	09/01/2019	20/12/2018	not_informed		not_informed	ERX3017487	not_informed	not_informed	not_informed	not_informed	not_informed	Institut de la Mer de Villefranche	Institut de la Mer de Villefranche
34	20/93	252671	Cnidaria	Hydrozoa	Hydroidolina	Leptothecata	Obeliida	Clytiidae	Clytia	Clytia hemisphaerica	Leclère et al 2019	Phenol-chloroform	ERR3015014	not_informed	GENO	WGS	632	105,300,536	not_informed	not_informed	PRJEB30490	SAMEA5138005	not_informed	not_informed	235,852,998	GSC	not_informed	not_informed	public	sra,sff	gs,ncbi,s3,ena	gs.US,ena,s3.us-east-1,ncbi.public	not_informed	not_informed	adult	ERC000011	09/01/2019	20/12/2018	not_informed		not_informed	ERX3017500	not_informed	not_informed	not_informed	not_informed	not_informed	Institut de la Mer de Villefranche	Institut de la Mer de Villefranche
34	21/93	252671	Cnidaria	Hydrozoa	Hydroidolina	Leptothecata	Obeliida	Clytiidae	Clytia	Clytia hemisphaerica	Leclère et al 2019	Phenol-chloroform	ERR3015015	not_informed	GENO	WGS	369	114,911,468	not_informed	not_informed	PRJEB30490	SAMEA5138005	not_informed	not_informed	311,153,053	GSC	not_informed	not_informed	public	sra,sff	gs,ncbi,s3,ena	ncbi.public,ena,gs.US,s3.us-east-1	not_informed	not_informed	adult	ERC000011	09/01/2019	20/12/2018	not_informed		not_informed	ERX3017521	not_informed	not_informed	not_informed	not_informed	not_informed	Institut de la Mer de Villefranche	Institut de la Mer de Villefranche
34	22/93	252671	Cnidaria	Hydrozoa	Hydroidolina	Leptothecata	Obeliida	Clytiidae	Clytia	Clytia hemisphaerica	Leclère et al 2019	Phenol-chloroform	ERR3015016	not_informed	GENO	WGS	637	301,728,790	not_informed	not_informed	PRJEB30490	SAMEA5138005	not_informed	not_informed	670,202,793	GSC	not_informed	not_informed	public	sff,sra	ena,s3,ncbi,gs	gs.US,ena,s3.us-east-1,ncbi.public	not_informed	not_informed	adult	ERC000011	09/01/2019	20/12/2018	not_informed		not_informed	ERX3017499	not_informed	not_informed	not_informed	not_informed	not_informed	Institut de la Mer de Villefranche	Institut de la Mer de Villefranche
34	23/93	252671	Cnidaria	Hydrozoa	Hydroidolina	Leptothecata	Obeliida	Clytiidae	Clytia	Clytia hemisphaerica	Leclère et al 2019	Phenol-chloroform	ERR3015017	not_informed	GENO	WGS	340	177,153,684	not_informed	not_informed	PRJEB30490	SAMEA5138005	not_informed	not_informed	504,840,622	GSC	not_informed	not_informed	public	sff,sra	s3,ncbi,gs,ena	ncbi.public,gs.US,s3.us-east-1,ena	not_informed	not_informed	adult	ERC000011	09/01/2019	20/12/2018	not_informed		not_informed	ERX3017512	not_informed	not_informed	not_informed	not_informed	not_informed	Institut de la Mer de Villefranche	Institut de la Mer de Villefranche
34	24/93	252671	Cnidaria	Hydrozoa	Hydroidolina	Leptothecata	Obeliida	Clytiidae	Clytia	Clytia hemisphaerica	Leclère et al 2019	Phenol-chloroform	ERR3015018	not_informed	GENO	WGS	607	381,630,830	not_informed	not_informed	PRJEB30490	SAMEA5138005	not_informed	not_informed	857,771,315	GSC	not_informed	not_informed	public	sff,sra	gs,s3,ena,ncbi	ena,ncbi.public,s3.us-east-1,gs.US	not_informed	not_informed	adult	ERC000011	09/01/2019	20/12/2018	not_informed		not_informed	ERX3017496	not_informed	not_informed	not_informed	not_informed	not_informed	Institut de la Mer de Villefranche	Institut de la Mer de Villefranche
34	25/93	252671	Cnidaria	Hydrozoa	Hydroidolina	Leptothecata	Obeliida	Clytiidae	Clytia	Clytia hemisphaerica	Leclère et al 2019	Phenol-chloroform	ERR3015019	not_informed	GENO	WGS	590	341,152,976	not_informed	not_informed	PRJEB30490	SAMEA5138005	not_informed	not_informed	769,867,585	GSC	not_informed	not_informed	public	sff,sra	gs,ncbi,ena,s3	gs.US,s3.us-east-1,ncbi.public,ena	not_informed	not_informed	adult	ERC000011	09/01/2019	20/12/2018	not_informed		not_informed	ERX3017533	not_informed	not_informed	not_informed	not_informed	not_informed	Institut de la Mer de Villefranche	Institut de la Mer de Villefranche
34	26/93	252671	Cnidaria	Hydrozoa	Hydroidolina	Leptothecata	Obeliida	Clytiidae	Clytia	Clytia hemisphaerica	Leclère et al 2019	Phenol-chloroform	ERR3015020	not_informed	GENO	WGS	710	4,643,466	not_informed	not_informed	PRJEB30490	SAMEA5138005	not_informed	not_informed	9,425,442	GSC	not_informed	not_informed	public	sff,sra	gs,ena,s3,ncbi	gs.US,ncbi.public,ena,s3.us-east-1	not_informed	not_informed	adult	ERC000011	09/01/2019	20/12/2018	not_informed		not_informed	ERX3017468	not_informed	not_informed	not_informed	not_informed	not_informed	Institut de la Mer de Villefranche	Institut de la Mer de Villefranche
34	27/93	252671	Cnidaria	Hydrozoa	Hydroidolina	Leptothecata	Obeliida	Clytiidae	Clytia	Clytia hemisphaerica	Leclère et al 2019	Phenol-chloroform	ERR3015021	not_informed	GENO	WGS	336	116,271,961	not_informed	not_informed	PRJEB30490	SAMEA5138005	not_informed	not_informed	339,640,052	GSC	not_informed	not_informed	public	sra,sff	ncbi,ena,gs,s3	s3.us-east-1,ncbi.public,gs.US,ena	not_informed	not_informed	adult	ERC000011	09/01/2019	20/12/2018	not_informed		not_informed	ERX3017474	not_informed	not_informed	not_informed	not_informed	not_informed	Institut de la Mer de Villefranche	Institut de la Mer de Villefranche
34	28/93	252671	Cnidaria	Hydrozoa	Hydroidolina	Leptothecata	Obeliida	Clytiidae	Clytia	Clytia hemisphaerica	Leclère et al 2019	Phenol-chloroform	ERR3015022	not_informed	GENO	WGS	327	108,046,376	not_informed	not_informed	PRJEB30490	SAMEA5138005	not_informed	not_informed	318,607,717	GSC	not_informed	not_informed	public	sff,sra	ena,ncbi,s3,gs	ncbi.public,s3.us-east-1,ena,gs.US	not_informed	not_informed	adult	ERC000011	09/01/2019	20/12/2018	not_informed		not_informed	ERX3017520	not_informed	not_informed	not_informed	not_informed	not_informed	Institut de la Mer de Villefranche	Institut de la Mer de Villefranche
34	29/93	252671	Cnidaria	Hydrozoa	Hydroidolina	Leptothecata	Obeliida	Clytiidae	Clytia	Clytia hemisphaerica	Leclère et al 2019	Phenol-chloroform	ERR3015023	not_informed	GENO	WGS	341	26,187,001	not_informed	not_informed	PRJEB30490	SAMEA5138005	not_informed	not_informed	74,867,338	GSC	not_informed	not_informed	public	sra,sff	ena,ncbi,s3,gs	ncbi.public,ena,s3.us-east-1,gs.US	not_informed	not_informed	adult	ERC000011	09/01/2019	20/12/2018	not_informed		not_informed	ERX3017467	not_informed	not_informed	not_informed	not_informed	not_informed	Institut de la Mer de Villefranche	Institut de la Mer de Villefranche
34	30/93	252671	Cnidaria	Hydrozoa	Hydroidolina	Leptothecata	Obeliida	Clytiidae	Clytia	Clytia hemisphaerica	Leclère et al 2019	Phenol-chloroform	ERR3015024	not_informed	GENO	WGS	595	134,317,493	not_informed	not_informed	PRJEB30490	SAMEA5138005	not_informed	not_informed	304,521,221	GSC	not_informed	not_informed	public	sff,sra	s3,gs,ncbi,ena	gs.US,ena,ncbi.public,s3.us-east-1	not_informed	not_informed	adult	ERC000011	09/01/2019	20/12/2018	not_informed		not_informed	ERX3017457	not_informed	not_informed	not_informed	not_informed	not_informed	Institut de la Mer de Villefranche	Institut de la Mer de Villefranche
34	31/93	252671	Cnidaria	Hydrozoa	Hydroidolina	Leptothecata	Obeliida	Clytiidae	Clytia	Clytia hemisphaerica	Leclère et al 2019	Phenol-chloroform	ERR3015025	not_informed	GENO	WGS	632	312,649,446	not_informed	not_informed	PRJEB30490	SAMEA5138005	not_informed	not_informed	696,619,892	GSC	not_informed	not_informed	public	sff,sra	ena,s3,gs,ncbi	gs.US,ncbi.public,s3.us-east-1,ena	not_informed	not_informed	adult	ERC000011	09/01/2019	20/12/2018	not_informed		not_informed	ERX3017495	not_informed	not_informed	not_informed	not_informed	not_informed	Institut de la Mer de Villefranche	Institut de la Mer de Villefranche
34	32/93	252671	Cnidaria	Hydrozoa	Hydroidolina	Leptothecata	Obeliida	Clytiidae	Clytia	Clytia hemisphaerica	Leclère et al 2019	Phenol-chloroform	ERR3015026	not_informed	GENO	WGS	633	271,009,302	not_informed	not_informed	PRJEB30490	SAMEA5138005	not_informed	not_informed	605,151,951	GSC	not_informed	not_informed	public	sff,sra	ncbi,gs,s3,ena	ncbi.public,gs.US,ena,s3.us-east-1	not_informed	not_informed	adult	ERC000011	09/01/2019	20/12/2018	not_informed		not_informed	ERX3017503	not_informed	not_informed	not_informed	not_informed	not_informed	Institut de la Mer de Villefranche	Institut de la Mer de Villefranche
34	33/93	252671	Cnidaria	Hydrozoa	Hydroidolina	Leptothecata	Obeliida	Clytiidae	Clytia	Clytia hemisphaerica	Leclère et al 2019	Phenol-chloroform	ERR3015027	not_informed	GENO	WGS	330	31,022,899	not_informed	not_informed	PRJEB30490	SAMEA5138005	not_informed	not_informed	90,570,193	GSC	not_informed	not_informed	public	sra,sff	ncbi,s3,gs,ena	ena,s3.us-east-1,gs.US,ncbi.public	not_informed	not_informed	adult	ERC000011	09/01/2019	20/12/2018	not_informed		not_informed	ERX3017519	not_informed	not_informed	not_informed	not_informed	not_informed	Institut de la Mer de Villefranche	Institut de la Mer de Villefranche
34	34/93	252671	Cnidaria	Hydrozoa	Hydroidolina	Leptothecata	Obeliida	Clytiidae	Clytia	Clytia hemisphaerica	Leclère et al 2019	Phenol-chloroform	ERR3015028	not_informed	GENO	WGS	674	48,488,330	not_informed	not_informed	PRJEB30490	SAMEA5138005	not_informed	not_informed	105,113,269	GSC	not_informed	not_informed	public	sra,sff	gs,ena,ncbi,s3	ncbi.public,ena,gs.US,s3.us-east-1	not_informed	not_informed	adult	ERC000011	09/01/2019	20/12/2018	not_informed		not_informed	ERX3017465	not_informed	not_informed	not_informed	not_informed	not_informed	Institut de la Mer de Villefranche	Institut de la Mer de Villefranche
34	35/93	252671	Cnidaria	Hydrozoa	Hydroidolina	Leptothecata	Obeliida	Clytiidae	Clytia	Clytia hemisphaerica	Leclère et al 2019	Phenol-chloroform	ERR3015029	not_informed	GENO	WGS	339	167,661,466	not_informed	not_informed	PRJEB30490	SAMEA5138005	not_informed	not_informed	480,213,929	GSC	not_informed	not_informed	public	sra,sff	ncbi,gs,ena,s3	s3.us-east-1,ena,gs.US,ncbi.public	not_informed	not_informed	adult	ERC000011	09/01/2019	20/12/2018	not_informed		not_informed	ERX3017458	not_informed	not_informed	not_informed	not_informed	not_informed	Institut de la Mer de Villefranche	Institut de la Mer de Villefranche
34	36/93	252671	Cnidaria	Hydrozoa	Hydroidolina	Leptothecata	Obeliida	Clytiidae	Clytia	Clytia hemisphaerica	Leclère et al 2019	Phenol-chloroform	ERR3015030	not_informed	GENO	WGS	469	213,042,862	not_informed	not_informed	PRJEB30490	SAMEA5138005	not_informed	not_informed	533,750,075	GSC	not_informed	not_informed	public	sff,sra	gs,ena,ncbi,s3	gs.US,ena,s3.us-east-1,ncbi.public	not_informed	not_informed	adult	ERC000011	09/01/2019	20/12/2018	not_informed		not_informed	ERX3017472	not_informed	not_informed	not_informed	not_informed	not_informed	Institut de la Mer de Villefranche	Institut de la Mer de Villefranche
34	37/93	252671	Cnidaria	Hydrozoa	Hydroidolina	Leptothecata	Obeliida	Clytiidae	Clytia	Clytia hemisphaerica	Leclère et al 2019	Phenol-chloroform	ERR3015031	not_informed	GENO	WGS	469	193,827,819	not_informed	not_informed	PRJEB30490	SAMEA5138005	not_informed	not_informed	487,475,974	GSC	not_informed	not_informed	public	sra,sff	ncbi,s3,ena,gs	gs.US,ena,s3.us-east-1,ncbi.public	not_informed	not_informed	adult	ERC000011	09/01/2019	20/12/2018	not_informed		not_informed	ERX3017493	not_informed	not_informed	not_informed	not_informed	not_informed	Institut de la Mer de Villefranche	Institut de la Mer de Villefranche
34	38/93	252671	Cnidaria	Hydrozoa	Hydroidolina	Leptothecata	Obeliida	Clytiidae	Clytia	Clytia hemisphaerica	Leclère et al 2019	Phenol-chloroform	ERR3015032	not_informed	GENO	WGS	468	50,809,968	not_informed	not_informed	PRJEB30490	SAMEA5138005	not_informed	not_informed	127,073,888	GSC	not_informed	not_informed	public	sff,sra	gs,ncbi,ena,s3	ena,ncbi.public,gs.US,s3.us-east-1	not_informed	not_informed	adult	ERC000011	09/01/2019	20/12/2018	not_informed		not_informed	ERX3017478	not_informed	not_informed	not_informed	not_informed	not_informed	Institut de la Mer de Villefranche	Institut de la Mer de Villefranche
34	39/93	252671	Cnidaria	Hydrozoa	Hydroidolina	Leptothecata	Obeliida	Clytiidae	Clytia	Clytia hemisphaerica	Leclère et al 2019	Phenol-chloroform	ERR3015033	not_informed	GENO	WGS	673	116,371,507	not_informed	not_informed	PRJEB30490	SAMEA5138005	not_informed	not_informed	253,081,747	GSC	not_informed	not_informed	public	sff,sra	gs,s3,ena,ncbi	ncbi.public,ena,s3.us-east-1,gs.US	not_informed	not_informed	adult	ERC000011	09/01/2019	20/12/2018	not_informed		not_informed	ERX3017528	not_informed	not_informed	not_informed	not_informed	not_informed	Institut de la Mer de Villefranche	Institut de la Mer de Villefranche
34	40/93	252671	Cnidaria	Hydrozoa	Hydroidolina	Leptothecata	Obeliida	Clytiidae	Clytia	Clytia hemisphaerica	Leclère et al 2019	Phenol-chloroform	ERR3015034	not_informed	GENO	WGS	620	62,401,943	not_informed	not_informed	PRJEB30490	SAMEA5138005	not_informed	not_informed	139,468,215	GSC	not_informed	not_informed	public	sra,sff	s3,gs,ncbi,ena	s3.us-east-1,ncbi.public,gs.US,ena	not_informed	not_informed	adult	ERC000011	09/01/2019	20/12/2018	not_informed		not_informed	ERX3017502	not_informed	not_informed	not_informed	not_informed	not_informed	Institut de la Mer de Villefranche	Institut de la Mer de Villefranche
34	41/93	252671	Cnidaria	Hydrozoa	Hydroidolina	Leptothecata	Obeliida	Clytiidae	Clytia	Clytia hemisphaerica	Leclère et al 2019	Phenol-chloroform	ERR3015035	not_informed	GENO	WGS	338	182,763,019	not_informed	not_informed	PRJEB30490	SAMEA5138005	not_informed	not_informed	521,676,726	GSC	not_informed	not_informed	public	sra,sff	s3,ncbi,gs,ena	ncbi.public,s3.us-east-1,ena,gs.US	not_informed	not_informed	adult	ERC000011	09/01/2019	20/12/2018	not_informed		not_informed	ERX3017461	not_informed	not_informed	not_informed	not_informed	not_informed	Institut de la Mer de Villefranche	Institut de la Mer de Villefranche
34	42/93	252671	Cnidaria	Hydrozoa	Hydroidolina	Leptothecata	Obeliida	Clytiidae	Clytia	Clytia hemisphaerica	Leclère et al 2019	Phenol-chloroform	ERR3015036	not_informed	GENO	WGS	348	16,840,600	not_informed	not_informed	PRJEB30490	SAMEA5138005	not_informed	not_informed	48,724,204	GSC	not_informed	not_informed	public	sff,sra	ncbi,ena,gs,s3	s3.us-east-1,gs.US,ena,ncbi.public	not_informed	not_informed	adult	ERC000011	09/01/2019	20/12/2018	not_informed		not_informed	ERX3017489	not_informed	not_informed	not_informed	not_informed	not_informed	Institut de la Mer de Villefranche	Institut de la Mer de Villefranche
34	43/93	252671	Cnidaria	Hydrozoa	Hydroidolina	Leptothecata	Obeliida	Clytiidae	Clytia	Clytia hemisphaerica	Leclère et al 2019	Phenol-chloroform	ERR3015037	not_informed	GENO	WGS	611	61,175,962	not_informed	not_informed	PRJEB30490	SAMEA5138005	not_informed	not_informed	136,906,069	GSC	not_informed	not_informed	public	sff,sra	gs,ena,s3,ncbi	ena,gs.US,s3.us-east-1,ncbi.public	not_informed	not_informed	adult	ERC000011	09/01/2019	20/12/2018	not_informed		not_informed	ERX3017464	not_informed	not_informed	not_informed	not_informed	not_informed	Institut de la Mer de Villefranche	Institut de la Mer de Villefranche
34	44/93	252671	Cnidaria	Hydrozoa	Hydroidolina	Leptothecata	Obeliida	Clytiidae	Clytia	Clytia hemisphaerica	Leclère et al 2019	Phenol-chloroform	ERR3015038	not_informed	GENO	WGS	625	95,841,488	not_informed	not_informed	PRJEB30490	SAMEA5138005	not_informed	not_informed	214,338,569	GSC	not_informed	not_informed	public	sra,sff	s3,ncbi,ena,gs	ncbi.public,ena,gs.US,s3.us-east-1	not_informed	not_informed	adult	ERC000011	09/01/2019	20/12/2018	not_informed		not_informed	ERX3017517	not_informed	not_informed	not_informed	not_informed	not_informed	Institut de la Mer de Villefranche	Institut de la Mer de Villefranche
34	45/93	252671	Cnidaria	Hydrozoa	Hydroidolina	Leptothecata	Obeliida	Clytiidae	Clytia	Clytia hemisphaerica	Leclère et al 2019	Phenol-chloroform	ERR3015039	not_informed	GENO	WGS	471	47,399,204	not_informed	not_informed	PRJEB30490	SAMEA5138005	not_informed	not_informed	118,746,739	GSC	not_informed	not_informed	public	sff,sra	ena,ncbi,s3,gs	gs.US,s3.us-east-1,ena,ncbi.public	not_informed	not_informed	adult	ERC000011	09/01/2019	20/12/2018	not_informed		not_informed	ERX3017483	not_informed	not_informed	not_informed	not_informed	not_informed	Institut de la Mer de Villefranche	Institut de la Mer de Villefranche
34	46/93	252671	Cnidaria	Hydrozoa	Hydroidolina	Leptothecata	Obeliida	Clytiidae	Clytia	Clytia hemisphaerica	Leclère et al 2019	Phenol-chloroform	ERR3015040	not_informed	GENO	WGS	625	276,064,939	not_informed	not_informed	PRJEB30490	SAMEA5138005	not_informed	not_informed	612,314,762	GSC	not_informed	not_informed	public	sra,sff	ena,s3,gs,ncbi	gs.US,s3.us-east-1,ncbi.public,ena	not_informed	not_informed	adult	ERC000011	09/01/2019	20/12/2018	not_informed		not_informed	ERX3017529	not_informed	not_informed	not_informed	not_informed	not_informed	Institut de la Mer de Villefranche	Institut de la Mer de Villefranche
34	47/93	252671	Cnidaria	Hydrozoa	Hydroidolina	Leptothecata	Obeliida	Clytiidae	Clytia	Clytia hemisphaerica	Leclère et al 2019	Phenol-chloroform	ERR3015041	not_informed	GENO	WGS	596	286,705,250	not_informed	not_informed	PRJEB30490	SAMEA5138005	not_informed	not_informed	646,250,244	GSC	not_informed	not_informed	public	sff,sra	ena,ncbi,gs,s3	ena,s3.us-east-1,ncbi.public,gs.US	not_informed	not_informed	adult	ERC000011	09/01/2019	20/12/2018	not_informed		not_informed	ERX3017485	not_informed	not_informed	not_informed	not_informed	not_informed	Institut de la Mer de Villefranche	Institut de la Mer de Villefranche
34	48/93	252671	Cnidaria	Hydrozoa	Hydroidolina	Leptothecata	Obeliida	Clytiidae	Clytia	Clytia hemisphaerica	Leclère et al 2019	Phenol-chloroform	ERR3015042	not_informed	GENO	WGS	597	74,490,036	not_informed	not_informed	PRJEB30490	SAMEA5138005	not_informed	not_informed	168,815,452	GSC	not_informed	not_informed	public	sra,sff	ncbi,gs,s3,ena	s3.us-east-1,ncbi.public,gs.US,ena	not_informed	not_informed	adult	ERC000011	09/01/2019	20/12/2018	not_informed		not_informed	ERX3017480	not_informed	not_informed	not_informed	not_informed	not_informed	Institut de la Mer de Villefranche	Institut de la Mer de Villefranche
34	49/93	252671	Cnidaria	Hydrozoa	Hydroidolina	Leptothecata	Obeliida	Clytiidae	Clytia	Clytia hemisphaerica	Leclère et al 2019	Phenol-chloroform	ERR3015043	not_informed	GENO	WGS	721	334,588,330	not_informed	not_informed	PRJEB30490	SAMEA5138005	not_informed	not_informed	688,812,218	GSC	not_informed	not_informed	public	sra,sff	ncbi,gs,s3,ena	gs.US,ena,s3.us-east-1,ncbi.public	not_informed	not_informed	adult	ERC000011	09/01/2019	20/12/2018	not_informed		not_informed	ERX3017526	not_informed	not_informed	not_informed	not_informed	not_informed	Institut de la Mer de Villefranche	Institut de la Mer de Villefranche
34	50/93	252671	Cnidaria	Hydrozoa	Hydroidolina	Leptothecata	Obeliida	Clytiidae	Clytia	Clytia hemisphaerica	Leclère et al 2019	Phenol-chloroform	ERR3015044	not_informed	GENO	WGS	613	382,566,693	not_informed	not_informed	PRJEB30490	SAMEA5138005	not_informed	not_informed	856,842,205	GSC	not_informed	not_informed	public	sff,sra	gs,s3,ena,ncbi	s3.us-east-1,ncbi.public,gs.US,ena	not_informed	not_informed	adult	ERC000011	09/01/2019	20/12/2018	not_informed		not_informed	ERX3017534	not_informed	not_informed	not_informed	not_informed	not_informed	Institut de la Mer de Villefranche	Institut de la Mer de Villefranche
34	51/93	252671	Cnidaria	Hydrozoa	Hydroidolina	Leptothecata	Obeliida	Clytiidae	Clytia	Clytia hemisphaerica	Leclère et al 2019	Phenol-chloroform	ERR3015045	not_informed	GENO	WGS	341	29,009,158	not_informed	not_informed	PRJEB30490	SAMEA5138005	not_informed	not_informed	82,414,299	GSC	not_informed	not_informed	public	sra,sff	ena,gs,ncbi,s3	ncbi.public,gs.US,s3.us-east-1,ena	not_informed	not_informed	adult	ERC000011	09/01/2019	20/12/2018	not_informed		not_informed	ERX3017507	not_informed	not_informed	not_informed	not_informed	not_informed	Institut de la Mer de Villefranche	Institut de la Mer de Villefranche
34	52/93	252671	Cnidaria	Hydrozoa	Hydroidolina	Leptothecata	Obeliida	Clytiidae	Clytia	Clytia hemisphaerica	Leclère et al 2019	Phenol-chloroform	ERR3015046	not_informed	GENO	WGS	602	227,962,712	not_informed	not_informed	PRJEB30490	SAMEA5138005	not_informed	not_informed	514,621,698	GSC	not_informed	not_informed	public	sra,sff	ncbi,s3,ena,gs	gs.US,ena,ncbi.public,s3.us-east-1	not_informed	not_informed	adult	ERC000011	09/01/2019	20/12/2018	not_informed		not_informed	ERX3017498	not_informed	not_informed	not_informed	not_informed	not_informed	Institut de la Mer de Villefranche	Institut de la Mer de Villefranche
34	53/93	252671	Cnidaria	Hydrozoa	Hydroidolina	Leptothecata	Obeliida	Clytiidae	Clytia	Clytia hemisphaerica	Leclère et al 2019	Phenol-chloroform	ERR3015047	not_informed	GENO	WGS	349	21,916,660	not_informed	not_informed	PRJEB30490	SAMEA5138005	not_informed	not_informed	63,203,749	GSC	not_informed	not_informed	public	sra,sff	s3,ena,gs,ncbi	gs.US,ncbi.public,s3.us-east-1,ena	not_informed	not_informed	adult	ERC000011	09/01/2019	20/12/2018	not_informed		not_informed	ERX3017484	not_informed	not_informed	not_informed	not_informed	not_informed	Institut de la Mer de Villefranche	Institut de la Mer de Villefranche
34	54/93	252671	Cnidaria	Hydrozoa	Hydroidolina	Leptothecata	Obeliida	Clytiidae	Clytia	Clytia hemisphaerica	Leclère et al 2019	Phenol-chloroform	ERR3015048	not_informed	GENO	WGS	654	129,891,085	not_informed	not_informed	PRJEB30490	SAMEA5138005	not_informed	not_informed	286,094,970	GSC	not_informed	not_informed	public	sra,sff	ncbi,gs,ena,s3	ena,s3.us-east-1,ncbi.public,gs.US	not_informed	not_informed	adult	ERC000011	09/01/2019	20/12/2018	not_informed		not_informed	ERX3017531	not_informed	not_informed	not_informed	not_informed	not_informed	Institut de la Mer de Villefranche	Institut de la Mer de Villefranche
34	55/93	252671	Cnidaria	Hydrozoa	Hydroidolina	Leptothecata	Obeliida	Clytiidae	Clytia	Clytia hemisphaerica	Leclère et al 2019	Phenol-chloroform	ERR3015049	not_informed	GENO	WGS	669	125,744,221	not_informed	not_informed	PRJEB30490	SAMEA5138005	not_informed	not_informed	272,722,659	GSC	not_informed	not_informed	public	sra,sff	ncbi,ena,gs,s3	s3.us-east-1,ena,ncbi.public,gs.US	not_informed	not_informed	adult	ERC000011	09/01/2019	20/12/2018	not_informed		not_informed	ERX3017535	not_informed	not_informed	not_informed	not_informed	not_informed	Institut de la Mer de Villefranche	Institut de la Mer de Villefranche
34	56/93	252671	Cnidaria	Hydrozoa	Hydroidolina	Leptothecata	Obeliida	Clytiidae	Clytia	Clytia hemisphaerica	Leclère et al 2019	Phenol-chloroform	ERR3015050	not_informed	GENO	WGS	337	182,855,692	not_informed	not_informed	PRJEB30490	SAMEA5138005	not_informed	not_informed	518,945,430	GSC	not_informed	not_informed	public	sra,sff	ncbi,gs,ena,s3	gs.US,ena,ncbi.public,s3.us-east-1	not_informed	not_informed	adult	ERC000011	09/01/2019	20/12/2018	not_informed		not_informed	ERX3017470	not_informed	not_informed	not_informed	not_informed	not_informed	Institut de la Mer de Villefranche	Institut de la Mer de Villefranche
34	57/93	252671	Cnidaria	Hydrozoa	Hydroidolina	Leptothecata	Obeliida	Clytiidae	Clytia	Clytia hemisphaerica	Leclère et al 2019	Phenol-chloroform	ERR3015051	not_informed	GENO	WGS	608	303,855,670	not_informed	not_informed	PRJEB30490	SAMEA5138005	not_informed	not_informed	684,921,689	GSC	not_informed	not_informed	public	sff,sra	gs,ena,s3,ncbi	ncbi.public,s3.us-east-1,gs.US,ena	not_informed	not_informed	adult	ERC000011	09/01/2019	20/12/2018	not_informed		not_informed	ERX3017471	not_informed	not_informed	not_informed	not_informed	not_informed	Institut de la Mer de Villefranche	Institut de la Mer de Villefranche
34	58/93	252671	Cnidaria	Hydrozoa	Hydroidolina	Leptothecata	Obeliida	Clytiidae	Clytia	Clytia hemisphaerica	Leclère et al 2019	Phenol-chloroform	ERR3015052	not_informed	GENO	WGS	465	182,351,222	not_informed	not_informed	PRJEB30490	SAMEA5138005	not_informed	not_informed	456,802,458	GSC	not_informed	not_informed	public	sff,sra	ncbi,s3,ena,gs	s3.us-east-1,gs.US,ncbi.public,ena	not_informed	not_informed	adult	ERC000011	09/01/2019	20/12/2018	not_informed		not_informed	ERX3017523	not_informed	not_informed	not_informed	not_informed	not_informed	Institut de la Mer de Villefranche	Institut de la Mer de Villefranche
34	59/93	252671	Cnidaria	Hydrozoa	Hydroidolina	Leptothecata	Obeliida	Clytiidae	Clytia	Clytia hemisphaerica	Leclère et al 2019	Phenol-chloroform	ERR3015053	not_informed	GENO	WGS	469	231,782,920	not_informed	not_informed	PRJEB30490	SAMEA5138005	not_informed	not_informed	583,418,267	GSC	not_informed	not_informed	public	sff,sra	gs,s3,ncbi,ena	gs.US,ena,s3.us-east-1,ncbi.public	not_informed	not_informed	adult	ERC000011	09/01/2019	20/12/2018	not_informed		not_informed	ERX3017482	not_informed	not_informed	not_informed	not_informed	not_informed	Institut de la Mer de Villefranche	Institut de la Mer de Villefranche
34	60/93	252671	Cnidaria	Hydrozoa	Hydroidolina	Leptothecata	Obeliida	Clytiidae	Clytia	Clytia hemisphaerica	Leclère et al 2019	Phenol-chloroform	ERR3015054	not_informed	GENO	WGS	714	329,194,491	not_informed	not_informed	PRJEB30490	SAMEA5138005	not_informed	not_informed	679,364,022	GSC	not_informed	not_informed	public	sra,sff	ncbi,s3,gs,ena	ncbi.public,ena,gs.US,s3.us-east-1	not_informed	not_informed	adult	ERC000011	09/01/2019	20/12/2018	not_informed		not_informed	ERX3017466	not_informed	not_informed	not_informed	not_informed	not_informed	Institut de la Mer de Villefranche	Institut de la Mer de Villefranche
34	61/93	252671	Cnidaria	Hydrozoa	Hydroidolina	Leptothecata	Obeliida	Clytiidae	Clytia	Clytia hemisphaerica	Leclère et al 2019	Phenol-chloroform	ERR3015055	not_informed	GENO	WGS	338	168,048,980	not_informed	not_informed	PRJEB30490	SAMEA5138005	not_informed	not_informed	478,132,964	GSC	not_informed	not_informed	public	sra,sff	ena,s3,gs,ncbi	s3.us-east-1,gs.US,ncbi.public,ena	not_informed	not_informed	adult	ERC000011	09/01/2019	20/12/2018	not_informed		not_informed	ERX3017488	not_informed	not_informed	not_informed	not_informed	not_informed	Institut de la Mer de Villefranche	Institut de la Mer de Villefranche
34	62/93	252671	Cnidaria	Hydrozoa	Hydroidolina	Leptothecata	Obeliida	Clytiidae	Clytia	Clytia hemisphaerica	Leclère et al 2019	Phenol-chloroform	ERR3015056	not_informed	GENO	WGS	657	284,824,126	not_informed	not_informed	PRJEB30490	SAMEA5138005	not_informed	not_informed	618,730,903	GSC	not_informed	not_informed	public	sff,sra	s3,ncbi,ena,gs	ncbi.public,s3.us-east-1,ena,gs.US	not_informed	not_informed	adult	ERC000011	09/01/2019	20/12/2018	not_informed		not_informed	ERX3017508	not_informed	not_informed	not_informed	not_informed	not_informed	Institut de la Mer de Villefranche	Institut de la Mer de Villefranche
34	63/93	252671	Cnidaria	Hydrozoa	Hydroidolina	Leptothecata	Obeliida	Clytiidae	Clytia	Clytia hemisphaerica	Leclère et al 2019	Phenol-chloroform	ERR3015057	not_informed	GENO	WGS	725	4,346,931	not_informed	not_informed	PRJEB30490	SAMEA5138005	not_informed	not_informed	8,723,036	GSC	not_informed	not_informed	public	sra,sff	ena,gs,ncbi,s3	s3.us-east-1,gs.US,ena,ncbi.public	not_informed	not_informed	adult	ERC000011	09/01/2019	20/12/2018	not_informed		not_informed	ERX3017536	not_informed	not_informed	not_informed	not_informed	not_informed	Institut de la Mer de Villefranche	Institut de la Mer de Villefranche
34	64/93	252671	Cnidaria	Hydrozoa	Hydroidolina	Leptothecata	Obeliida	Clytiidae	Clytia	Clytia hemisphaerica	Leclère et al 2019	Phenol-chloroform	ERR3015058	not_informed	GENO	WGS	464	156,812,986	not_informed	not_informed	PRJEB30490	SAMEA5138005	not_informed	not_informed	401,698,063	GSC	not_informed	not_informed	public	sff,sra	ncbi,s3,gs,ena	ncbi.public,s3.us-east-1,ena,gs.US	not_informed	not_informed	adult	ERC000011	09/01/2019	20/12/2018	not_informed		not_informed	ERX3017463	not_informed	not_informed	not_informed	not_informed	not_informed	Institut de la Mer de Villefranche	Institut de la Mer de Villefranche
34	65/93	252671	Cnidaria	Hydrozoa	Hydroidolina	Leptothecata	Obeliida	Clytiidae	Clytia	Clytia hemisphaerica	Leclère et al 2019	Phenol-chloroform	ERR3015059	not_informed	GENO	WGS	620	59,686,202	not_informed	not_informed	PRJEB30490	SAMEA5138005	not_informed	not_informed	133,621,569	GSC	not_informed	not_informed	public	sff,sra	ncbi,gs,s3,ena	s3.us-east-1,gs.US,ncbi.public,ena	not_informed	not_informed	adult	ERC000011	09/01/2019	20/12/2018	not_informed		not_informed	ERX3017504	not_informed	not_informed	not_informed	not_informed	not_informed	Institut de la Mer de Villefranche	Institut de la Mer de Villefranche
34	66/93	252671	Cnidaria	Hydrozoa	Hydroidolina	Leptothecata	Obeliida	Clytiidae	Clytia	Clytia hemisphaerica	Leclère et al 2019	Phenol-chloroform	ERR3015060	not_informed	GENO	WGS	468	210,897,652	not_informed	not_informed	PRJEB30490	SAMEA5138005	not_informed	not_informed	532,985,501	GSC	not_informed	not_informed	public	sff,sra	gs,ncbi,ena,s3	ncbi.public,ena,s3.us-east-1,gs.US	not_informed	not_informed	adult	ERC000011	09/01/2019	20/12/2018	not_informed		not_informed	ERX3017522	not_informed	not_informed	not_informed	not_informed	not_informed	Institut de la Mer de Villefranche	Institut de la Mer de Villefranche
34	67/93	252671	Cnidaria	Hydrozoa	Hydroidolina	Leptothecata	Obeliida	Clytiidae	Clytia	Clytia hemisphaerica	Leclère et al 2019	Phenol-chloroform	ERR3015061	not_informed	GENO	WGS	612	63,247,836	not_informed	not_informed	PRJEB30490	SAMEA5138005	not_informed	not_informed	141,564,688	GSC	not_informed	not_informed	public	sff,sra	ncbi,gs,ena,s3	ena,ncbi.public,s3.us-east-1,gs.US	not_informed	not_informed	adult	ERC000011	09/01/2019	20/12/2018	not_informed		not_informed	ERX3017514	not_informed	not_informed	not_informed	not_informed	not_informed	Institut de la Mer de Villefranche	Institut de la Mer de Villefranche
34	68/93	252671	Cnidaria	Hydrozoa	Hydroidolina	Leptothecata	Obeliida	Clytiidae	Clytia	Clytia hemisphaerica	Leclère et al 2019	Phenol-chloroform	ERR3015062	not_informed	GENO	WGS	632	297,228,893	not_informed	not_informed	PRJEB30490	SAMEA5138005	not_informed	not_informed	661,344,126	GSC	not_informed	not_informed	public	sra,sff	ncbi,s3,ena,gs	ena,gs.US,s3.us-east-1,ncbi.public	not_informed	not_informed	adult	ERC000011	09/01/2019	20/12/2018	not_informed		not_informed	ERX3017481	not_informed	not_informed	not_informed	not_informed	not_informed	Institut de la Mer de Villefranche	Institut de la Mer de Villefranche
34	69/93	252671	Cnidaria	Hydrozoa	Hydroidolina	Leptothecata	Obeliida	Clytiidae	Clytia	Clytia hemisphaerica	Leclère et al 2019	Phenol-chloroform	ERR3015063	not_informed	GENO	WGS	597	145,827,993	not_informed	not_informed	PRJEB30490	SAMEA5138005	not_informed	not_informed	330,836,508	GSC	not_informed	not_informed	public	sra,sff	s3,gs,ncbi,ena	ncbi.public,s3.us-east-1,ena,gs.US	not_informed	not_informed	adult	ERC000011	09/01/2019	20/12/2018	not_informed		not_informed	ERX3017516	not_informed	not_informed	not_informed	not_informed	not_informed	Institut de la Mer de Villefranche	Institut de la Mer de Villefranche
34	70/93	252671	Cnidaria	Hydrozoa	Hydroidolina	Leptothecata	Obeliida	Clytiidae	Clytia	Clytia hemisphaerica	Leclère et al 2019	Phenol-chloroform	ERR3015064	not_informed	GENO	WGS	342	28,285,728	not_informed	not_informed	PRJEB30490	SAMEA5138005	not_informed	not_informed	79,915,999	GSC	not_informed	not_informed	public	sra,sff	s3,ncbi,gs,ena	gs.US,ncbi.public,ena,s3.us-east-1	not_informed	not_informed	adult	ERC000011	09/01/2019	20/12/2018	not_informed		not_informed	ERX3017513	not_informed	not_informed	not_informed	not_informed	not_informed	Institut de la Mer de Villefranche	Institut de la Mer de Villefranche
34	71/93	252671	Cnidaria	Hydrozoa	Hydroidolina	Leptothecata	Obeliida	Clytiidae	Clytia	Clytia hemisphaerica	Leclère et al 2019	Phenol-chloroform	ERR3015065	not_informed	GENO	WGS	605	388,311,866	not_informed	not_informed	PRJEB30490	SAMEA5138005	not_informed	not_informed	871,741,346	GSC	not_informed	not_informed	public	sff,sra	s3,gs,ncbi,ena	s3.us-east-1,ena,gs.US,ncbi.public	not_informed	not_informed	adult	ERC000011	09/01/2019	20/12/2018	not_informed		not_informed	ERX3017477	not_informed	not_informed	not_informed	not_informed	not_informed	Institut de la Mer de Villefranche	Institut de la Mer de Villefranche
34	72/93	252671	Cnidaria	Hydrozoa	Hydroidolina	Leptothecata	Obeliida	Clytiidae	Clytia	Clytia hemisphaerica	Leclère et al 2019	Phenol-chloroform	ERR3015066	not_informed	GENO	WGS	611	60,880,288	not_informed	not_informed	PRJEB30490	SAMEA5138005	not_informed	not_informed	136,374,695	GSC	not_informed	not_informed	public	sff,sra	s3,ena,gs,ncbi	ncbi.public,s3.us-east-1,gs.US,ena	not_informed	not_informed	adult	ERC000011	09/01/2019	20/12/2018	not_informed		not_informed	ERX3017494	not_informed	not_informed	not_informed	not_informed	not_informed	Institut de la Mer de Villefranche	Institut de la Mer de Villefranche
34	73/93	252671	Cnidaria	Hydrozoa	Hydroidolina	Leptothecata	Obeliida	Clytiidae	Clytia	Clytia hemisphaerica	Leclère et al 2019	Phenol-chloroform	ERR3015067	not_informed	GENO	WGS	627	309,616,645	not_informed	not_informed	PRJEB30490	SAMEA5138005	not_informed	not_informed	689,688,154	GSC	not_informed	not_informed	public	sra,sff	ena,ncbi,s3,gs	ena,gs.US,s3.us-east-1,ncbi.public	not_informed	not_informed	adult	ERC000011	09/01/2019	20/12/2018	not_informed		not_informed	ERX3017501	not_informed	not_informed	not_informed	not_informed	not_informed	Institut de la Mer de Villefranche	Institut de la Mer de Villefranche
34	74/93	252671	Cnidaria	Hydrozoa	Hydroidolina	Leptothecata	Obeliida	Clytiidae	Clytia	Clytia hemisphaerica	Leclère et al 2019	Phenol-chloroform	ERR3015068	not_informed	GENO	WGS	671	319,351,000	not_informed	not_informed	PRJEB30490	SAMEA5138005	not_informed	not_informed	686,120,471	GSC	not_informed	not_informed	public	sra,sff	ncbi,gs,s3,ena	ena,gs.US,s3.us-east-1,ncbi.public	not_informed	not_informed	adult	ERC000011	09/01/2019	20/12/2018	not_informed		not_informed	ERX3017497	not_informed	not_informed	not_informed	not_informed	not_informed	Institut de la Mer de Villefranche	Institut de la Mer de Villefranche
34	75/93	252671	Cnidaria	Hydrozoa	Hydroidolina	Leptothecata	Obeliida	Clytiidae	Clytia	Clytia hemisphaerica	Leclère et al 2019	Phenol-chloroform	ERR3015069	not_informed	GENO	WGS	340	153,392,188	not_informed	not_informed	PRJEB30490	SAMEA5138005	not_informed	not_informed	442,529,000	GSC	not_informed	not_informed	public	sra,sff	ena,gs,ncbi,s3	gs.US,ena,s3.us-east-1,ncbi.public	not_informed	not_informed	adult	ERC000011	09/01/2019	20/12/2018	not_informed		not_informed	ERX3017462	not_informed	not_informed	not_informed	not_informed	not_informed	Institut de la Mer de Villefranche	Institut de la Mer de Villefranche
34	76/93	252671	Cnidaria	Hydrozoa	Hydroidolina	Leptothecata	Obeliida	Clytiidae	Clytia	Clytia hemisphaerica	Leclère et al 2019	Phenol-chloroform	ERR3015070	not_informed	GENO	WGS	349	177,444,941	not_informed	not_informed	PRJEB30490	SAMEA5138005	not_informed	not_informed	510,734,360	GSC	not_informed	not_informed	public	sra,sff	ncbi,s3,gs,ena	ena,s3.us-east-1,gs.US,ncbi.public	not_informed	not_informed	adult	ERC000011	09/01/2019	20/12/2018	not_informed		not_informed	ERX3017479	not_informed	not_informed	not_informed	not_informed	not_informed	Institut de la Mer de Villefranche	Institut de la Mer de Villefranche
34	77/93	252671	Cnidaria	Hydrozoa	Hydroidolina	Leptothecata	Obeliida	Clytiidae	Clytia	Clytia hemisphaerica	Leclère et al 2019	Phenol-chloroform	ERR3015071	not_informed	GENO	WGS	612	382,774,913	not_informed	not_informed	PRJEB30490	SAMEA5138005	not_informed	not_informed	857,524,738	GSC	not_informed	not_informed	public	sff,sra	gs,ena,ncbi,s3	ncbi.public,gs.US,s3.us-east-1,ena	not_informed	not_informed	adult	ERC000011	09/01/2019	20/12/2018	not_informed		not_informed	ERX3017509	not_informed	not_informed	not_informed	not_informed	not_informed	Institut de la Mer de Villefranche	Institut de la Mer de Villefranche
34	78/93	252671	Cnidaria	Hydrozoa	Hydroidolina	Leptothecata	Obeliida	Clytiidae	Clytia	Clytia hemisphaerica	Leclère et al 2019	Phenol-chloroform	ERR3015072	not_informed	GENO	WGS	622	143,949,247	not_informed	not_informed	PRJEB30490	SAMEA5138005	not_informed	not_informed	322,122,316	GSC	not_informed	not_informed	public	sff,sra	ena,ncbi,s3,gs	gs.US,ena,ncbi.public,s3.us-east-1	not_informed	not_informed	adult	ERC000011	09/01/2019	20/12/2018	not_informed		not_informed	ERX3017511	not_informed	not_informed	not_informed	not_informed	not_informed	Institut de la Mer de Villefranche	Institut de la Mer de Villefranche
34	79/93	252671	Cnidaria	Hydrozoa	Hydroidolina	Leptothecata	Obeliida	Clytiidae	Clytia	Clytia hemisphaerica	Leclère et al 2019	Phenol-chloroform	ERR3015073	not_informed	GENO	WGS	712	278,888,619	not_informed	not_informed	PRJEB30490	SAMEA5138005	not_informed	not_informed	582,593,277	GSC	not_informed	not_informed	public	sra,sff	ena,ncbi,gs,s3	s3.us-east-1,ena,ncbi.public,gs.US	not_informed	not_informed	adult	ERC000011	09/01/2019	20/12/2018	not_informed		not_informed	ERX3017527	not_informed	not_informed	not_informed	not_informed	not_informed	Institut de la Mer de Villefranche	Institut de la Mer de Villefranche
34	80/93	252671	Cnidaria	Hydrozoa	Hydroidolina	Leptothecata	Obeliida	Clytiidae	Clytia	Clytia hemisphaerica	Leclère et al 2019	Phenol-chloroform	ERR3015074	not_informed	GENO	WGS	647	320,330,719	not_informed	not_informed	PRJEB30490	SAMEA5138005	not_informed	not_informed	702,127,878	GSC	not_informed	not_informed	public	sff,sra	s3,ena,ncbi,gs	ena,ncbi.public,s3.us-east-1,gs.US	not_informed	not_informed	adult	ERC000011	09/01/2019	20/12/2018	not_informed		not_informed	ERX3017473	not_informed	not_informed	not_informed	not_informed	not_informed	Institut de la Mer de Villefranche	Institut de la Mer de Villefranche
34	81/93	252671	Cnidaria	Hydrozoa	Hydroidolina	Leptothecata	Obeliida	Clytiidae	Clytia	Clytia hemisphaerica	Leclère et al 2019	Phenol-chloroform	ERR3015075	not_informed	GENO	WGS	493	79,738,467	not_informed	not_informed	PRJEB30490	SAMEA5138005	not_informed	not_informed	199,150,326	GSC	not_informed	not_informed	public	sff,sra	ena,gs,s3,ncbi	gs.US,ncbi.public,s3.us-east-1,ena	not_informed	not_informed	adult	ERC000011	09/01/2019	20/12/2018	not_informed		not_informed	ERX3017476	not_informed	not_informed	not_informed	not_informed	not_informed	Institut de la Mer de Villefranche	Institut de la Mer de Villefranche
34	82/93	252671	Cnidaria	Hydrozoa	Hydroidolina	Leptothecata	Obeliida	Clytiidae	Clytia	Clytia hemisphaerica	Leclère et al 2019	Phenol-chloroform	ERR3015076	not_informed	GENO	WGS	345	174,931,958	not_informed	not_informed	PRJEB30490	SAMEA5138005	not_informed	not_informed	497,694,558	GSC	not_informed	not_informed	public	sra,sff	gs,s3,ena,ncbi	gs.US,s3.us-east-1,ena,ncbi.public	not_informed	not_informed	adult	ERC000011	09/01/2019	20/12/2018	not_informed		not_informed	ERX3017469	not_informed	not_informed	not_informed	not_informed	not_informed	Institut de la Mer de Villefranche	Institut de la Mer de Villefranche
34	83/93	252671	Cnidaria	Hydrozoa	Hydroidolina	Leptothecata	Obeliida	Clytiidae	Clytia	Clytia hemisphaerica	Leclère et al 2019	Phenol-chloroform	ERR3015077	not_informed	GENO	WGS	524	244,319,964	not_informed	not_informed	PRJEB30490	SAMEA5138005	not_informed	not_informed	586,036,669	GSC	not_informed	not_informed	public	sra,sff	ena,ncbi,gs,s3	ena,s3.us-east-1,gs.US,ncbi.public	not_informed	not_informed	adult	ERC000011	09/01/2019	20/12/2018	not_informed		not_informed	ERX3017505	not_informed	not_informed	not_informed	not_informed	not_informed	Institut de la Mer de Villefranche	Institut de la Mer de Villefranche
34	84/93	252671	Cnidaria	Hydrozoa	Hydroidolina	Leptothecata	Obeliida	Clytiidae	Clytia	Clytia hemisphaerica	Leclère et al 2019	Phenol-chloroform	ERR3015078	not_informed	GENO	WGS	607	136,247,846	not_informed	not_informed	PRJEB30490	SAMEA5138005	not_informed	not_informed	306,284,938	GSC	not_informed	not_informed	public	sra,sff	ena,ncbi,s3,gs	ncbi.public,gs.US,s3.us-east-1,ena	not_informed	not_informed	adult	ERC000011	09/01/2019	20/12/2018	not_informed		not_informed	ERX3017475	not_informed	not_informed	not_informed	not_informed	not_informed	Institut de la Mer de Villefranche	Institut de la Mer de Villefranche
34	85/93	252671	Cnidaria	Hydrozoa	Hydroidolina	Leptothecata	Obeliida	Clytiidae	Clytia	Clytia hemisphaerica	Leclère et al 2019	Phenol-chloroform	ERR3015079	not_informed	GENO	WGS	631	273,546,988	not_informed	not_informed	PRJEB30490	SAMEA5138005	not_informed	not_informed	606,712,171	GSC	not_informed	not_informed	public	sra,sff	ncbi,ena,gs,s3	ena,gs.US,ncbi.public,s3.us-east-1	not_informed	not_informed	adult	ERC000011	09/01/2019	20/12/2018	not_informed		not_informed	ERX3017532	not_informed	not_informed	not_informed	not_informed	not_informed	Institut de la Mer de Villefranche	Institut de la Mer de Villefranche
34	86/93	252671	Cnidaria	Hydrozoa	Hydroidolina	Leptothecata	Obeliida	Clytiidae	Clytia	Clytia hemisphaerica	Leclère et al 2019	Phenol-chloroform	ERR3015080	not_informed	GENO	WGS	329	102,011,680	not_informed	not_informed	PRJEB30490	SAMEA5138005	not_informed	not_informed	300,037,242	GSC	not_informed	not_informed	public	sff,sra	s3,ncbi,ena,gs	s3.us-east-1,gs.US,ncbi.public,ena	not_informed	not_informed	adult	ERC000011	09/01/2019	20/12/2018	not_informed		not_informed	ERX3017524	not_informed	not_informed	not_informed	not_informed	not_informed	Institut de la Mer de Villefranche	Institut de la Mer de Villefranche
34	87/93	252671	Cnidaria	Hydrozoa	Hydroidolina	Leptothecata	Obeliida	Clytiidae	Clytia	Clytia hemisphaerica	Leclère et al 2019	Phenol-chloroform	ERR3015081	not_informed	GENO	WGS	340	150,220,648	not_informed	not_informed	PRJEB30490	SAMEA5138005	not_informed	not_informed	430,165,471	GSC	not_informed	not_informed	public	sff,sra	gs,ncbi,ena,s3	ena,gs.US,ncbi.public,s3.us-east-1	not_informed	not_informed	adult	ERC000011	09/01/2019	20/12/2018	not_informed		not_informed	ERX3017515	not_informed	not_informed	not_informed	not_informed	not_informed	Institut de la Mer de Villefranche	Institut de la Mer de Villefranche
34	88/93	252671	Cnidaria	Hydrozoa	Hydroidolina	Leptothecata	Obeliida	Clytiidae	Clytia	Clytia hemisphaerica	Leclère et al 2019	Phenol-chloroform	ERR3015082	not_informed	GENO	WGS	345	31,067,955	not_informed	not_informed	PRJEB30490	SAMEA5138005	not_informed	not_informed	86,985,146	GSC	not_informed	not_informed	public	sra,sff	ena,s3,ncbi,gs	gs.US,ena,s3.us-east-1,ncbi.public	not_informed	not_informed	adult	ERC000011	09/01/2019	20/12/2018	not_informed		not_informed	ERX3017490	not_informed	not_informed	not_informed	not_informed	not_informed	Institut de la Mer de Villefranche	Institut de la Mer de Villefranche
34	89/93	252671	Cnidaria	Hydrozoa	Hydroidolina	Leptothecata	Obeliida	Clytiidae	Clytia	Clytia hemisphaerica	Leclère et al 2019	Phenol-chloroform	ERR3015083	not_informed	GENO	WGS	466	181,265,676	not_informed	not_informed	PRJEB30490	SAMEA5138005	not_informed	not_informed	464,775,505	GSC	not_informed	not_informed	public	sra,sff	ncbi,ena,s3,gs	ena,ncbi.public,s3.us-east-1,gs.US	not_informed	not_informed	adult	ERC000011	09/01/2019	20/12/2018	not_informed		not_informed	ERX3017492	not_informed	not_informed	not_informed	not_informed	not_informed	Institut de la Mer de Villefranche	Institut de la Mer de Villefranche
34	90/93	252671	Cnidaria	Hydrozoa	Hydroidolina	Leptothecata	Obeliida	Clytiidae	Clytia	Clytia hemisphaerica	Leclère et al 2019	Phenol-chloroform	ERR3015084	not_informed	GENO	WGS	664	123,433,148	not_informed	not_informed	PRJEB30490	SAMEA5138005	not_informed	not_informed	267,968,512	GSC	not_informed	not_informed	public	sff,sra	ena,s3,gs,ncbi	ena,gs.US,ncbi.public,s3.us-east-1	not_informed	not_informed	adult	ERC000011	09/01/2019	20/12/2018	not_informed		not_informed	ERX3017486	not_informed	not_informed	not_informed	not_informed	not_informed	Institut de la Mer de Villefranche	Institut de la Mer de Villefranche
34	91/93	252671	Cnidaria	Hydrozoa	Hydroidolina	Leptothecata	Obeliida	Clytiidae	Clytia	Clytia hemisphaerica	Leclère et al 2019	Phenol-chloroform	ERR3015085	not_informed	GENO	WGS	659	289,427,067	not_informed	not_informed	PRJEB30490	SAMEA5138005	not_informed	not_informed	623,340,935	GSC	not_informed	not_informed	public	sff,sra	ena,s3,ncbi,gs	s3.us-east-1,ena,ncbi.public,gs.US	not_informed	not_informed	adult	ERC000011	09/01/2019	20/12/2018	not_informed		not_informed	ERX3017506	not_informed	not_informed	not_informed	not_informed	not_informed	Institut de la Mer de Villefranche	Institut de la Mer de Villefranche
34	92/93	252671	Cnidaria	Hydrozoa	Hydroidolina	Leptothecata	Obeliida	Clytiidae	Clytia	Clytia hemisphaerica	Leclère et al 2019	Phenol-chloroform	ERR3015086	not_informed	GENO	WGS	348	181,985,230	not_informed	not_informed	PRJEB30490	SAMEA5138005	not_informed	not_informed	525,136,271	GSC	not_informed	not_informed	public	sff,sra	ena,ncbi,gs,s3	gs.US,ena,s3.us-east-1,ncbi.public	not_informed	not_informed	adult	ERC000011	09/01/2019	20/12/2018	not_informed		not_informed	ERX3017525	not_informed	not_informed	not_informed	not_informed	not_informed	Institut de la Mer de Villefranche	Institut de la Mer de Villefranche
34	93/93	252671	Cnidaria	Hydrozoa	Hydroidolina	Leptothecata	Obeliida	Clytiidae	Clytia	Clytia hemisphaerica	Leclère et al 2019	Phenol-chloroform	ERR3015087	not_informed	GENO	WGS	649	253,585,344	not_informed	not_informed	PRJEB30490	SAMEA5138005	not_informed	not_informed	557,443,261	GSC	not_informed	not_informed	public	sff,sra	ncbi,gs,ena,s3	gs.US,ena,s3.us-east-1,ncbi.public	not_informed	not_informed	adult	ERC000011	09/01/2019	20/12/2018	not_informed		not_informed	ERX3017459	not_informed	not_informed	not_informed	not_informed	not_informed	Institut de la Mer de Villefranche	Institut de la Mer de Villefranche
34	NA	252671	Cnidaria	Hydrozoa	Hydroidolina	Leptothecata	Obeliida	Clytiidae	Clytia	Clytia hemisphaerica	count=93	count=93	count=93	count=0	count=93	count=93	count=93	count=93	count=0	count=0	count=93	count=93	count=0	count=0	count=93	count=93	count=0	count=0	count=93	count=93	count=93	count=93	count=0	count=0	count=93	count=93	count=93	count=93	count=0		count=0	count=93	count=0	count=0	count=0	count=0	count=0	count=93	count=93
END	END	END	END	END	END	END	END	END	END	END	END	END	END		END	END	END	END	END	END	END	END	END	END	END	END	END	END	END	END	END	END	END	END	END	END	END	END			END	END	END	END	END	END
[truncated: 37 more columns]

## Sheet: II_01-TRIM_02-ECR_03-EXOG
Nr Sp	n/N	NCBI TAXONOMY		Source (priority: published literature)	SEQUENCE READS					RAW DATA			TRIMMED DATA						RAW_TRIMMED DATA ANALYSIS			ERROR CORRECTION [pre-assembly]													EXOGENOUS DNA & FINAL DATA TO ANALYZE [pre-assembly]
		TaxID	Species		Traces (colums remarked are from NCBI Traces TRACES/SRA)					Total number of reads	Read length (bp)	Total bases (bp)	Software	Total number of reads	Read length (bp)	Total bases (bp)	Surviving reads %	Dropped reads (%)	PCR duplicated removal	Kmer-genie	Jellyfish K-mer; values in megabases	Software	Reads in	SNP rate	reads corrected	total corrections	per corrected read	reads removed	paired reads out	total reads out	Correction Step_Temporary Assembly				EXOGENOUS DNA														FINAL DATA TO ANALYZE (those remarked are from TRACES/SRA)
					Run	Instrument	library Name	Insert-size (bp)	Library_Run																						% gc content	genome size in bases	genome size in bases (CN=1)	% repetitive (at K=25 scale)	Software	Lib	Reads Input	Reads Output (% and each R)	Classified (=contaminated)	Human?	Bacteria?	Archaea?	Viruses?	UniVec?	Plasmid?	DNAmit?	Symbiont?	Others?	Total number of reads
1	1/12	6145	Aurelia aurita* [Baltic sea strain]	Khalturin et al 2019	SRR7992470	Illumina MiSeq	BS_1-2K	2,000	BS_1-2K_R1; BS_1-2K_R2	not_informed	300	not_informed	Trimmomatic (v0.30); NextClip (v0.8)	1,000,113	290	not_informed	not_informed	not_informed	not_informed	not_informed	not_informed	not_informed	not_informed	not_informed	not_informed	not_informed	not_informed	not_informed	not_informed	not_informed	not_informed	not_informed	not_informed	not_informed	not_informed	not_informed	not_informed	not_informed	not_informed	not_informed	not_informed	not_informed	not_informed	not_informed	not_informed	not_informed	not_informed	not_informed	1,000,113
1	2/12	6145	Aurelia aurita* [Baltic sea strain]	Khalturin et al 2019	SRR7992471	Illumina MiSeq	BS_2-3K	2,700	BS_2-3K_R1; BS_2-3K_R2	not_informed	300	not_informed	Trimmomatic (v0.30); NextClip (v0.8)	262,321	290	not_informed	not_informed	not_informed	not_informed	not_informed	not_informed	not_informed	not_informed	not_informed	not_informed	not_informed	not_informed	not_informed	not_informed	not_informed	not_informed	not_informed	not_informed	not_informed	not_informed	not_informed	not_informed	not_informed	not_informed	not_informed	not_informed	not_informed	not_informed	not_informed	not_informed	not_informed	not_informed	not_informed	262,321
1	3/12	6145	Aurelia aurita* [Baltic sea strain]	Khalturin et al 2019	SRR7992472	Illumina MiSeq	lib36	9,300	2 runs	not_informed	300	not_informed	Trimmomatic (v0.30); NextClip (v0.8)	1,300,065	290	not_informed	not_informed	not_informed	not_informed	not_informed	not_informed	not_informed	not_informed	not_informed	not_informed	not_informed	not_informed	not_informed	not_informed	not_informed	not_informed	not_informed	not_informed	not_informed	not_informed	not_informed	not_informed	not_informed	not_informed	not_informed	not_informed	not_informed	not_informed	not_informed	not_informed	not_informed	not_informed	not_informed	1,300,065
1	4/12	6145	Aurelia aurita* [Baltic sea strain]	Khalturin et al 2019	SRR7992473	Illumina MiSeq	lib37	10,500	2 runs	not_informed	300	not_informed	Trimmomatic (v0.30); NextClip (v0.8)	1,284,250	290	not_informed	not_informed	not_informed	not_informed	not_informed	not_informed	not_informed	not_informed	not_informed	not_informed	not_informed	not_informed	not_informed	not_informed	not_informed	not_informed	not_informed	not_informed	not_informed	not_informed	not_informed	not_informed	not_informed	not_informed	not_informed	not_informed	not_informed	not_informed	not_informed	not_informed	not_informed	not_informed	not_informed	1,284,250
1	5/12	6145	Aurelia aurita* [Baltic sea strain]	Khalturin et al 2019	SRR7992474	Illumina MiSeq	lib34	600	2 runs	not_informed	300	not_informed	Trimmomatic (v0.30); NextClip (v0.8)	2,254,072	290	not_informed	not_informed	not_informed	not_informed	not_informed	not_informed	not_informed	not_informed	not_informed	not_informed	not_informed	not_informed	not_informed	not_informed	not_informed	not_informed	not_informed	not_informed	not_informed	not_informed	not_informed	not_informed	not_informed	not_informed	not_informed	not_informed	not_informed	not_informed	not_informed	not_informed	not_informed	not_informed	not_informed	2,254,072
1	6/12	6145	Aurelia aurita* [Baltic sea strain]	Khalturin et al 2019	SRR7992475	Illumina MiSeq	lib209	600	run11_lib209_R1; run11_lib209_R2	not_informed	300	not_informed	Trimmomatic (v0.30); NextClip (v0.8)	1,736,949	290	not_informed	not_informed	not_informed	not_informed	not_informed	not_informed	not_informed	not_informed	not_informed	not_informed	not_informed	not_informed	not_informed	not_informed	not_informed	not_informed	not_informed	not_informed	not_informed	not_informed	not_informed	not_informed	not_informed	not_informed	not_informed	not_informed	not_informed	not_informed	not_informed	not_informed	not_informed	not_informed	not_informed	1,736,949
1	7/12	6145	Aurelia aurita* [Baltic sea strain]	Khalturin et al 2019	SRR7992476	Illumina MiSeq	lib11	500	3 runs	not_informed	300	not_informed	Trimmomatic (v0.30); NextClip (v0.8)	4,163,192	290	not_informed	not_informed	not_informed	not_informed	not_informed	not_informed	not_informed	not_informed	not_informed	not_informed	not_informed	not_informed	not_informed	not_informed	not_informed	not_informed	not_informed	not_informed	not_informed	not_informed	not_informed	not_informed	not_informed	not_informed	not_informed	not_informed	not_informed	not_informed	not_informed	not_informed	not_informed	not_informed	not_informed	4,163,192
1	8/12	6145	Aurelia aurita* [Baltic sea strain]	Khalturin et al 2019	SRR7992477	Illumina MiSeq	lib12	500	aurelia_run03_lib12_R1; aurelia_run03_lib12_R2	not_informed	300	not_informed	Trimmomatic (v0.30); NextClip (v0.8)	508,535	290	not_informed	not_informed	not_informed	not_informed	not_informed	not_informed	not_informed	not_informed	not_informed	not_informed	not_informed	not_informed	not_informed	not_informed	not_informed	not_informed	not_informed	not_informed	not_informed	not_informed	not_informed	not_informed	not_informed	not_informed	not_informed	not_informed	not_informed	not_informed	not_informed	not_informed	not_informed	not_informed	not_informed	508,535
1	9/12	6145	Aurelia aurita* [Baltic sea strain]	Khalturin et al 2019	SRR7992478	Illumina MiSeq	BS_4-5K	4,200	BS_4-5K_R1; BS_4-5K_R2	not_informed	300	not_informed	Trimmomatic (v0.30); NextClip (v0.8)	483,183	290	not_informed	not_informed	not_informed	not_informed	not_informed	not_informed	not_informed	not_informed	not_informed	not_informed	not_informed	not_informed	not_informed	not_informed	not_informed	not_informed	not_informed	not_informed	not_informed	not_informed	not_informed	not_informed	not_informed	not_informed	not_informed	not_informed	not_informed	not_informed	not_informed	not_informed	not_informed	not_informed	not_informed	483,183
1	10/12	6145	Aurelia aurita* [Baltic sea strain]	Khalturin et al 2019	SRR7992479	Illumina MiSeq	BS_6-8K	6,300	BS_6-8K_R1; BS_6-8K_R2	not_informed	300	not_informed	Trimmomatic (v0.30); NextClip (v0.8)	376,782	290	not_informed	not_informed	not_informed	not_informed	not_informed	not_informed	not_informed	not_informed	not_informed	not_informed	not_informed	not_informed	not_informed	not_informed	not_informed	not_informed	not_informed	not_informed	not_informed	not_informed	not_informed	not_informed	not_informed	not_informed	not_informed	not_informed	not_informed	not_informed	not_informed	not_informed	not_informed	not_informed	not_informed	376,782
1	11/12	6145	Aurelia aurita* [Baltic sea strain]	Khalturin et al 2019	SRR7992488	Illumina MiSeq	BS_10-20K	10,600	BS_10-20K_R1; BS_10-20K_R2	not_informed	300	not_informed	Trimmomatic (v0.30); NextClip (v0.8)	159,532	290	not_informed	not_informed	not_informed	not_informed	not_informed	not_informed	not_informed	not_informed	not_informed	not_informed	not_informed	not_informed	not_informed	not_informed	not_informed	not_informed	not_informed	not_informed	not_informed	not_informed	not_informed	not_informed	not_informed	not_informed	not_informed	not_informed	not_informed	not_informed	not_informed	not_informed	not_informed	not_informed	not_informed	159,532
1	12/12	6145	Aurelia aurita* [Baltic sea strain]	Khalturin et al 2019	SRR7992489	Illumina MiSeq	BS_20K	11,500	BS_20K_R1; BS_20K_R2	not_informed	300	not_informed	Trimmomatic (v0.30); NextClip (v0.8)	608,577	290	not_informed	not_informed	not_informed	not_informed	not_informed	not_informed	not_informed	not_informed	not_informed	not_informed	not_informed	not_informed	not_informed	not_informed	not_informed	not_informed	not_informed	not_informed	not_informed	not_informed	not_informed	not_informed	not_informed	not_informed	not_informed	not_informed	not_informed	not_informed	not_informed	not_informed	not_informed	not_informed	not_informed	608,577
1	NA	6145	Aurelia aurita* [Baltic sea strain]	count=12	count=12	count=12	count=12	count=12	count=12	count=0	count=12	count=0	count=12	count=12	count=12	count=0	count=0	count=0	count=0	count=0	count=0	count=0	count=0	count=0	count=0	count=0	count=0	count=0	count=0	count=0	count=0	count=0	count=0	count=0	count=0	count=0	count=0	count=0	count=0	count=0	count=0	count=0	count=0	count=0	count=0	count=0	count=0	count=0	count=12
2	1/4	1962980	Aurelia coerulea* [Japan]	Khalturin et al 2019	SRR8040391	Illumina MiSeq	PO_5-7K	5,000	PO_5-7K_read1; PO_5-7K_read2	not_informed	300	not_informed	Trimmomatic (v0.30); NextClip (v0.8)	434,888	290	not_informed	not_informed	not_informed	not_informed	not_informed	not_informed	not_informed	not_informed	not_informed	not_informed	not_informed	not_informed	not_informed	not_informed	not_informed	not_informed	not_informed	not_informed	not_informed	not_informed	not_informed	not_informed	not_informed	not_informed	not_informed	not_informed	not_informed	not_informed	not_informed	not_informed	not_informed	not_informed	not_informed	434,888
2	1/2	1962980	Aurelia coerulea* [Japan]	Khalturin et al 2019	SRR8040393	Illumina MiSeq	lib13	500	2 runs	not_informed	300	not_informed	Trimmomatic (v0.30); NextClip (v0.8)	3,331,661	290	not_informed	not_informed	not_informed	not_informed	not_informed	not_informed	not_informed	not_informed	not_informed	not_informed	not_informed	not_informed	not_informed	not_informed	not_informed	not_informed	not_informed	not_informed	not_informed	not_informed	not_informed	not_informed	not_informed	not_informed	not_informed	not_informed	not_informed	not_informed	not_informed	not_informed	not_informed	not_informed	not_informed	3,331,661
2	3/4	1962980	Aurelia coerulea* [Japan]	Khalturin et al 2019	SRR8040394	Illumina MiSeq	PO_3-5K	3,500	PO_3-5K_read1; PO_3-5K_read2	not_informed	300	not_informed	Trimmomatic (v0.30); NextClip (v0.8)	359,241	290	not_informed	not_informed	not_informed	not_informed	not_informed	not_informed	not_informed	not_informed	not_informed	not_informed	not_informed	not_informed	not_informed	not_informed	not_informed	not_informed	not_informed	not_informed	not_informed	not_informed	not_informed	not_informed	not_informed	not_informed	not_informed	not_informed	not_informed	not_informed	not_informed	not_informed	not_informed	not_informed	not_informed	359,241
2	4/4	1962980	Aurelia coerulea* [Japan]	Khalturin et al 2019	SRR8040392	Illumina MiSeq	PO_8-15K	7,000	2 runs	not_informed	300	not_informed	Trimmomatic (v0.30); NextClip (v0.8)	985,489	290	not_informed	not_informed	not_informed	not_informed	not_informed	not_informed	not_informed	not_informed	not_informed	not_informed	not_informed	not_informed	not_informed	not_informed	not_informed	not_informed	not_informed	not_informed	not_informed	not_informed	not_informed	not_informed	not_informed	not_informed	not_informed	not_informed	not_informed	not_informed	not_informed	not_informed	not_informed	not_informed	not_informed	985,489
2	NA	1962980	Aurelia coerulea* [Japan]	count=4	count=4	count=4	count=4	count=4	count=4	count=0	count=4	count=0	count=4	count=4	count=4	count=0	count=0	count=0	count=0	count=0	count=0	count=0	count=0	count=0	count=0	count=0	count=0	count=0	count=0	count=0	count=0	count=0	count=0	count=0	count=0	count=0	count=0	count=0	count=0	count=0	count=0	count=0	count=0	count=0	count=0	count=0	count=0	count=0	count=4
3	1/9	1962980	Aurelia coerulea* [California]	Gold et al 2019	SRR7866923	PacBio RS II	PacBio-1	5,471	filtered_subreads	not_informed	1,573	not_informed	not_informed	not_informed	not_informed	not_informed	not_informed	not_informed	not_informed	not_informed	not_informed	proovread; FLASh; ALLPATHS-LG	not_informed	not_informed	not_informed	not_informed	not_informed	not_informed	not_informed	not_informed	not_informed	not_informed	not_informed	not_informed	not_informed	not_informed	not_informed	not_informed	not_informed	not_informed	not_informed	not_informed	not_informed	not_informed	not_informed	not_informed	not_informed	not_informed	185,402
3	2/9	1962980	Aurelia coerulea* [California]	Gold et al 2019	SRR7834587	Illumina HiSeq 2500	C1R88ACXX	4,000	C1R88ACXX_Aurelia_13s002843-1-1_Ibberson_lane313s002843_1; C1R88ACXX_Aurelia_13s002843-1-1_Ibberson_lane313s002843_2	not_informed	50	not_informed	not_informed	not_informed	not_informed	not_informed	not_informed	not_informed	not_informed	not_informed	not_informed	HTQC	not_informed	not_informed	not_informed	not_informed	not_informed	not_informed	not_informed	not_informed	not_informed	not_informed	not_informed	not_informed	not_informed	not_informed	not_informed	not_informed	not_informed	not_informed	not_informed	not_informed	not_informed	not_informed	not_informed	not_informed	not_informed	not_informed	6,566,231
3	3/9	1962980	Aurelia coerulea* [California]	Gold et al 2019	SRR7866321	Illumina HiSeq 2500	Aurelia-8k-11k	8,000	Aurelia-8k-11k_ACTGAT_L001_R1; Aurelia-8k-11k_ACTGAT_L001_R2	not_informed	100	not_informed	not_informed	not_informed	not_informed	not_informed	not_informed	not_informed	not_informed	not_informed	not_informed	cutadapt; Trimmomatic	not_informed	not_informed	not_informed	not_informed	not_informed	not_informed	not_informed	not_informed	not_informed	not_informed	not_informed	not_informed	not_informed	not_informed	not_informed	not_informed	not_informed	not_informed	not_informed	not_informed	not_informed	not_informed	not_informed	not_informed	not_informed	not_informed	18,765,904
3	4/9	1962980	Aurelia coerulea* [California]	Gold et al 2019	SRR7866920	Illumina HiSeq 2000	RGTK01A	400	45 runs	not_informed	250	not_informed	not_informed	not_informed	not_informed	not_informed	not_informed	not_informed	not_informed	not_informed	not_informed	not_informed	not_informed	not_informed	not_informed	not_informed	not_informed	not_informed	not_informed	not_informed	not_informed	not_informed	not_informed	not_informed	not_informed	not_informed	not_informed	not_informed	not_informed	not_informed	not_informed	not_informed	not_informed	not_informed	not_informed	not_informed	not_informed	not_informed	17,632,090
3	5/9	1962980	Aurelia coerulea* [California]	Gold et al 2019	SRR7889280	Illumina HiSeq 2500	LID48548_Part_5	220	58 runs	not_informed	100	not_informed	not_informed	not_informed	not_informed	not_informed	not_informed	not_informed	not_informed	not_informed	not_informed	not_informed	not_informed	not_informed	not_informed	not_informed	not_informed	not_informed	not_informed	not_informed	not_informed	not_informed	not_informed	not_informed	not_informed	not_informed	not_informed	not_informed	not_informed	not_informed	not_informed	not_informed	not_informed	not_informed	not_informed	not_informed	not_informed	not_informed	23,083,879
3	6/9	1962980	Aurelia coerulea* [California]	Gold et al 2019	SRR7889281	Illumina HiSeq 2500	LID48548_Part_3	220	58 runs	not_informed	100	not_informed	not_informed	not_informed	not_informed	not_informed	not_informed	not_informed	not_informed	not_informed	not_informed	not_informed	not_informed	not_informed	not_informed	not_informed	not_informed	not_informed	not_informed	not_informed	not_informed	not_informed	not_informed	not_informed	not_informed	not_informed	not_informed	not_informed	not_informed	not_informed	not_informed	not_informed	not_informed	not_informed	not_informed	not_informed	not_informed	not_informed	32,631,091
3	7/9	1962980	Aurelia coerulea* [California]	Gold et al 2019	SRR7889283	Illumina HiSeq 2500	LID48548_Part_1	220	59 runs	not_informed	100	not_informed	not_informed	not_informed	not_informed	not_informed	not_informed	not_informed	not_informed	not_informed	not_informed	not_informed	not_informed	not_informed	not_informed	not_informed	not_informed	not_informed	not_informed	not_informed	not_informed	not_informed	not_informed	not_informed	not_informed	not_informed	not_informed	not_informed	not_informed	not_informed	not_informed	not_informed	not_informed	not_informed	not_informed	not_informed	not_informed	not_informed	46,679,622
3	8/9	1962980	Aurelia coerulea* [California]	Gold et al 2019	SRR7889282	Illumina HiSeq 2500	LID48548_Part_4	220	59 runs	not_informed	100	not_informed	not_informed	not_informed	not_informed	not_informed	not_informed	not_informed	not_informed	not_informed	not_informed	not_informed	not_informed	not_informed	not_informed	not_informed	not_informed	not_informed	not_informed	not_informed	not_informed	not_informed	not_informed	not_informed	not_informed	not_informed	not_informed	not_informed	not_informed	not_informed	not_informed	not_informed	not_informed	not_informed	not_informed	not_informed	not_informed	not_informed	41,933,563
3	9/9	1962980	Aurelia coerulea* [California]	Gold et al 2019	SRR7889284	Illumina HiSeq 2500	LID48548_Part_2	220	59 runs	not_informed	100	not_informed	not_informed	not_informed	not_informed	not_informed	not_informed	not_informed	not_informed	not_informed	not_informed	not_informed	not_informed	not_informed	not_informed	not_informed	not_informed	not_informed	not_informed	not_informed	not_informed	not_informed	not_informed	not_informed	not_informed	not_informed	not_informed	not_informed	not_informed	not_informed	not_informed	not_informed	not_informed	not_informed	not_informed	not_informed	not_informed	not_informed	41,805,391
3	NA	1962980	Aurelia coerulea* [California]	count=9	count=9	count=9	count=9	count=9	count=9	count=0	count=9	count=0	count=0	count=0	count=0	count=0	count=0	count=0	count=0	count=0	count=0	count=3	count=0	count=0	count=0	count=0	count=0	count=0	count=0	count=0	count=0	count=0	count=0	count=0	count=0	count=0	count=0	count=0	count=0	count=0	count=0	count=0	count=0	count=0	count=0	count=0	count=0	count=0	count=9
4	1/2	1962980	Aurelia coerulea [North America]	IRIDIAN GENOMES	SRR7906069	HiSeq X Ten	aurelia_coerulea_pass_00	300	1962980_R1; 1962980_R2	not_informed	not_informed	not_informed	not_informed	not_informed	not_informed	not_informed	not_informed	not_informed	not_informed	not_informed	not_informed	not_informed	not_informed	not_informed	not_informed	not_informed	not_informed	not_informed	not_informed	not_informed	not_informed	not_informed	not_informed	not_informed	not_informed	not_informed	not_informed	not_informed	not_informed	not_informed	not_informed	not_informed	not_informed	not_informed	not_informed	not_informed	not_informed	not_informed	7,025,045
4	2/2	1962980	Aurelia coerulea [North America]	IRIDIAN GENOMES	SRR11349969	HiSeq X Ten	aurelia_coerulea_spa_1	609	aurelia_coerulea_spa_1	not_informed	not_informed	not_informed	not_informed	not_informed	not_informed	not_informed	not_informed	not_informed	not_informed	not_informed	not_informed	not_informed	not_informed	not_informed	not_informed	not_informed	not_informed	not_informed	not_informed	not_informed	not_informed	not_informed	not_informed	not_informed	not_informed	not_informed	not_informed	not_informed	not_informed	not_informed	not_informed	not_informed	not_informed	not_informed	not_informed	not_informed	not_informed	not_informed	95,899
4	NA	1962980	Aurelia coerulea [North America]	count=2	count=2	count=2	count=2	count=2	count=2	count=0	count=0	count=0	count=0	count=0	count=0	count=0	count=0	count=0	count=0	count=0	count=0	count=0	count=0	count=0	count=0	count=0	count=0	count=0	count=0	count=0	count=0	count=0	count=0	count=0	count=0	count=0	count=0	count=0	count=0	count=0	count=0	count=0	count=0	count=0	count=0	count=0	count=0	count=0	count=2
5	1/2	2039479	Chrysaora achlyos	IRIDIAN GENOMES	SRR7906160	HiSeq X Ten	chrysaora achlyos_pass_00	300	2039479_R1; 2039479_R2	not_informed	not_informed	not_informed	not_informed	not_informed	not_informed	not_informed	not_informed	not_informed	not_informed	not_informed	not_informed	not_informed	not_informed	not_informed	not_informed	not_informed	not_informed	not_informed	not_informed	not_informed	not_informed	not_informed	not_informed	not_informed	not_informed	not_informed	not_informed	not_informed	not_informed	not_informed	not_informed	not_informed	not_informed	not_informed	not_informed	not_informed	not_informed	not_informed	7,539,477
5	2/2	2039479	Chrysaora achlyos	IRIDIAN GENOMES	SRR11534220	HiSeq X Ten	chrysaora_achlyos_spa_1	657	chrysaora_achlyos_spa_1	not_informed	not_informed	not_informed	not_informed	not_informed	not_informed	not_informed	not_informed	not_informed	not_informed	not_informed	not_informed	not_informed	not_informed	not_informed	not_informed	not_informed	not_informed	not_informed	not_informed	not_informed	not_informed	not_informed	not_informed	not_informed	not_informed	not_informed	not_informed	not_informed	not_informed	not_informed	not_informed	not_informed	not_informed	not_informed	not_informed	not_informed	not_informed	not_informed	66,108
5	NA	2039479	Chrysaora achlyos	count=2	count=2	count=2	count=2	count=2	count=2	count=0	count=0	count=0	count=0	count=0	count=0	count=0	count=0	count=0	count=0	count=0	count=0	count=0	count=0	count=0	count=0	count=0	count=0	count=0	count=0	count=0	count=0	count=0	count=0	count=0	count=0	count=0	count=0	count=0	count=0	count=0	count=0	count=0	count=0	count=0	count=0	count=0	count=0	count=0	count=2
6	1/2	2039481	Chrysaora chesapeakei	IRIDIAN GENOMES	SRR7908726	HiSeq X Ten	chrysaora_chesapeakei_pass_00	300	2039481_R1; 2039481_R2	not_informed	not_informed	not_informed	not_informed	not_informed	not_informed	not_informed	not_informed	not_informed	not_informed	not_informed	not_informed	not_informed	not_informed	not_informed	not_informed	not_informed	not_informed	not_informed	not_informed	not_informed	not_informed	not_informed	not_informed	not_informed	not_informed	not_informed	not_informed	not_informed	not_informed	not_informed	not_informed	not_informed	not_informed	not_informed	not_informed	not_informed	not_informed	not_informed	6,764,285
6	2/2	2039481	Chrysaora chesapeakei	IRIDIAN GENOMES	SRR11534427	HiSeq X Ten	chrysaora_chesapeakei_spa_1	782	chrysaora_chesapeakei_spa_1	not_informed	not_informed	not_informed	not_informed	not_informed	not_informed	not_informed	not_informed	not_informed	not_informed	not_informed	not_informed	not_informed	not_informed	not_informed	not_informed	not_informed	not_informed	not_informed	not_informed	not_informed	not_informed	not_informed	not_informed	not_informed	not_informed	not_informed	not_informed	not_informed	not_informed	not_informed	not_informed	not_informed	not_informed	not_informed	not_informed	not_informed	not_informed	not_informed	58,458
6	NA	2039481	Chrysaora chesapeakei	count=2	count=2	count=2	count=2	count=2	count=2	count=0	count=0	count=0	count=0	count=0	count=0	count=0	count=0	count=0	count=0	count=0	count=0	count=0	count=0	count=0	count=0	count=0	count=0	count=0	count=0	count=0	count=0	count=0	count=0	count=0	count=0	count=0	count=0	count=0	count=0	count=0	count=0	count=0	count=0	count=0	count=0	count=0	count=0	count=0	count=2
7	1/2	880219	Chrysaora fuscescens	IRIDIAN GENOMES	SRR7908727	HiSeq X Ten	chrysaora_fuscescens_pass_00	300	880219_R1; 880219_R2	not_informed	not_informed	not_informed	not_informed	not_informed	not_informed	not_informed	not_informed	not_informed	not_informed	not_informed	not_informed	not_informed	not_informed	not_informed	not_informed	not_informed	not_informed	not_informed	not_informed	not_informed	not_informed	not_informed	not_informed	not_informed	not_informed	not_informed	not_informed	not_informed	not_informed	not_informed	not_informed	not_informed	not_informed	not_informed	not_informed	not_informed	not_informed	not_informed	7,126,562
7	2/2	880219	Chrysaora fuscescens	IRIDIAN GENOMES	SRR11537591	HiSeq X Ten	chrysaora_fuscescens_spa_1	891	chrysaora_fuscescens_spa_1	not_informed	not_informed	not_informed	not_informed	not_informed	not_informed	not_informed	not_informed	not_informed	not_informed	not_informed	not_informed	not_informed	not_informed	not_informed	not_informed	not_informed	not_informed	not_informed	not_informed	not_informed	not_informed	not_informed	not_informed	not_informed	not_informed	not_informed	not_informed	not_informed	not_informed	not_informed	not_informed	not_informed	not_informed	not_informed	not_informed	not_informed	not_informed	not_informed	29,925
7	NA	880219	Chrysaora fuscescens	count=2	count=2	count=2	count=2	count=2	count=2	count=0	count=0	count=0	count=0	count=0	count=0	count=0	count=0	count=0	count=0	count=0	count=0	count=0	count=0	count=0	count=0	count=0	count=0	count=0	count=0	count=0	count=0	count=0	count=0	count=0	count=0	count=0	count=0	count=0	count=0	count=0	count=0	count=0	count=0	count=0	count=0	count=0	count=0	count=0	count=2
8	1/3	6148	Chrysaora quinquecirrha	Xia et al 2020 (2)	SRR12549609	Illumina NovaSeq 6000	Chrysaora quinquecirrha Hi-C sequence	300	Chrysaora_quinquecirrha_HiC_R1; Chrysaora_quinquecirrha_HiC_R2	not_informed	not_informed	not_informed	yes	not_informed	not_informed	not_informed	not_informed	not_informed	not_informed	not_informed	not_informed	not_informed	not_informed	not_informed	not_informed	not_informed	not_informed	not_informed	not_informed	not_informed	not_informed	not_informed	not_informed	not_informed	not_informed	not_informed	not_informed	not_informed	not_informed	not_informed	not_informed	not_informed	not_informed	not_informed	not_informed	not_informed	not_informed	not_informed	39,482,282
9	2/3	6148	Chrysaora quinquecirrha	Xia et al 2020	SRR9964709	GridION	Muscle-nanopore	23,048	2 runs	not_informed	not_informed	not_informed	yes	not_informed	not_informed	not_informed	not_informed	not_informed	not_informed	not_informed	not_informed	NextDenovo	not_informed	not_informed	not_informed	not_informed	not_informed	not_informed	not_informed	not_informed	not_informed	not_informed	not_informed	not_informed	not_informed	not_informed	not_informed	not_informed	not_informed	not_informed	not_informed	not_informed	not_informed	not_informed	not_informed	not_informed	not_informed	not_informed	17,152,250
9	3/3	6148	Chrysaora quinquecirrha	Xia et al 2020	SRR9964710	Illumina NovaSeq 6000	Muscle-illumina	250	C.qui_2_1; C.qui_2_2	not_informed	not_informed	not_informed	yes	not_informed	not_informed	not_informed	not_informed	not_informed	yes	not_informed	yes (K=17)	not_informed	not_informed	not_informed	not_informed	not_informed	not_informed	not_informed	not_informed	not_informed	not_informed	not_informed	not_informed	not_informed	not_informed	not_informed	not_informed	not_informed	not_informed	not_informed	not_informed	not_informed	not_informed	not_informed	not_informed	not_informed	not_informed	not_informed	351,951
9	NA	6148	Chrysaora quinquecirrha	count=2	count=2	count=2	count=2	count=2	count=2	count=0	count=0	count=0	count=2	count=0	count=0	count=0	count=0	count=0	count=1	count=0	count=1	count=1	count=0	count=0	count=0	count=0	count=0	count=0	count=0	count=0	count=0	count=0	count=0	count=0	count=0	count=0	count=0	count=0	count=0	count=0	count=0	count=0	count=0	count=0	count=0	count=0	count=0	count=0	count=2
10	1/9	128131	Sanderia malayensis	Nong et al 2020	SRR11638239	Illumina HiSeq 4000	sanderia5k	5,000	FCH55NWBBXX-WHANIhfnRAAADLAAPEI-102_L8_1; FCH55NWBBXX-WHANIhfnRAAADLAAPEI-102_L8_2	34,602,758	98	33,910,701,958	not_informed	not_informed	not_informed	not_informed	not_informed	not_informed	not_informed	not_informed	not_informed	not_informed	not_informed	not_informed	not_informed	not_informed	not_informed	not_informed	not_informed	not_informed	not_informed	not_informed	not_informed	not_informed	Kraken	ediblePacBio	not_informed	not_informed	not_informed	not_informed	not_informed	not_informed	not_informed	not_informed	not_informed	not_informed	not_informed	not_informed	34,602,758
10	2/9	128131	Sanderia malayensis	Nong et al 2020	SRR11648164	Illumina HiSeq 4000	sanderia800	800	ns_800_f1; ns_800_r1	8,666,299	249	21,579,617,870	minion; cutadapt (v1.1075)	not_informed	not_informed	not_informed	not_informed	not_informed	not_informed	not_informed	not_informed	not_informed	not_informed	not_informed	not_informed	not_informed	not_informed	not_informed	not_informed	not_informed	not_informed	not_informed	not_informed	not_informed	Kraken	edible300	not_informed	not_informed	not_informed	not_informed	not_informed	not_informed	not_informed	not_informed	not_informed	not_informed	not_informed	not_informed	8,666,299
10	3/9	128131	Sanderia malayensis	Nong et al 2020	SRR11648165	Illumina HiSeq 2500	sanderia500	500	ns_500_f1; ns_500_r1	15,686,195	249	39,090,810,458	minion; cutadapt (v1.1075)	not_informed	not_informed	not_informed	not_informed	not_informed	not_informed	not_informed	not_informed	not_informed	not_informed	not_informed	not_informed	not_informed	not_informed	not_informed	not_informed	not_informed	not_informed	not_informed	not_informed	not_informed	Kraken	edible800	not_informed	not_informed	not_informed	not_informed	not_informed	not_informed	not_informed	not_informed	not_informed	not_informed	not_informed	not_informed	15,686,195
10	4/9	128131	Sanderia malayensis	Nong et al 2020	SRR11648166	Illumina HiSeq 4000	sanderia300	300	ns_300_f1; ns_300_r1	14,442,983	249	35,969,309,745	minion; cutadapt (v1.1075)	not_informed	not_informed	not_informed	not_informed	not_informed	not_informed	not_informed	not_informed	not_informed	not_informed	not_informed	not_informed	not_informed	not_informed	not_informed	not_informed	not_informed	not_informed	not_informed	not_informed	not_informed	Kraken	edible500	not_informed	not_informed	not_informed	not_informed	not_informed	not_informed	not_informed	not_informed	not_informed	not_informed	not_informed	not_informed	14,442,983
10	5/9	128131	Sanderia malayensis	Nong et al 2020	SRR11648167	Illumina HiSeq 2500	sanderia200	200	ns_200_f2; ns_200_r2	16,068,862	249	40,034,121,129	minion; cutadapt (v1.1075)	not_informed	not_informed	not_informed	not_informed	not_informed	not_informed	not_informed	not_informed	not_informed	not_informed	not_informed	not_informed	not_informed	not_informed	not_informed	not_informed	not_informed	not_informed	not_informed	not_informed	not_informed	Kraken	edible200	not_informed	not_informed	not_informed	not_informed	not_informed	not_informed	not_informed	not_informed	not_informed	not_informed	not_informed	not_informed	16,068,862
10	6/9	128131	Sanderia malayensis	Nong et al 2020	SRR11648174	HiSeq X Ten	sanderia10x	50,000	sop6m_R1; sop6m_R2	not_informed	272	42,090,914,650	minion; cutadapt (v1.1075)	not_informed	not_informed	not_informed	not_informed	not_informed	not_informed	not_informed	not_informed	not_informed	not_informed	not_informed	not_informed	not_informed	not_informed	not_informed	not_informed	not_informed	not_informed	not_informed	not_informed	not_informed	Kraken	edible_hic	not_informed	not_informed	not_informed	not_informed	not_informed	not_informed	not_informed	not_informed	not_informed	not_informed	not_informed	not_informed	15,423,566
10	7/9	128131	Sanderia malayensis	Nong et al 2020	SRR11648394	PacBio RS II	sanderiaPacBio	20,000	san_32cells	248,585	8,548	21,249,472,162	minion; cutadapt (v1.1075)	not_informed	not_informed	not_informed	not_informed	not_informed	not_informed	not_informed	not_informed	not_informed	not_informed	not_informed	not_informed	not_informed	not_informed	not_informed	not_informed	not_informed	not_informed	not_informed	not_informed	not_informed	Kraken	edible_chi	not_informed	not_informed	not_informed	not_informed	not_informed	not_informed	not_informed	not_informed	not_informed	not_informed	not_informed	not_informed	248,585
10	8/9	128131	Sanderia malayensis	Nong et al 2020	SRR11722088	HiSeq X Ten	sanderia_hic	100-1000kbp	DTG-HiC-674_R1; DTG-HiC-674_R2	not_informed	300	65,787,451,500	minion; cutadapt (v1.1075)	not_informed	not_informed	not_informed	not_informed	not_informed	not_informed	not_informed	not_informed	not_informed	not_informed	not_informed	not_informed	not_informed	not_informed	not_informed	not_informed	not_informed	not_informed	not_informed	not_informed	not_informed	Kraken	edible_chi	not_informed	not_informed	not_informed	not_informed	not_informed	not_informed	not_informed	not_informed	not_informed	not_informed	not_informed	not_informed	21,929,151
10	9/9	128131	Sanderia malayensis	Nong et al 2020	SRR11722089	HiSeq X Ten	sanderia_chicago	1-100kbp	DTG-CHI-561_R1; DTG-CHI-561_R2	not_informed	300	68,352,108,000	minion; cutadapt (v1.1075)	not_informed	not_informed	not_informed	not_informed	not_informed	not_informed	not_informed	not_informed	not_informed	not_informed	not_informed	not_informed	not_informed	not_informed	not_informed	not_informed	not_informed	not_informed	not_informed	not_informed	not_informed	Kraken	edible_chi	not_informed	not_informed	not_informed	not_informed	not_informed	not_informed	not_informed	not_informed	not_informed	not_informed	not_informed	not_informed	22,784,036
10	NA	128131	Sanderia malayensis	count=9	count=9	count=9	count=9	count=9	count=9	count=6	count=9	count=9	count=8	count=0	count=0	count=0	count=0	count=0	count=0	count=0	count=0	count=0	count=0	count=0	count=0	count=0	count=0	count=0	count=0	count=0	count=0	count=0	count=0	count=0	count=9	count=9	count=0	count=0	count=0	count=0	count=0	count=0	count=0	count=0	count=0	count=0	count=0	count=0	count=9
11	1/7	321803	Nemopilema nomurai	Kim et al 2020	SRR6298207	Illumina HiSeq 2500	NNO_MATE_15Kb	15,000	L1_1; L1_2	70,627,241	100	7,062,724,100	not_informed	9,090,529	50	454,526,450	not_informed	not_informed	yes	not_informed	not_informed	not_informed	not_informed	not_informed	not_informed	not_informed	not_informed	not_informed	not_informed	not_informed	not_informed	not_informed	not_informed	not_informed	not_informed	not_informed	not_informed	not_informed	not_informed	not_informed	not_informed	not_informed	not_informed	not_informed	not_informed	not_informed	not_informed	not_informed	7,062,725
11	2/7	321803	Nemopilema nomurai	Kim et al 2020	SRR6298208	Illumina HiSeq 2000	NNO_MATE_20Kb	20,000	L1_1; L1_2	71,850,585	100	7,185,058,500	not_informed	9,965,208	50	498,260,400	not_informed	not_informed	yes	not_informed	not_informed	not_informed	not_informed	not_informed	not_informed	not_informed	not_informed	not_informed	not_informed	not_informed	not_informed	not_informed	not_informed	not_informed	not_informed	not_informed	not_informed	not_informed	not_informed	not_informed	not_informed	not_informed	not_informed	not_informed	not_informed	not_informed	not_informed	not_informed	7,185,059
11	3/7	321803	Nemopilema nomurai	Kim et al 2020	SRR6298209	Illumina HiSeq 2000	NNO_MATE_10Kb	10,000	L1_1; L1_2	112,497,349	101	11,362,232,249	not_informed	16,094,130	50	804,706,500	not_informed	not_informed	yes	not_informed	not_informed	not_informed	not_informed	not_informed	not_informed	not_informed	not_informed	not_informed	not_informed	not_informed	not_informed	not_informed	not_informed	not_informed	not_informed	not_informed	not_informed	not_informed	not_informed	not_informed	not_informed	not_informed	not_informed	not_informed	not_informed	not_informed	not_informed	not_informed	11,249,735
11	4/7	321803	Nemopilema nomurai	Kim et al 2020	SRR6298210	Illumina HiSeq 2000	NNO_MATE_5Kb	5,000	L1_1; L1_2	133,617,621	101	13,495,379,721	not_informed	21,407,082	50	1,070,354,100	not_informed	not_informed	yes	not_informed	not_informed	not_informed	not_informed	not_informed	not_informed	not_informed	not_informed	not_informed	not_informed	not_informed	not_informed	not_informed	not_informed	not_informed	not_informed	not_informed	not_informed	not_informed	not_informed	not_informed	not_informed	not_informed	not_informed	not_informed	not_informed	not_informed	not_informed	not_informed	13,361,763
11	5/7	321803	Nemopilema nomurai	Kim et al 2020	SRR6298211	PacBio RS II	NNO_PacBio	8,296	Jellyfish_NNO_PacBio	4,592,385	35_50,973_8,311.79_N50:11,383	38,170,953,026	not_informed	443,124	8,297	not_informed	not_informed	not_informed	no	not_informed	not_informed	not_informed	not_informed	not_informed	not_informed	not_informed	not_informed	not_informed	not_informed	not_informed	not_informed	not_informed	not_informed	not_informed	not_informed	not_informed	not_informed	not_informed	not_informed	not_informed	not_informed	not_informed	not_informed	not_informed	not_informed	not_informed	not_informed	not_informed	443,124
11	6/7	321803	Nemopilema nomurai	Kim et al 2020	SRR6298213	Illumina HiSeq 2500	NNO_PE_400bp	400	L1_1; L1_2	92,425,518	100	9,242,551,800	not_informed	86,434,438	90	7,779,099,420	not_informed	not_informed	yes	not_informed	not_informed	not_informed	not_informed	not_informed	not_informed	not_informed	not_informed	not_informed	not_informed	not_informed	not_informed	not_informed	not_informed	not_informed	not_informed	not_informed	not_informed	not_informed	not_informed	not_informed	not_informed	not_informed	not_informed	not_informed	not_informed	not_informed	not_informed	not_informed	9,242,552
11	7/7	321803	Nemopilema nomurai	Kim et al 2020	SRR6298214	Illumina HiSeq 2000	NNO_TSLR	5,560	JellyFish_NNO_Moleculo	not_informed	not_informed	not_informed	not_informed	not_informed	not_informed	not_informed	not_informed	not_informed	not_informed	not_informed	not_informed	not_informed	not_informed	not_informed	not_informed	not_informed	not_informed	not_informed	not_informed	not_informed	not_informed	not_informed	not_informed	not_informed	not_informed	not_informed	not_informed	not_informed	not_informed	not_informed	not_informed	not_informed	not_informed	not_informed	not_informed	not_informed	not_informed	not_informed	34,579
11	NA	321803	Nemopilema nomurai	count=7	count=7	count=7	count=7	count=7	count=7	count=6	count=6	count=6	count=0	count=6	count=6	count=5	count=0	count=0	count=6	count=0	count=0	count=0	count=0	count=0	count=0	count=0	count=0	count=0	count=0	count=0	count=0	count=0	count=0	count=0	count=0	count=0	count=0	count=0	count=0	count=0	count=0	count=0	count=0	count=0	count=0	count=0	count=0	count=0	count=7
12	1/7	499914	Rhopilema esculentum	Nong et al 2020	SRR11648393	PacBio RS II	ediblePacBio	10,000	edible_6cells	not_informed	not_informed	not_informed	not_informed	1,381,093	5,819	8,036,359,407	not_informed	not_informed	not_informed	not_informed	not_informed	not_informed	not_informed	not_informed	not_informed	not_informed	not_informed	not_informed	not_informed	not_informed	not_informed	not_informed	not_informed	not_informed	Kraken	ediblePacBio	not_informed	not_informed	not_informed	not_informed	not_informed	not_informed	not_informed	not_informed	not_informed	not_informed	not_informed	not_informed	138,110
12	2/7	499914	Rhopilema esculentum	Nong et al 2020	SRR11678130	Illumina HiSeq 4000	edible300	300	FCC8KPJANXX-wHAXPI029257-41%2B1_L1_1; FCC8KPJANXX-wHAXPI029257-41%2B1_L1_2	not_informed	not_informed	not_informed	minion; cutadapt (v1.1075)	211,057,000	125	26,382,125,000	not_informed	not_informed	not_informed	not_informed	not_informed	not_informed	not_informed	not_informed	not_informed	not_informed	not_informed	not_informed	not_informed	not_informed	not_informed	not_informed	not_informed	not_informed	Kraken	edible300	not_informed	not_informed	not_informed	not_informed	not_informed	not_informed	not_informed	not_informed	not_informed	not_informed	not_informed	not_informed	10,552,850
12	3/7	499914	Rhopilema esculentum	Nong et al 2020	SRR11678129	Illumina HiSeq 4000	edible800	800	FCC8KPCANXX-wHAMPI029258-24_L7_1; FCC8KPCANXX-wHAMPI029258-24_L7_2	not_informed	not_informed	not_informed	minion; cutadapt (v1.1075)	185,591,494	125	23,198,936,750	not_informed	not_informed	not_informed	not_informed	not_informed	not_informed	not_informed	not_informed	not_informed	not_informed	not_informed	not_informed	not_informed	not_informed	not_informed	not_informed	not_informed	not_informed	Kraken	edible800	not_informed	not_informed	not_informed	not_informed	not_informed	not_informed	not_informed	not_informed	not_informed	not_informed	not_informed	not_informed	9,279,575
12	4/7	499914	Rhopilema esculentum	Nong et al 2020	SRR11678131	Illumina HiSeq 4000	edible500	500	FCC8KPCANXX-wHAIPI029259-23_L7_1; FCC8KPCANXX-wHAIPI029259-23_L7_2	not_informed	not_informed	not_informed	minion; cutadapt (v1.1075)	317,578,812	126	39,697,351,500	not_informed	not_informed	not_informed	not_informed	not_informed	not_informed	not_informed	not_informed	not_informed	not_informed	not_informed	not_informed	not_informed	not_informed	not_informed	not_informed	not_informed	not_informed	Kraken	edible500	not_informed	not_informed	not_informed	not_informed	not_informed	not_informed	not_informed	not_informed	not_informed	not_informed	not_informed	not_informed	15,878,941
12	5/7	499914	Rhopilema esculentum	Nong et al 2020	SRR11638252	Illumina HiSeq 4000	edible200	200	FCC8KPJANXX-wHAXPI029260-40_L1_1; FCC8KPJANXX-wHAXPI029260-40_L1_2	not_informed	not_informed	not_informed	minion; cutadapt (v1.1075)	204,508,418	127	25,563,552,250	not_informed	not_informed	not_informed	not_informed	not_informed	not_informed	not_informed	not_informed	not_informed	not_informed	not_informed	not_informed	not_informed	not_informed	not_informed	not_informed	not_informed	not_informed	Kraken	edible200	not_informed	not_informed	not_informed	not_informed	not_informed	not_informed	not_informed	not_informed	not_informed	not_informed	not_informed	not_informed	10,225,421
12	6/7	499914	Rhopilema esculentum	Nong et al 2020	SRR11649085	HiSeq X Ten	edible_hic	1-100kbp	DTG-HiC-885_R1; DTG-HiC-885_R2	not_informed	not_informed	not_informed	minion; cutadapt (v1.1075)	203,000,000	150	60,900,000,000	not_informed	not_informed	not_informed	not_informed	not_informed	not_informed	not_informed	not_informed	not_informed	not_informed	not_informed	not_informed	not_informed	not_informed	not_informed	not_informed	not_informed	not_informed	Kraken	edible_hic	not_informed	not_informed	not_informed	not_informed	not_informed	not_informed	not_informed	not_informed	not_informed	not_informed	not_informed	not_informed	203,000,000
12	7/7	499914	Rhopilema esculentum	Nong et al 2020	SRR11649086	HiSeq X Ten	edible_chi	100-1000kbp	DTG-CHI-725_R1; DTG-CHI-725_R2	not_informed	not_informed	not_informed	minion; cutadapt (v1.1075)	153,000,000	150	45,900,000,000	not_informed	not_informed	not_informed	not_informed	not_informed	not_informed	not_informed	not_informed	not_informed	not_informed	not_informed	not_informed	not_informed	not_informed	not_informed	not_informed	not_informed	not_informed	Kraken	edible_chi	not_informed	not_informed	not_informed	not_informed	not_informed	not_informed	not_informed	not_informed	not_informed	not_informed	not_informed	not_informed	15,337,310
12	NA	499914	Rhopilema esculentum	count=7	count=7	count=7	count=7	count=7	count=7	count=0	count=0	count=0	count=6	count=7	count=7	count=7	count=0	count=0	count=0	count=0	count=0	count=0	count=0	count=0	count=0	count=0	count=0	count=0	count=0	count=0	count=0	count=0	count=0	count=0	count=7	count=7	count=0	count=0	count=0	count=0	count=0	count=0	count=0	count=0	count=0	count=0	count=0	count=0	count=7
13	1/3	499914	Rhopilema esculentum	Li et al 2020	SRR8617500	Illumina HiSeq 2500	SUB5212323	500	s73-74-75-76-81-104-hun_H3TLJDMXX_L1_1; s73-74-75-76-81-104-hun_H3TLJDMXX_L1_2	not_informed	not_informed	∼22,000,000,000	not_informed	not_informed	not_informed	not_informed	not_informed	not_informed	not_informed	not_informed	not_informed	not_informed	not_informed	not_informed	not_informed	not_informed	not_informed	not_informed	not_informed	not_informed	not_informed	not_informed	not_informed	not_informed	not_informed	not_informed	not_informed	not_informed	not_informed	not_informed	not_informed	not_informed	not_informed	not_informed	not_informed	not_informed	not_informed	not_informed	145,740,006
13	2/3	499914	Rhopilema esculentum	Li et al 2020	SRR8617499	Sequel	HTGS1	20,000	7 runs	not_informed	not_informed	39,760,000,000	not_informed	not_informed	not_informed	not_informed	not_informed	not_informed	not_informed	not_informed	not_informed	not_informed	not_informed	not_informed	not_informed	not_informed	not_informed	not_informed	not_informed	not_informed	not_informed	not_informed	not_informed	not_informed	not_informed	not_informed	not_informed	not_informed	not_informed	not_informed	not_informed	not_informed	not_informed	not_informed	not_informed	not_informed	not_informed	not_informed	5,932,565
13	3/3	499914	Rhopilema esculentum	Li et al 2020	not_informed	Illumina X-TEN	not_informed	not_informed	not_informed	not_informed	not_informed	not_informed	yes: not_informed	not_informed	150	23,960,000,000	not_informed	not_informed	not_informed	not_informed	not_informed	not_informed	not_informed	not_informed	not_informed	not_informed	not_informed	not_informed	not_informed	not_informed	not_informed	not_informed	not_informed	not_informed	not_informed	not_informed	not_informed	not_informed	not_informed	not_informed	not_informed	not_informed	not_informed	not_informed	not_informed	not_informed	not_informed	not_informed	159,733,333
13	NA	499914	Rhopilema esculentum	count=3	count=2	count=3	count=2	count=2	count=2	count=0	count=0	count=2	count=1	count=0	count=1	count=1	count=0	count=0	count=0	count=0	count=0	count=0	count=0	count=0	count=0	count=0	count=0	count=0	count=0	count=0	count=0	count=0	count=0	count=0	count=0	count=0	count=0	count=0	count=0	count=0	count=0	count=0	count=0	count=0	count=0	count=0	count=0	count=0	count=3
14	1/4	114796	Cassiopea andromeda	University Medical Center Groningen (UMCG)	SRR10386856	Illumina HiSeq 2500	CAND_PE	493	CAND_PE_R1; CAND_PE_R2	not_informed	not_informed	not_informed	not_informed	not_informed	not_informed	not_informed	not_informed	not_informed	not_informed	not_informed	not_informed	not_informed	not_informed	not_informed	not_informed	not_informed	not_informed	not_informed	not_informed	not_informed	not_informed	not_informed	not_informed	not_informed	not_informed	not_informed	not_informed	not_informed	not_informed	not_informed	not_informed	not_informed	not_informed	not_informed	not_informed	not_informed	not_informed	not_informed	12,604,937
14	2/4	114796	Cassiopea andromeda	University Medical Center Groningen (UMCG)	SRR10386857	Illumina HiSeq 2000	CAND_F10_1	300	Cassiopea_PRO2007_S1R1_F10_LIB36535_CCGTCC_L001_R1; Cassiopea_PRO2007_S1R1_F10_LIB36535_CCGTCC_L001_R2	not_informed	not_informed	not_informed	not_informed	not_informed	not_informed	not_informed	not_informed	not_informed	not_informed	not_informed	not_informed	not_informed	not_informed	not_informed	not_informed	not_informed	not_informed	not_informed	not_informed	not_informed	not_informed	not_informed	not_informed	not_informed	not_informed	not_informed	not_informed	not_informed	not_informed	not_informed	not_informed	not_informed	not_informed	not_informed	not_informed	not_informed	not_informed	not_informed	21,034,095
14	3/4	114796	Cassiopea andromeda	University Medical Center Groningen (UMCG)	SRR10386858	Illumina HiSeq 2000	CAND_F8_1	300	Cassiopea_PRO2007_S1R1_F8_LIB36534_AGTTCC_L001_R1; Cassiopea_PRO2007_S1R1_F8_LIB36534_AGTTCC_L001_R2	not_informed	not_informed	not_informed	not_informed	not_informed	not_informed	not_informed	not_informed	not_informed	not_informed	not_informed	not_informed	not_informed	not_informed	not_informed	not_informed	not_informed	not_informed	not_informed	not_informed	not_informed	not_informed	not_informed	not_informed	not_informed	not_informed	not_informed	not_informed	not_informed	not_informed	not_informed	not_informed	not_informed	not_informed	not_informed	not_informed	not_informed	not_informed	not_informed	21,411,870
14	4/4	114796	Cassiopea andromeda	University Medical Center Groningen (UMCG)	SRR10386859	Illumina HiSeq 2000	CAND_F4_1	300	Cassiopea_PRO2007_S1R1_F4_LIB36533_GCCAAT_L001_R1; Cassiopea_PRO2007_S1R1_F4_LIB36533_GCCAAT_L001_R2	not_informed	not_informed	not_informed	not_informed	not_informed	not_informed	not_informed	not_informed	not_informed	not_informed	not_informed	not_informed	not_informed	not_informed	not_informed	not_informed	not_informed	not_informed	not_informed	not_informed	not_informed	not_informed	not_informed	not_informed	not_informed	not_informed	not_informed	not_informed	not_informed	not_informed	not_informed	not_informed	not_informed	not_informed	not_informed	not_informed	not_informed	not_informed	not_informed	8,952,938
14	NA	114796	Cassiopea andromeda	count=4	count=4	count=4	count=4	count=4	count=4	count=0	count=0	count=0	count=0	count=0	count=0	count=0	count=0	count=0	count=0	count=0	count=0	count=0	count=0	count=0	count=0	count=0	count=0	count=0	count=0	count=0	count=0	count=0	count=0	count=0	count=0	count=0	count=0	count=0	count=0	count=0	count=0	count=0	count=0	count=0	count=0	count=0	count=0	count=0	count=4
15	1/4	12993	Cassiopea xamachana	Odhera et al 2019	ERR2228271	Illumina HiSeq 2500	Cxam.ICPM	500	ICPM.R1.trim.paired; ICPM.R2.trim.paired	not_informed	not_informed	not_informed	Trimmomatic v0.36	not_informed	not_informed	not_informed	not_informed	not_informed	not_informed	not_informed	not_informed	Allpaths-LG	not_informed	not_informed	not_informed	not_informed	not_informed	not_informed	not_informed	not_informed	not_informed	361,689,769	not_informed	not_informed	not_informed	not_informed	not_informed	not_informed	not_informed	not_informed	not_informed	not_informed	not_informed	not_informed	not_informed	not_informed	not_informed	not_informed	5,672,309
15	2/4	12993	Cassiopea xamachana	Odhera et al 2019	ERR2228272	Illumina HiSeq 2500	Cxam.ICPN	500	ICPN.R1.trim.paired; ICPN.R2.trim.paired	not_informed	not_informed	not_informed	Trimmomatic v0.36	not_informed	not_informed	not_informed	not_informed	not_informed	not_informed	not_informed	not_informed	Allpaths-LG	not_informed	not_informed	not_informed	not_informed	not_informed	not_informed	not_informed	not_informed	not_informed	361,689,769	not_informed	not_informed	not_informed	not_informed	not_informed	not_informed	not_informed	not_informed	not_informed	not_informed	not_informed	not_informed	not_informed	not_informed	not_informed	not_informed	9,154,726
15	3/4	12993	Cassiopea xamachana	Odhera et al 2019	ERR2228273	Illumina HiSeq 2500	Cxam.IDFE	500	IDFE.R1.trim.paired; IDFE.R2.trim.paired	not_informed	not_informed	not_informed	Trimmomatic v0.36	not_informed	not_informed	not_informed	not_informed	not_informed	not_informed	not_informed	not_informed	Allpaths-LG	not_informed	not_informed	not_informed	not_informed	not_informed	not_informed	not_informed	not_informed	not_informed	361,689,769	not_informed	not_informed	not_informed	not_informed	not_informed	not_informed	not_informed	not_informed	not_informed	not_informed	not_informed	not_informed	not_informed	not_informed	not_informed	not_informed	5,719,584
15	4/4	12993	Cassiopea xamachana	Odhera et al 2019	ERR2228274	Illumina HiSeq 2500	Cxam.IDFF	500	IDFF.R1.trim.paired; IDFF.R2.trim.paired	not_informed	not_informed	not_informed	Trimmomatic v0.36	not_informed	not_informed	not_informed	not_informed	not_informed	not_informed	not_informed	not_informed	Allpaths-LG	not_informed	not_informed	not_informed	not_informed	not_informed	not_informed	not_informed	not_informed	not_informed	361,689,769	not_informed	not_informed	not_informed	not_informed	not_informed	not_informed	not_informed	not_informed	not_informed	not_informed	not_informed	not_informed	not_informed	not_informed	not_informed	not_informed	5,590,125
15	NA	12993	Cassiopea xamachana	count=4	count=4	count=4	count=4	count=4	count=4	count=0	count=0	count=0	count=4	count=0	count=0	count=0	count=0	count=0	count=0	count=0	count=0	count=4	count=0	count=0	count=0	count=0	count=0	count=0	count=0	count=0	count=0	count=4	count=0	count=0	count=0	count=0	count=0	count=0	count=0	count=0	count=0	count=0	count=0	count=0	count=0	count=0	count=0	count=0	count=4
16	1/20	1193083	Alatina alata	Odhera et al 2019	SRR11410509	HiSeq X Ten	alatinidae_sp_2018_spa_1	707	alatinidae_sp_2018_spa_1	not_informed	not_informed	not_informed	not_informed	not_informed	not_informed	not_informed	not_informed	not_informed	not_informed	not_informed	not_informed	not_informed	not_informed	not_informed	not_informed	not_informed	not_informed	not_informed	not_informed	not_informed	not_informed	not_informed	not_informed	not_informed	not_informed	not_informed	not_informed	not_informed	not_informed	not_informed	not_informed	not_informed	not_informed	not_informed	not_informed	not_informed	not_informed	not_informed	205,479
16	2/20	1193083	Alatina alata	Odhera et al 2019	SRR9087751	Illumina HiSeq X Ten	alatina_alata_bnd	228	renumbered; 1 run, 2 reads per spot	not_informed	not_informed	not_informed	not_informed	not_informed	not_informed	not_informed	not_informed	not_informed	not_informed	not_informed	not_informed	not_informed	not_informed	not_informed	not_informed	not_informed	not_informed	not_informed	not_informed	not_informed	not_informed	not_informed	not_informed	not_informed	not_informed	not_informed	not_informed	not_informed	not_informed	not_informed	not_informed	not_informed	not_informed	not_informed	not_informed	not_informed	not_informed	not_informed	37,686,102
16	3/20	1193083	Alatina alata	Odhera et al 2019	SRR6823438	HiSeq X Ten	1193083_01	129	1193083_pass1; 1 run, 2 reads per spot	not_informed	not_informed	not_informed	not_informed	not_informed	not_informed	not_informed	not_informed	not_informed	not_informed	not_informed	not_informed	not_informed	not_informed	not_informed	not_informed	not_informed	not_informed	not_informed	not_informed	not_informed	not_informed	not_informed	not_informed	not_informed	not_informed	not_informed	not_informed	not_informed	not_informed	not_informed	not_informed	not_informed	not_informed	not_informed	not_informed	not_informed	not_informed	not_informed	66,627,798
16	4/20	1193083	Alatina alata	Odhera et al 2019	SRR8382007	HiSeq X Ten	alatina_alata_tr	228	SRR5168102_trimmed; 3 run, 2 reads per spot	not_informed	not_informed	not_informed	not_informed	not_informed	not_informed	not_informed	not_informed	not_informed	not_informed	not_informed	not_informed	not_informed	not_informed	not_informed	not_informed	not_informed	not_informed	not_informed	not_informed	not_informed	not_informed	not_informed	not_informed	not_informed	not_informed	not_informed	not_informed	not_informed	not_informed	not_informed	not_informed	not_informed	not_informed	not_informed	not_informed	not_informed	not_informed	not_informed	37,686,846
16	5/20	1193083	Alatina alata	Odhera et al 2019	SRR8885062	HiSeq X Ten	alatina_alata_cl2	228	cleaned	not_informed	not_informed	not_informed	not_informed	not_informed	not_informed	not_informed	not_informed	not_informed	not_informed	not_informed	not_informed	not_informed	not_informed	not_informed	not_informed	not_informed	not_informed	not_informed	not_informed	not_informed	not_informed	not_informed	not_informed	not_informed	not_informed	not_informed	not_informed	not_informed	not_informed	not_informed	not_informed	not_informed	not_informed	not_informed	not_informed	not_informed	not_informed	not_informed	37,686,102
16	6/20	1193083	Alatina alata	Odhera et al 2019	SRR5168102	Illumina HiSeq 2500	ALA_015	202	Aa_720_CGATGT_L007_R1; Aa_720_CGATGT_L007_R2	not_informed	not_informed	not_informed	not_informed	not_informed	not_informed	not_informed	not_informed	not_informed	not_informed	not_informed	not_informed	not_informed	not_informed	not_informed	not_informed	not_informed	not_informed	not_informed	not_informed	not_informed	not_informed	not_informed	not_informed	not_informed	not_informed	not_informed	not_informed	not_informed	not_informed	not_informed	not_informed	not_informed	not_informed	not_informed	not_informed	not_informed	not_informed	not_informed	21,652,463
16	7/20	1193083	Alatina alata	Odhera et al 2019	SRR5168103	Illumina HiSeq 2500	ALA_014	302	Aa_720_CGATGT_L002_R1; Aa_720_CGATGT_L002_R2	not_informed	not_informed	not_informed	not_informed	not_informed	not_informed	not_informed	not_informed	not_informed	not_informed	not_informed	not_informed	not_informed	not_informed	not_informed	not_informed	not_informed	not_informed	not_informed	not_informed	not_informed	not_informed	not_informed	not_informed	not_informed	not_informed	not_informed	not_informed	not_informed	not_informed	not_informed	not_informed	not_informed	not_informed	not_informed	not_informed	not_informed	not_informed	not_informed	17,791,132
16	8/20	1193083	Alatina alata	Odhera et al 2019	SRR5168104	Illumina HiSeq 2500	ALA_013	302	Aa_720_CGATGT_L001_R1; Aa_720_CGATGT_L001_R2	not_informed	not_informed	not_informed	not_informed	not_informed	not_informed	not_informed	not_informed	not_informed	not_informed	not_informed	not_informed	not_informed	not_informed	not_informed	not_informed	not_informed	not_informed	not_informed	not_informed	not_informed	not_informed	not_informed	not_informed	not_informed	not_informed	not_informed	not_informed	not_informed	not_informed	not_informed	not_informed	not_informed	not_informed	not_informed	not_informed	not_informed	not_informed	not_informed	16,961,818
16	9/20	1193083	Alatina alata	Odhera et al 2019	SRR5168105	PacBio RS II	ALA_012	6,000	20150922_run9_pacbio	not_informed	not_informed	not_informed	not_informed	not_informed	not_informed	not_informed	not_informed	not_informed	not_informed	not_informed	not_informed	not_informed	not_informed	not_informed	not_informed	not_informed	not_informed	not_informed	not_informed	not_informed	not_informed	not_informed	not_informed	not_informed	not_informed	not_informed	not_informed	not_informed	not_informed	not_informed	not_informed	not_informed	not_informed	not_informed	not_informed	not_informed	not_informed	not_informed	2,272
16	10/20	1193083	Alatina alata	Odhera et al 2019	SRR5168106	PacBio RS II	ALA_011	6,000	20150922_run8_pacbio	not_informed	not_informed	not_informed	not_informed	not_informed	not_informed	not_informed	not_informed	not_informed	not_informed	not_informed	not_informed	not_informed	not_informed	not_informed	not_informed	not_informed	not_informed	not_informed	not_informed	not_informed	not_informed	not_informed	not_informed	not_informed	not_informed	not_informed	not_informed	not_informed	not_informed	not_informed	not_informed	not_informed	not_informed	not_informed	not_informed	not_informed	not_informed	not_informed	2,107
16	11/20	1193083	Alatina alata	Odhera et al 2019	SRR5168107	PacBio RS II	ALA_010	6,000	20150922_run7_pacbio	not_informed	not_informed	not_informed	not_informed	not_informed	not_informed	not_informed	not_informed	not_informed	not_informed	not_informed	not_informed	not_informed	not_informed	not_informed	not_informed	not_informed	not_informed	not_informed	not_informed	not_informed	not_informed	not_informed	not_informed	not_informed	not_informed	not_informed	not_informed	not_informed	not_informed	not_informed	not_informed	not_informed	not_informed	not_informed	not_informed	not_informed	not_informed	not_informed	2,239
16	12/20	1193083	Alatina alata	Odhera et al 2019	SRR5168108	PacBio RS II	ALA_009	6,000	20150922_run6_pacbio	not_informed	not_informed	not_informed	not_informed	not_informed	not_informed	not_informed	not_informed	not_informed	not_informed	not_informed	not_informed	not_informed	not_informed	not_informed	not_informed	not_informed	not_informed	not_informed	not_informed	not_informed	not_informed	not_informed	not_informed	not_informed	not_informed	not_informed	not_informed	not_informed	not_informed	not_informed	not_informed	not_informed	not_informed	not_informed	not_informed	not_informed	not_informed	not_informed	2,770
16	13/20	1193083	Alatina alata	Odhera et al 2019	SRR5168109	PacBio RS II	ALA_008	6,000	20150922_run5_pacbio	not_informed	not_informed	not_informed	not_informed	not_informed	not_informed	not_informed	not_informed	not_informed	not_informed	not_informed	not_informed	not_informed	not_informed	not_informed	not_informed	not_informed	not_informed	not_informed	not_informed	not_informed	not_informed	not_informed	not_informed	not_informed	not_informed	not_informed	not_informed	not_informed	not_informed	not_informed	not_informed	not_informed	not_informed	not_informed	not_informed	not_informed	not_informed	not_informed	2,690
16	14/20	1193083	Alatina alata	Odhera et al 2019	SRR5168110	PacBio RS II	ALA_007	6,000	20150922_run4_pacbio	not_informed	not_informed	not_informed	not_informed	not_informed	not_informed	not_informed	not_informed	not_informed	not_informed	not_informed	not_informed	not_informed	not_informed	not_informed	not_informed	not_informed	not_informed	not_informed	not_informed	not_informed	not_informed	not_informed	not_informed	not_informed	not_informed	not_informed	not_informed	not_informed	not_informed	not_informed	not_informed	not_informed	not_informed	not_informed	not_informed	not_informed	not_informed	not_informed	2,950
16	15/20	1193083	Alatina alata	Odhera et al 2019	SRR5168111	PacBio RS II	ALA_006	6,000	20150922_run3_pacbio	not_informed	not_informed	not_informed	not_informed	not_informed	not_informed	not_informed	not_informed	not_informed	not_informed	not_informed	not_informed	not_informed	not_informed	not_informed	not_informed	not_informed	not_informed	not_informed	not_informed	not_informed	not_informed	not_informed	not_informed	not_informed	not_informed	not_informed	not_informed	not_informed	not_informed	not_informed	not_informed	not_informed	not_informed	not_informed	not_informed	not_informed	not_informed	not_informed	3,194
16	16/20	1193083	Alatina alata	Odhera et al 2019	SRR5168112	PacBio RS II	ALA_005	6,000	20150922_run2_pacbio	not_informed	not_informed	not_informed	not_informed	not_informed	not_informed	not_informed	not_informed	not_informed	not_informed	not_informed	not_informed	not_informed	not_informed	not_informed	not_informed	not_informed	not_informed	not_informed	not_informed	not_informed	not_informed	not_informed	not_informed	not_informed	not_informed	not_informed	not_informed	not_informed	not_informed	not_informed	not_informed	not_informed	not_informed	not_informed	not_informed	not_informed	not_informed	not_informed	3,764
16	17/20	1193083	Alatina alata	Odhera et al 2019	SRR5168113	PacBio RS II	ALA_004	6,000	20150922_run1_pacbio	not_informed	not_informed	not_informed	not_informed	not_informed	not_informed	not_informed	not_informed	not_informed	not_informed	not_informed	not_informed	not_informed	not_informed	not_informed	not_informed	not_informed	not_informed	not_informed	not_informed	not_informed	not_informed	not_informed	not_informed	not_informed	not_informed	not_informed	not_informed	not_informed	not_informed	not_informed	not_informed	not_informed	not_informed	not_informed	not_informed	not_informed	not_informed	not_informed	3,840
16	18/20	1193083	Alatina alata	Odhera et al 2019	SRR5168114	PacBio RS II	ALA_003	6,000	20150922_run12_pacbio	not_informed	not_informed	not_informed	not_informed	not_informed	not_informed	not_informed	not_informed	not_informed	not_informed	not_informed	not_informed	not_informed	not_informed	not_informed	not_informed	not_informed	not_informed	not_informed	not_informed	not_informed	not_informed	not_informed	not_informed	not_informed	not_informed	not_informed	not_informed	not_informed	not_informed	not_informed	not_informed	not_informed	not_informed	not_informed	not_informed	not_informed	not_informed	not_informed	3,580
16	19/20	1193083	Alatina alata	Odhera et al 2019	SRR5168115	PacBio RS II	ALA_002	6,000	20150922_run11_pacbio	not_informed	not_informed	not_informed	not_informed	not_informed	not_informed	not_informed	not_informed	not_informed	not_informed	not_informed	not_informed	not_informed	not_informed	not_informed	not_informed	not_informed	not_informed	not_informed	not_informed	not_informed	not_informed	not_informed	not_informed	not_informed	not_informed	not_informed	not_informed	not_informed	not_informed	not_informed	not_informed	not_informed	not_informed	not_informed	not_informed	not_informed	not_informed	not_informed	2,680
16	20/20	1193083	Alatina alata	Odhera et al 2019	SRR5168116	PacBio RS II	ALA_001	6,000	20150922_run10_pacbio	not_informed	not_informed	not_informed	not_informed	not_informed	not_informed	not_informed	not_informed	not_informed	not_informed	not_informed	not_informed	not_informed	not_informed	not_informed	not_informed	not_informed	not_informed	not_informed	not_informed	not_informed	not_informed	not_informed	not_informed	not_informed	not_informed	not_informed	not_informed	not_informed	not_informed	not_informed	not_informed	not_informed	not_informed	not_informed	not_informed	not_informed	not_informed	not_informed	2,619
16	NA	1193083	Alatina alata	count=20	count=20	count=20	count=20	count=20	count=20	count=0	count=0	count=0	count=0	count=0	count=0	count=0	count=0	count=0	count=0	count=0	count=0	count=0	count=0	count=0	count=0	count=0	count=0	count=0	count=0	count=0	count=0	count=0	count=0	count=0	count=0	count=0	count=0	count=0	count=0	count=0	count=0	count=0	count=0	count=0	count=0	count=0	count=0	count=0	count=20
17	1/1	2292721	Alatinidae sp. Z8VKAUB7J3	IRIDIAN GENOMES	SRR7908812	HiSeq X Ten	2292721_pass_00	300	2292721_R1; 2292721_R2	not_informed	not_informed	not_informed	not_informed	not_informed	not_informed	not_informed	not_informed	not_informed	not_informed	not_informed	not_informed	not_informed	not_informed	not_informed	not_informed	not_informed	not_informed	not_informed	not_informed	not_informed	not_informed	not_informed	not_informed	not_informed	not_informed	not_informed	not_informed	not_informed	not_informed	not_informed	not_informed	not_informed	not_informed	not_informed	not_informed	not_informed	not_informed	not_informed	8,509,790
17	NA	2292721	Alatinidae sp. Z8VKAUB7J3	count=1	count=1	count=1	count=1	count=1	count=1	count=0	count=0	count=0	count=0	count=0	count=0	count=0	count=0	count=0	count=0	count=0	count=0	count=0	count=0	count=0	count=0	count=0	count=0	count=0	count=0	count=0	count=0	count=0	count=0	count=0	count=0	count=0	count=0	count=0	count=0	count=0	count=0	count=0	count=0	count=0	count=0	count=0	count=0	count=0	count=1
18	1/6	686327	Morbakka virulenta	Khalturin et al 2019	SRR7983768	PacBio RS II	MVI_PB01	18,000	3 runs	not_informed	not_informed	not_informed	not_informed	not_informed	not_informed	not_informed	not_informed	not_informed	not_informed	not_informed	not_informed	not_informed	not_informed	not_informed	not_informed	not_informed	not_informed	not_informed	not_informed	not_informed	not_informed	not_informed	not_informed	not_informed	not_informed	not_informed	not_informed	not_informed	not_informed	not_informed	not_informed	not_informed	not_informed	not_informed	not_informed	not_informed	not_informed	not_informed	64,993
18	2/6	686327	Morbakka virulenta	Khalturin et al 2019	SRR7983772	Illumina MiSeq	L541	4,000	MP_lib541_R1;MP_lib541_R2	not_informed	not_informed	not_informed	Trimmomatic (v0.30); NextClip (v0.8)	not_informed	not_informed	not_informed	not_informed	not_informed	not_informed	not_informed	not_informed	not_informed	not_informed	not_informed	not_informed	not_informed	not_informed	not_informed	not_informed	not_informed	not_informed	not_informed	not_informed	not_informed	not_informed	not_informed	not_informed	not_informed	not_informed	not_informed	not_informed	not_informed	not_informed	not_informed	not_informed	not_informed	not_informed	not_informed	427,599
18	3/6	686327	Morbakka virulenta	Khalturin et al 2019	SRR7983773	Illumina MiSeq	L537	600	4 runs	not_informed	not_informed	not_informed	Trimmomatic (v0.30); NextClip (v0.8)	not_informed	not_informed	not_informed	not_informed	not_informed	not_informed	not_informed	not_informed	not_informed	not_informed	not_informed	not_informed	not_informed	not_informed	not_informed	not_informed	not_informed	not_informed	not_informed	not_informed	not_informed	not_informed	not_informed	not_informed	not_informed	not_informed	not_informed	not_informed	not_informed	not_informed	not_informed	not_informed	not_informed	not_informed	not_informed	6,680,539
18	4/6	686327	Morbakka virulenta	Khalturin et al 2019	SRR7983774	Illumina MiSeq	L44	600	run18_L44_R1; run18_L44_R2	not_informed	not_informed	not_informed	Trimmomatic (v0.30); NextClip (v0.8)	not_informed	not_informed	not_informed	not_informed	not_informed	not_informed	not_informed	not_informed	not_informed	not_informed	not_informed	not_informed	not_informed	not_informed	not_informed	not_informed	not_informed	not_informed	not_informed	not_informed	not_informed	not_informed	not_informed	not_informed	not_informed	not_informed	not_informed	not_informed	not_informed	not_informed	not_informed	not_informed	not_informed	not_informed	not_informed	398,681
18	5/6	686327	Morbakka virulenta	Khalturin et al 2019	SRR7983775	Illumina MiSeq	L43	10,000	2 runs	not_informed	not_informed	not_informed	Trimmomatic (v0.30); NextClip (v0.8)	not_informed	not_informed	not_informed	not_informed	not_informed	not_informed	not_informed	not_informed	not_informed	not_informed	not_informed	not_informed	not_informed	not_informed	not_informed	not_informed	not_informed	not_informed	not_informed	not_informed	not_informed	not_informed	not_informed	not_informed	not_informed	not_informed	not_informed	not_informed	not_informed	not_informed	not_informed	not_informed	not_informed	not_informed	not_informed	384,687
18	6/6	686327	Morbakka virulenta	Khalturin et al 2019	SRR7983769	Illumina MiSeq	L39	10,000	MP_L39_R1; MP_L39_R2	not_informed	not_informed	not_informed	Trimmomatic (v0.30); NextClip (v0.8)	not_informed	not_informed	not_informed	not_informed	not_informed	not_informed	not_informed	not_informed	not_informed	not_informed	not_informed	not_informed	not_informed	not_informed	not_informed	not_informed	not_informed	not_informed	not_informed	not_informed	not_informed	not_informed	not_informed	not_informed	not_informed	not_informed	not_informed	not_informed	not_informed	not_informed	not_informed	not_informed	not_informed	not_informed	not_informed	2,285,779
18	NA	686327	Morbakka virulenta	count=6	count=6	count=6	count=6	count=6	count=6	count=0	count=0	count=0	count=5	count=0	count=0	count=0	count=0	count=0	count=0	count=0	count=0	count=0	count=0	count=0	count=0	count=0	count=0	count=0	count=0	count=0	count=0	count=0	count=0	count=0	count=0	count=0	count=0	count=0	count=0	count=0	count=0	count=0	count=0	count=0	count=0	count=0	count=0	count=0	count=6
19	1/2	686687	Carybdea marsupialis	IRIDIAN GENOMES	SRR7908729	Illumina MiSeq	L43	300	686687_R1; 686687_R2	not_informed	not_informed	not_informed	Trimmomatic (v0.30); NextClip (v0.8)	not_informed	not_informed	not_informed	not_informed	not_informed	not_informed	not_informed	not_informed	not_informed	not_informed	not_informed	not_informed	not_informed	not_informed	not_informed	not_informed	not_informed	not_informed	not_informed	not_informed	not_informed	not_informed	not_informed	not_informed	not_informed	not_informed	not_informed	not_informed	not_informed	not_informed	not_informed	not_informed	not_informed	not_informed	not_informed	7,201,226
19	2/2	686687	Carybdea marsupialis	IRIDIAN GENOMES	SRR11530700	Illumina MiSeq	L44	736	carybdea_marsupialis_auct_non_spa_1	not_informed	not_informed	not_informed	Trimmomatic (v0.30); NextClip (v0.8)	not_informed	not_informed	not_informed	not_informed	not_informed	not_informed	not_informed	not_informed	not_informed	not_informed	not_informed	not_informed	not_informed	not_informed	not_informed	not_informed	not_informed	not_informed	not_informed	not_informed	not_informed	not_informed	not_informed	not_informed	not_informed	not_informed	not_informed	not_informed	not_informed	not_informed	not_informed	not_informed	not_informed	not_informed	not_informed	197,386
19	NA	686687	Carybdea marsupialis	count=2	count=2	count=2	count=2	count=2	count=2	count=0	count=0	count=0	count=2	count=0	count=0	count=0	count=0	count=0	count=0	count=0	count=0	count=0	count=0	count=0	count=0	count=0	count=0	count=0	count=0	count=0	count=0	count=0	count=0	count=0	count=0	count=0	count=0	count=0	count=0	count=0	count=0	count=0	count=0	count=0	count=0	count=0	count=0	count=0	count=2
20	1/2	685043	Tamoya ohboya	IRIDIAN GENOMES	SRR13036460	HiSeq X Ten	tamoya_ohboya_000	300	685043_R1_001; 685043_R2_001	not_informed	not_informed	not_informed	not_informed	not_informed	not_informed	not_informed	not_informed	not_informed	not_informed	not_informed	not_informed	not_informed	not_informed	not_informed	not_informed	not_informed	not_informed	not_informed	not_informed	not_informed	not_informed	not_informed	not_informed	not_informed	not_informed	not_informed	not_informed	not_informed	not_informed	not_informed	not_informed	not_informed	not_informed	not_informed	not_informed	not_informed	not_informed	not_informed	41,0189
20	2/2	685043	Tamoya ohboya	IRIDIAN GENOMES	SRR13700068	HiSeq X Ten	tamoya_ohboya_000	300	685043_R1_001; 685043_R2_001	not_informed	not_informed	not_informed	not_informed	not_informed	not_informed	not_informed	not_informed	not_informed	not_informed	not_informed	not_informed	not_informed	not_informed	not_informed	not_informed	not_informed	not_informed	not_informed	not_informed	not_informed	not_informed	not_informed	not_informed	not_informed	not_informed	not_informed	not_informed	not_informed	not_informed	not_informed	not_informed	not_informed	not_informed	not_informed	not_informed	not_informed	not_informed	not_informed	11,778,681
20	NA	685043	Tamoya ohboya	count=2	count=2	count=2	count=2	count=2	#REF!	count=0	count=0	count=0	count=0	count=0	count=0	count=0	count=0	count=0	count=0	count=0	count=0	count=0	count=0	count=0	count=0	count=0	count=0	count=0	count=0	count=0	count=0	count=0	count=0	count=0	count=0	count=0	count=0	count=0	count=0	count=0	count=0	count=0	count=0	count=0	count=0	count=0	count=0	count=0	count=2
21	1/4	1843192	Calvadosia cruxmelitensis	Odhera et al 2019	ERR2216064	NextSeq 500	Ccrux.L001	300	L001.trim.R1; L001.trim.R2	not_informed	not_informed	not_informed	Trimmomatic (v0.32)	not_informed	not_informed	not_informed	not_informed	not_informed	not_informed	not_informed	not_informed	not_informed	not_informed	not_informed	not_informed	not_informed	not_informed	not_informed	not_informed	not_informed	not_informed	230,957,924	not_informed	not_informed	not_informed	not_informed	not_informed	not_informed	not_informed	not_informed	not_informed	not_informed	not_informed	not_informed	not_informed	not_informed	not_informed	not_informed	3,243,784
21	2/4	1843192	Calvadosia cruxmelitensis	Odhera et al 2019	ERR2216065	NextSeq 500	Ccrux.L002	300	L002.trim.R1; L002.trim.R2	not_informed	not_informed	not_informed	Trimmomatic (v0.32)	not_informed	not_informed	not_informed	not_informed	not_informed	not_informed	not_informed	not_informed	not_informed	not_informed	not_informed	not_informed	not_informed	not_informed	not_informed	not_informed	not_informed	not_informed	230,957,924	not_informed	not_informed	not_informed	not_informed	not_informed	not_informed	not_informed	not_informed	not_informed	not_informed	not_informed	not_informed	not_informed	not_informed	not_informed	not_informed	3,373,247
21	3/4	1843192	Calvadosia cruxmelitensis	Odhera et al 2019	ERR2216066	NextSeq 500	Ccrux.L003	300	L003.trim.R1; L003.trim.R2	not_informed	not_informed	not_informed	Trimmomatic (v0.32)	not_informed	not_informed	not_informed	not_informed	not_informed	not_informed	not_informed	not_informed	not_informed	not_informed	not_informed	not_informed	not_informed	not_informed	not_informed	not_informed	not_informed	not_informed	230,957,924	not_informed	not_informed	not_informed	not_informed	not_informed	not_informed	not_informed	not_informed	not_informed	not_informed	not_informed	not_informed	not_informed	not_informed	not_informed	not_informed	3,359,357
21	4/4	1843192	Calvadosia cruxmelitensis	Odhera et al 2019	ERR2216067	NextSeq 500	Ccrux.L004	300	L004.trim.R1; L004.trim.R2	not_informed	not_informed	not_informed	Trimmomatic (v0.32)	not_informed	not_informed	not_informed	not_informed	not_informed	not_informed	not_informed	not_informed	not_informed	not_informed	not_informed	not_informed	not_informed	not_informed	not_informed	not_informed	not_informed	not_informed	230,957,924	not_informed	not_informed	not_informed	not_informed	not_informed	not_informed	not_informed	not_informed	not_informed	not_informed	not_informed	not_informed	not_informed	not_informed	not_informed	not_informed	3,332,967
21	NA	1843192	Calvadosia cruxmelitensis	count=4	count=4	count=4	count=4	count=4	count=4	count=0	count=0	count=0	count=4	count=0	count=0	count=0	count=0	count=0	count=0	count=0	count=0	count=0	count=0	count=0	count=0	count=0	count=0	count=0	count=0	count=0	count=0	count=4	count=0	count=0	count=0	count=0	count=0	count=0	count=0	count=0	count=0	count=0	count=0	count=0	count=0	count=0	count=0	count=0	count=4
22	1/1	1843192	Calvadosia cruxmelitensis	IRIDIAN GENOMES	SRR13003944	HiSeq X Ten	calvadosia_cruxmelitensis_000	300	1843192_R1; 1843192_R2	not_informed	not_informed	not_informed	not_informed	not_informed	not_informed	not_informed	not_informed	not_informed	not_informed	not_informed	not_informed	not_informed	not_informed	not_informed	not_informed	not_informed	not_informed	not_informed	not_informed	not_informed	not_informed	not_informed	not_informed	not_informed	not_informed	not_informed	not_informed	not_informed	not_informed	not_informed	not_informed	not_informed	not_informed	not_informed	not_informed	not_informed	not_informed	not_informed	53,060,870
22	NA	1843192	Calvadosia cruxmelitensis	count=1	count=1	count=1	count=1	count=1	count=1	count=0	count=0	count=0	count=0	count=0	count=0	count=0	count=0	count=0	count=0	count=0	count=0	count=0	count=0	count=0	count=0	count=0	count=0	count=0	count=0	count=0	count=0	count=0	count=0	count=0	count=0	count=0	count=0	count=0	count=0	count=0	count=0	count=0	count=0	count=0	count=0	count=0	count=0	count=0	count=1
23	1/3	128124	Craspedacusta sowerbii	IRIDIAN GENOMES	SRR3986370	HiSeq X Ten	craspedacusta_sowerbyi_orig_reads	302	128124_S22_L002_R1; 128124_S22_L002_R2	not_informed	not_informed	not_informed	not_informed	not_informed	not_informed	not_informed	not_informed	not_informed	not_informed	not_informed	not_informed	not_informed	not_informed	not_informed	not_informed	not_informed	not_informed	not_informed	not_informed	not_informed	not_informed	not_informed	not_informed	not_informed	not_informed	not_informed	not_informed	not_informed	not_informed	not_informed	not_informed	not_informed	not_informed	not_informed	not_informed	not_informed	not_informed	not_informed	40,959,154
23	2/3	128124	Craspedacusta sowerbii	IRIDIAN GENOMES	SRR7276314	HiSeq X Ten	craspedacusta_sowerbyi_pass_0	280	SRR3986370_trimmed	not_informed	not_informed	not_informed	not_informed	not_informed	not_informed	not_informed	not_informed	not_informed	not_informed	not_informed	not_informed	not_informed	not_informed	not_informed	not_informed	not_informed	not_informed	not_informed	not_informed	not_informed	not_informed	not_informed	not_informed	not_informed	not_informed	not_informed	not_informed	not_informed	not_informed	not_informed	not_informed	not_informed	not_informed	not_informed	not_informed	not_informed	not_informed	not_informed	40,853,460
23	3/3	128124	Craspedacusta sowerbii	IRIDIAN GENOMES	SRR11402062	HiSeq X Ten	craspedacusta_sowerbii_spa_1	1,150	craspedacusta_sowerbii_spa_1	not_informed	not_informed	not_informed	not_informed	not_informed	not_informed	not_informed	not_informed	not_informed	not_informed	not_informed	not_informed	not_informed	not_informed	not_informed	not_informed	not_informed	not_informed	not_informed	not_informed	not_informed	not_informed	not_informed	not_informed	not_informed	not_informed	not_informed	not_informed	not_informed	not_informed	not_informed	not_informed	not_informed	not_informed	not_informed	not_informed	not_informed	not_informed	not_informed	65,062
23	NA	128124	Craspedacusta sowerbii	count=3	count=3	count=3	count=3	count=3	count=3	count=0	count=0	count=0	count=0	count=0	count=0	count=0	count=0	count=0	count=0	count=0	count=0	count=0	count=0	count=0	count=0	count=0	count=0	count=0	count=0	count=0	count=0	count=0	count=0	count=0	count=0	count=0	count=0	count=0	count=0	count=0	count=0	count=0	count=0	count=0	count=0	count=0	count=0	count=0	count=3
24	1/1	340365	Scolionema suvaense	IRIDIAN GENOMES	SRR9613700	Illumina HiSeq X Ten	scolionema_suvaense_pass_00	300	340365_R1_001; 340365_R2_001	not_informed	not_informed	not_informed	not_informed	not_informed	not_informed	not_informed	not_informed	not_informed	not_informed	not_informed	not_informed	not_informed	not_informed	not_informed	not_informed	not_informed	not_informed	not_informed	not_informed	not_informed	not_informed	not_informed	not_informed	not_informed	not_informed	not_informed	not_informed	not_informed	not_informed	not_informed	not_informed	not_informed	not_informed	not_informed	not_informed	not_informed	not_informed	not_informed	12,130,903
24	NA	340365	Scolionema suvaense	count=1	count=1	count=1	count=1	count=1	count=1	count=0	count=0	count=0	count=0	count=0	count=0	count=0	count=0	count=0	count=0	count=0	count=0	count=0	count=0	count=0	count=0	count=0	count=0	count=0	count=0	count=0	count=0	count=0	count=0	count=0	count=0	count=0	count=0	count=0	count=0	count=0	count=0	count=0	count=0	count=0	count=0	count=0	count=0	count=0	count=1
25	1/1	6088	Hydra oligactis	Vogg et al 2019	SRR6364634	HiSeq X Ten	Ho_CR	300	Ho_CR_R1; Ho_CR_R2	not_informed	not_informed	not_informed	not_informed	not_informed	not_informed	not_informed	not_informed	not_informed	not_informed	not_informed	not_informed	not_informed	not_informed	not_informed	not_informed	not_informed	not_informed	not_informed	not_informed	not_informed	not_informed	not_informed	not_informed	not_informed	not_informed	not_informed	not_informed	not_informed	not_informed	not_informed	not_informed	not_informed	not_informed	not_informed	not_informed	not_informed	not_informed	not_informed	20,107,472
25	NA	6088	Hydra oligactis	count=1	count=1	count=1	count=1	count=1	count=1	count=0	count=0	count=0	count=0	count=0	count=0	count=0	count=0	count=0	count=0	count=0	count=0	count=0	count=0	count=0	count=0	count=0	count=0	count=0	count=0	count=0	count=0	count=0	count=0	count=0	count=0	count=0	count=0	count=0	count=0	count=0	count=0	count=0	count=0	count=0	count=0	count=0	count=0	count=0	count=1
26	1/5	6082	Hydra viridissima	Hamada et al 2020	not_informed	Illumina MiSeq	not_informed	540	not_informed	not_informed	300	not_informed	not_informed	not_informed	not_informed	not_informed	not_informed	not_informed	not_informed	not_informed	not_informed	not_informed	not_informed	not_informed	not_informed	not_informed	not_informed	not_informed	not_informed	not_informed	not_informed	not_informed	not_informed	not_informed	not_informed	not_informed	not_informed	not_informed	not_informed	not_informed	not_informed	not_informed	not_informed	not_informed	not_informed	not_informed	not_informed	not_informed	22,898,708
26	2/5	6082	Hydra viridissima	Hamada et al 2020	not_informed	Illumina MiSeq	not_informed	3,200	not_informed	not_informed	300	not_informed	not_informed	not_informed	not_informed	not_informed	not_informed	not_informed	not_informed	not_informed	not_informed	not_informed	not_informed	not_informed	not_informed	not_informed	not_informed	not_informed	not_informed	not_informed	not_informed	not_informed	not_informed	not_informed	not_informed	not_informed	not_informed	not_informed	not_informed	not_informed	not_informed	not_informed	not_informed	not_informed	not_informed	not_informed	not_informed	not_informed	16,396,858
26	3/5	6082	Hydra viridissima	Hamada et al 2020	not_informed	Illumina MiSeq	not_informed	4,600	not_informed	not_informed	300	not_informed	not_informed	not_informed	not_informed	not_informed	not_informed	not_informed	not_informed	not_informed	not_informed	not_informed	not_informed	not_informed	not_informed	not_informed	not_informed	not_informed	not_informed	not_informed	not_informed	not_informed	not_informed	not_informed	not_informed	not_informed	not_informed	not_informed	not_informed	not_informed	not_informed	not_informed	not_informed	not_informed	not_informed	not_informed	not_informed	not_informed	15,675,862
26	4/5	6082	Hydra viridissima	Hamada et al 2020	not_informed	Illumina MiSeq	not_informed	7,800	not_informed	not_informed	300	not_informed	not_informed	not_informed	not_informed	not_informed	not_informed	not_informed	not_informed	not_informed	not_informed	not_informed	not_informed	not_informed	not_informed	not_informed	not_informed	not_informed	not_informed	not_informed	not_informed	not_informed	not_informed	not_informed	not_informed	not_informed	not_informed	not_informed	not_informed	not_informed	not_informed	not_informed	not_informed	not_informed	not_informed	not_informed	not_informed	not_informed	11,955,526
26	5/5	6082	Hydra viridissima	Hamada et al 2020	not_informed	Illumina MiSeq	not_informed	15,200	not_informed	not_informed	300	not_informed	not_informed	not_informed	not_informed	not_informed	not_informed	not_informed	not_informed	not_informed	not_informed	not_informed	not_informed	not_informed	not_informed	not_informed	not_informed	not_informed	not_informed	not_informed	not_informed	not_informed	not_informed	not_informed	not_informed	not_informed	not_informed	not_informed	not_informed	not_informed	not_informed	not_informed	not_informed	not_informed	not_informed	not_informed	not_informed	not_informed	11,583,414
26	NA	6082	Hydra viridissima	count=5	count=0	count=5	count=0	count=5	count=0	count=0	count=5	count=0	count=0	count=0	count=0	count=0	count=0	count=0	count=0	count=0	count=0	count=0	count=0	count=0	count=0	count=0	count=0	count=0	count=0	count=0	count=0	count=0	count=0	count=0	count=0	count=0	count=0	count=0	count=0	count=0	count=0	count=0	count=0	count=0	count=0	count=0	count=0	count=0	count=5
27	1/1	6082	Hydra viridissima	Vogg et al 2019	SRR6364635	HiSeq X Ten	Hvir	300	Hviridissima_R1; Hviridissima_R2	not_informed	not_informed	not_informed	not_informed	not_informed	not_informed	not_informed	not_informed	not_informed	not_informed	not_informed	not_informed	not_informed	not_informed	not_informed	not_informed	not_informed	not_informed	not_informed	not_informed	not_informed	not_informed	not_informed	not_informed	not_informed	not_informed	not_informed	not_informed	not_informed	not_informed	not_informed	not_informed	not_informed	not_informed	not_informed	not_informed	not_informed	not_informed	not_informed	17,417,237
27	NA	6082	Hydra viridissima	count=1	count=1	count=1	count=1	count=1	count=1	count=0	count=0	count=0	count=0	count=0	count=0	count=0	count=0	count=0	count=0	count=0	count=0	count=0	count=0	count=0	count=0	count=0	count=0	count=0	count=0	count=0	count=0	count=0	count=0	count=0	count=0	count=0	count=0	count=0	count=0	count=0	count=0	count=0	count=0	count=0	count=0	count=0	count=0	count=0	count=1
28	1/20	6087	Hydra vulgaris	Chapman et al 2010	SRR000355	454 GS FLX	Hydra magnipapillata 454 shotgun library	not_informed	ET1ME2401; ET1ME2402	not_informed	not_informed	not_informed	not_informed	not_informed	not_informed	not_informed	not_informed	not_informed	not_informed	not_informed	not_informed	not_informed	not_informed	not_informed	not_informed	not_informed	not_informed	not_informed	not_informed	not_informed	not_informed	not_informed	not_informed	not_informed	not_informed	not_informed	not_informed	not_informed	not_informed	not_informed	not_informed	not_informed	not_informed	not_informed	not_informed	not_informed	not_informed	not_informed	34,446
28	2/20	6087	Hydra vulgaris	Chapman et al 2010	SRR000356	454 GS FLX	Hydra magnipapillata 454 shotgun library	not_informed	ET3GVMH01; ET3GVMH02	not_informed	not_informed	not_informed	not_informed	not_informed	not_informed	not_informed	not_informed	not_informed	not_informed	not_informed	not_informed	not_informed	not_informed	not_informed	not_informed	not_informed	not_informed	not_informed	not_informed	not_informed	not_informed	not_informed	not_informed	not_informed	not_informed	not_informed	not_informed	not_informed	not_informed	not_informed	not_informed	not_informed	not_informed	not_informed	not_informed	not_informed	not_informed	not_informed	39,267
28	3/20	6087	Hydra vulgaris	Chapman et al 2010	SRR000357	454 GS FLX	Hydra magnipapillata 454 shotgun library	not_informed	ET5DJB201; ET5DJB202	not_informed	not_informed	not_informed	not_informed	not_informed	not_informed	not_informed	not_informed	not_informed	not_informed	not_informed	not_informed	not_informed	not_informed	not_informed	not_informed	not_informed	not_informed	not_informed	not_informed	not_informed	not_informed	not_informed	not_informed	not_informed	not_informed	not_informed	not_informed	not_informed	not_informed	not_informed	not_informed	not_informed	not_informed	not_informed	not_informed	not_informed	not_informed	not_informed	35,620
28	4/20	6087	Hydra vulgaris	Chapman et al 2010	SRR000358	454 GS FLX	Hydra magnipapillata 454 shotgun library	not_informed	ETFQQLJ01; ETFQQLJ02	not_informed	not_informed	not_informed	not_informed	not_informed	not_informed	not_informed	not_informed	not_informed	not_informed	not_informed	not_informed	not_informed	not_informed	not_informed	not_informed	not_informed	not_informed	not_informed	not_informed	not_informed	not_informed	not_informed	not_informed	not_informed	not_informed	not_informed	not_informed	not_informed	not_informed	not_informed	not_informed	not_informed	not_informed	not_informed	not_informed	not_informed	not_informed	not_informed	42,512
28	5/20	6087	Hydra vulgaris	Chapman et al 2010	SRR000359	454 GS FLX	Hydra magnipapillata 454 shotgun library	not_informed	ETK30F201; ETK30F202	not_informed	not_informed	not_informed	not_informed	not_informed	not_informed	not_informed	not_informed	not_informed	not_informed	not_informed	not_informed	not_informed	not_informed	not_informed	not_informed	not_informed	not_informed	not_informed	not_informed	not_informed	not_informed	not_informed	not_informed	not_informed	not_informed	not_informed	not_informed	not_informed	not_informed	not_informed	not_informed	not_informed	not_informed	not_informed	not_informed	not_informed	not_informed	not_informed	32,244
28	6/20	6087	Hydra vulgaris	Chapman et al 2010	SRR000360	454 GS FLX	Hydra magnipapillata 454 shotgun library	not_informed	ETOR3ZV01; ETOR3ZV02	not_informed	not_informed	not_informed	not_informed	not_informed	not_informed	not_informed	not_informed	not_informed	not_informed	not_informed	not_informed	not_informed	not_informed	not_informed	not_informed	not_informed	not_informed	not_informed	not_informed	not_informed	not_informed	not_informed	not_informed	not_informed	not_informed	not_informed	not_informed	not_informed	not_informed	not_informed	not_informed	not_informed	not_informed	not_informed	not_informed	not_informed	not_informed	not_informed	35,166
28	7/20	6087	Hydra vulgaris	Chapman et al 2010	SRR000361	454 GS FLX	Hydra magnipapillata 454 shotgun library	not_informed	ETQIHWM01; ETQIHWM02	not_informed	not_informed	not_informed	not_informed	not_informed	not_informed	not_informed	not_informed	not_informed	not_informed	not_informed	not_informed	not_informed	not_informed	not_informed	not_informed	not_informed	not_informed	not_informed	not_informed	not_informed	not_informed	not_informed	not_informed	not_informed	not_informed	not_informed	not_informed	not_informed	not_informed	not_informed	not_informed	not_informed	not_informed	not_informed	not_informed	not_informed	not_informed	not_informed	38,254
28	8/20	6087	Hydra vulgaris	Chapman et al 2010	SRR000362	454 GS FLX	Hydra magnipapillata 454 shotgun library	not_informed	ETSFENL01; ETSFENL02	not_informed	not_informed	not_informed	not_informed	not_informed	not_informed	not_informed	not_informed	not_informed	not_informed	not_informed	not_informed	not_informed	not_informed	not_informed	not_informed	not_informed	not_informed	not_informed	not_informed	not_informed	not_informed	not_informed	not_informed	not_informed	not_informed	not_informed	not_informed	not_informed	not_informed	not_informed	not_informed	not_informed	not_informed	not_informed	not_informed	not_informed	not_informed	not_informed	42,817
28	9/20	6087	Hydra vulgaris	Chapman et al 2010	SRR000363	454 GS FLX	Hydra magnipapillata 454 shotgun library	not_informed	ETXZRDT01; ETXZRDT02	not_informed	not_informed	not_informed	not_informed	not_informed	not_informed	not_informed	not_informed	not_informed	not_informed	not_informed	not_informed	not_informed	not_informed	not_informed	not_informed	not_informed	not_informed	not_informed	not_informed	not_informed	not_informed	not_informed	not_informed	not_informed	not_informed	not_informed	not_informed	not_informed	not_informed	not_informed	not_informed	not_informed	not_informed	not_informed	not_informed	not_informed	not_informed	not_informed	40,079
28	10/20	6087	Hydra vulgaris	Chapman et al 2010	SRR000364	454 GS FLX	Hydra magnipapillata 454 shotgun library	not_informed	ETZRLF101; ETZRLF102	not_informed	not_informed	not_informed	not_informed	not_informed	not_informed	not_informed	not_informed	not_informed	not_informed	not_informed	not_informed	not_informed	not_informed	not_informed	not_informed	not_informed	not_informed	not_informed	not_informed	not_informed	not_informed	not_informed	not_informed	not_informed	not_informed	not_informed	not_informed	not_informed	not_informed	not_informed	not_informed	not_informed	not_informed	not_informed	not_informed	not_informed	not_informed	not_informed	35,221
28	11/20	6087	Hydra vulgaris	Chapman et al 2010	SRR000365	454 GS FLX	Hydra magnipapillata 454 shotgun library	not_informed	EUAU0NQ01; EUAU0NQ02	not_informed	not_informed	not_informed	not_informed	not_informed	not_informed	not_informed	not_informed	not_informed	not_informed	not_informed	not_informed	not_informed	not_informed	not_informed	not_informed	not_informed	not_informed	not_informed	not_informed	not_informed	not_informed	not_informed	not_informed	not_informed	not_informed	not_informed	not_informed	not_informed	not_informed	not_informed	not_informed	not_informed	not_informed	not_informed	not_informed	not_informed	not_informed	not_informed	38,413
28	12/20	6087	Hydra vulgaris	Chapman et al 2010	SRR000366	454 GS FLX	Hydra magnipapillata 454 shotgun library	not_informed	EUC1OKZ01; EUC1OKZ02	not_informed	not_informed	not_informed	not_informed	not_informed	not_informed	not_informed	not_informed	not_informed	not_informed	not_informed	not_informed	not_informed	not_informed	not_informed	not_informed	not_informed	not_informed	not_informed	not_informed	not_informed	not_informed	not_informed	not_informed	not_informed	not_informed	not_informed	not_informed	not_informed	not_informed	not_informed	not_informed	not_informed	not_informed	not_informed	not_informed	not_informed	not_informed	not_informed	43,810
28	13/20	6087	Hydra vulgaris	Chapman et al 2010	SRR000367	454 GS FLX	Hydra magnipapillata 454 shotgun library	not_informed	EUELWOU01; EUELWOU02	not_informed	not_informed	not_informed	not_informed	not_informed	not_informed	not_informed	not_informed	not_informed	not_informed	not_informed	not_informed	not_informed	not_informed	not_informed	not_informed	not_informed	not_informed	not_informed	not_informed	not_informed	not_informed	not_informed	not_informed	not_informed	not_informed	not_informed	not_informed	not_informed	not_informed	not_informed	not_informed	not_informed	not_informed	not_informed	not_informed	not_informed	not_informed	not_informed	38,464
28	14/20	6087	Hydra vulgaris	Chapman et al 2010	SRR000368	454 GS FLX	Hydra magnipapillata 454 shotgun library	not_informed	EUGF3X101; EUGF3X102	not_informed	not_informed	not_informed	not_informed	not_informed	not_informed	not_informed	not_informed	not_informed	not_informed	not_informed	not_informed	not_informed	not_informed	not_informed	not_informed	not_informed	not_informed	not_informed	not_informed	not_informed	not_informed	not_informed	not_informed	not_informed	not_informed	not_informed	not_informed	not_informed	not_informed	not_informed	not_informed	not_informed	not_informed	not_informed	not_informed	not_informed	not_informed	not_informed	38,132
28	15/20	6087	Hydra vulgaris	Chapman et al 2010	SRR000369	454 GS FLX	Hydra magnipapillata 454 shotgun library	not_informed	EUIAIEU01; EUIAIEU02	not_informed	not_informed	not_informed	not_informed	not_informed	not_informed	not_informed	not_informed	not_informed	not_informed	not_informed	not_informed	not_informed	not_informed	not_informed	not_informed	not_informed	not_informed	not_informed	not_informed	not_informed	not_informed	not_informed	not_informed	not_informed	not_informed	not_informed	not_informed	not_informed	not_informed	not_informed	not_informed	not_informed	not_informed	not_informed	not_informed	not_informed	not_informed	not_informed	32,382
28	16/20	6087	Hydra vulgaris	Chapman et al 2010	SRR000370	454 GS FLX	Hydra magnipapillata 454 shotgun library	not_informed	EUNSYJ201; EUNSYJ202	not_informed	not_informed	not_informed	not_informed	not_informed	not_informed	not_informed	not_informed	not_informed	not_informed	not_informed	not_informed	not_informed	not_informed	not_informed	not_informed	not_informed	not_informed	not_informed	not_informed	not_informed	not_informed	not_informed	not_informed	not_informed	not_informed	not_informed	not_informed	not_informed	not_informed	not_informed	not_informed	not_informed	not_informed	not_informed	not_informed	not_informed	not_informed	not_informed	41,121
28	17/20	6087	Hydra vulgaris	Chapman et al 2010	SRR000371	454 GS FLX	Hydra magnipapillata 454 shotgun library	not_informed	EUPMTPC01; EUPMTPC02	not_informed	not_informed	not_informed	not_informed	not_informed	not_informed	not_informed	not_informed	not_informed	not_informed	not_informed	not_informed	not_informed	not_informed	not_informed	not_informed	not_informed	not_informed	not_informed	not_informed	not_informed	not_informed	not_informed	not_informed	not_informed	not_informed	not_informed	not_informed	not_informed	not_informed	not_informed	not_informed	not_informed	not_informed	not_informed	not_informed	not_informed	not_informed	not_informed	42,573
28	18/20	6087	Hydra vulgaris	Chapman et al 2010	SRR000372	454 GS FLX	Hydra magnipapillata 454 shotgun library	not_informed	EURXKPW01; EURXKPW02	not_informed	not_informed	not_informed	not_informed	not_informed	not_informed	not_informed	not_informed	not_informed	not_informed	not_informed	not_informed	not_informed	not_informed	not_informed	not_informed	not_informed	not_informed	not_informed	not_informed	not_informed	not_informed	not_informed	not_informed	not_informed	not_informed	not_informed	not_informed	not_informed	not_informed	not_informed	not_informed	not_informed	not_informed	not_informed	not_informed	not_informed	not_informed	not_informed	41,712
28	19/20	6087	Hydra vulgaris	Chapman et al 2010	SRR000373	454 GS FLX	Hydra magnipapillata 454 shotgun library	not_informed	EUTKN3401; EUTKN3402	not_informed	not_informed	not_informed	not_informed	not_informed	not_informed	not_informed	not_informed	not_informed	not_informed	not_informed	not_informed	not_informed	not_informed	not_informed	not_informed	not_informed	not_informed	not_informed	not_informed	not_informed	not_informed	not_informed	not_informed	not_informed	not_informed	not_informed	not_informed	not_informed	not_informed	not_informed	not_informed	not_informed	not_informed	not_informed	not_informed	not_informed	not_informed	not_informed	34,789
28	20/20	6087	Hydra vulgaris	Chapman et al 2010	SRR000374	454 GS FLX	Hydra magnipapillata 454 shotgun library	not_informed	EUU8P8Z01; EUU8P8Z02	not_informed	not_informed	not_informed	not_informed	not_informed	not_informed	not_informed	not_informed	not_informed	not_informed	not_informed	not_informed	not_informed	not_informed	not_informed	not_informed	not_informed	not_informed	not_informed	not_informed	not_informed	not_informed	not_informed	not_informed	not_informed	not_informed	not_informed	not_informed	not_informed	not_informed	not_informed	not_informed	not_informed	not_informed	not_informed	not_informed	not_informed	not_informed	not_informed	34,613
28	NA	6087	Hydra vulgaris	count=20	count=20	count=20	count=20	count=0	count=20	count=0	count=0	count=0	count=0	count=0	count=0	count=0	count=0	count=0	count=0	count=0	count=0	count=0	count=0	count=0	count=0	count=0	count=0	count=0	count=0	count=0	count=0	count=0	count=0	count=0	count=0	count=0	count=0	count=0	count=0	count=0	count=0	count=0	count=0	count=0	count=0	count=0	count=0	count=0	count=20
29	1/1	6087	Hydra vulgaris	NHGRI	not_informed	not_informed	not_informed	not_informed	not_informed	not_informed	not_informed	not_informed	not_informed	not_informed	not_informed	not_informed	not_informed	not_informed	not_informed	not_informed	not_informed	not_informed	not_informed	not_informed	not_informed	not_informed	not_informed	not_informed	not_informed	not_informed	not_informed	not_informed	not_informed	not_informed	not_informed	not_informed	not_informed	not_informed	not_informed	not_informed	not_informed	not_informed	not_informed	not_informed	not_informed	not_informed	not_informed	not_informed	not_informed
29	NA	6087	Hydra vulgaris	count=1	count=0	count=0	count=0	count=0	count=0	count=0	count=0	count=0	count=0	count=0	count=0	count=0	count=0	count=0	count=0	count=0	count=0	count=0	count=0	count=0	count=0	count=0	count=0	count=0	count=0	count=0	count=0	count=0	count=0	count=0	count=0	count=0	count=0	count=0	count=0	count=0	count=0	count=0	count=0	count=0	count=0	count=0	count=0	count=0	count=0
30	1/3	6087	Hydra vulgaris	IISER Pune	SRR1013753	AB SOLiD 4 System	solid1500	100	Hydra_IISER_138000348_20111010_MP_Sample1_F3; Hydra_IISER_138000348_20111010_MP_Sample1_R3	not_informed	not_informed	not_informed	not_informed	not_informed	not_informed	not_informed	not_informed	not_informed	not_informed	not_informed	not_informed	not_informed	not_informed	not_informed	not_informed	not_informed	not_informed	not_informed	not_informed	not_informed	not_informed	not_informed	not_informed	not_informed	not_informed	not_informed	not_informed	not_informed	not_informed	not_informed	not_informed	not_informed	not_informed	not_informed	not_informed	not_informed	not_informed	not_informed	22,004,929
30	2/3	6087	Hydra vulgaris	IISER Pune	SRR1032106	Illumina Genome Analyzer IIx	300bp_insert	200	2 runs	not_informed	not_informed	not_informed	not_informed	not_informed	not_informed	not_informed	not_informed	not_informed	not_informed	not_informed	not_informed	not_informed	not_informed	not_informed	not_informed	not_informed	not_informed	not_informed	not_informed	not_informed	not_informed	not_informed	not_informed	not_informed	not_informed	not_informed	not_informed	not_informed	not_informed	not_informed	not_informed	not_informed	not_informed	not_informed	not_informed	not_informed	not_informed	not_informed	12,778,207
30	3/3	6087	Hydra vulgaris	IISER Pune	SRR1033637	Illumina Genome Analyzer IIx	400insert	200	s_23_1; s_23_2	not_informed	not_informed	not_informed	not_informed	not_informed	not_informed	not_informed	not_informed	not_informed	not_informed	not_informed	not_informed	not_informed	not_informed	not_informed	not_informed	not_informed	not_informed	not_informed	not_informed	not_informed	not_informed	not_informed	not_informed	not_informed	not_informed	not_informed	not_informed	not_informed	not_informed	not_informed	not_informed	not_informed	not_informed	not_informed	not_informed	not_informed	not_informed	not_informed	5,177,048
30	NA	6087	Hydra vulgaris	count=3	count=3	count=3	count=3	count=3	count=3	count=0	count=0	count=0	count=0	count=0	count=0	count=0	count=0	count=0	count=0	count=0	count=0	count=0	count=0	count=0	count=0	count=0	count=0	count=0	count=0	count=0	count=0	count=0	count=0	count=0	count=0	count=0	count=0	count=0	count=0	count=0	count=0	count=0	count=0	count=0	count=0	count=0	count=0	count=0	count=3
31	1/1	264074	Cladonema radiatum	IRIDIAN GENOMES	SRR12278767	HiSeq X Ten	cladonema_radiatum_000	300	264074_R1_001; 264074_R2_001	not_informed	not_informed	not_informed	not_informed	not_informed	not_informed	not_informed	not_informed	not_informed	not_informed	not_informed	not_informed	not_informed	not_informed	not_informed	not_informed	not_informed	not_informed	not_informed	not_informed	not_informed	not_informed	not_informed	not_informed	not_informed	not_informed	not_informed	not_informed	not_informed	not_informed	not_informed	not_informed	not_informed	not_informed	not_informed	not_informed	not_informed	not_informed	not_informed	13,211,963
31	NA	264074	Cladonema radiatum	IRIDIAN GENOMES	count=1	count=1	count=1	count=1	count=1	count=0	count=0	count=0	count=0	count=0	count=0	count=0	count=0	count=0	count=0	count=0	count=0	count=0	count=0	count=0	count=0	count=0	count=0	count=0	count=0	count=0	count=0	count=0	count=0	count=0	count=0	count=0	count=0	count=0	count=0	count=0	count=0	count=0	count=0	count=0	count=0	count=0	count=0	count=0	count=1
32	1/3	35630	Hydractinia echinata	NHGRI	SRR3721889	Illumina MiSeq	MS2002347	600	3 runs	not_informed	not_informed	not_informed	not_informed	not_informed	not_informed	not_informed	not_informed	not_informed	not_informed	not_informed	not_informed	not_informed	not_informed	not_informed	not_informed	not_informed	not_informed	not_informed	not_informed	not_informed	not_informed	not_informed	not_informed	not_informed	not_informed	not_informed	not_informed	not_informed	not_informed	not_informed	not_informed	not_informed	not_informed	not_informed	not_informed	not_informed	not_informed	not_informed	882,146
32	2/3	35630	Hydractinia echinata	NHGRI	SRR3722613	Illumina HiSeq 2500	Sample_5402359	302	9 runs	not_informed	not_informed	not_informed	not_informed	not_informed	not_informed	not_informed	not_informed	not_informed	not_informed	not_informed	not_informed	not_informed	not_informed	not_informed	not_informed	not_informed	not_informed	not_informed	not_informed	not_informed	not_informed	not_informed	not_informed	not_informed	not_informed	not_informed	not_informed	not_informed	not_informed	not_informed	not_informed	not_informed	not_informed	not_informed	not_informed	not_informed	not_informed	not_informed	6,612,331
32	3/3	35630	Hydractinia echinata	NHGRI	SRR3722386	Illumina HiSeq 2500	Sample_5402244	302	7 runs	not_informed	not_informed	not_informed	not_informed	not_informed	not_informed	not_informed	not_informed	not_informed	not_informed	not_informed	not_informed	not_informed	not_informed	not_informed	not_informed	not_informed	not_informed	not_informed	not_informed	not_informed	not_informed	not_informed	not_informed	not_informed	not_informed	not_informed	not_informed	not_informed	not_informed	not_informed	not_informed	not_informed	not_informed	not_informed	not_informed	not_informed	not_informed	not_informed	13,211,963
32	NA	35630	Hydractinia echinata	NHGRI	count=3	count=3	count=3	count=3	count=3	count=0	count=0	count=0	count=0	count=0	count=0	count=0	count=0	count=0	count=0	count=0	count=0	count=0	count=0	count=0	count=0	count=0	count=0	count=0	count=0	count=0	count=0	count=0	count=0	count=0	count=0	count=0	count=0	count=0	count=0	count=0	count=0	count=0	count=0	count=0	count=0	count=0	count=0	count=0	count=3
33	1/1	2790655	Eutima sp. BMK-2020	Korea Polar Research Institute	SRR13249693	BGISEQ-500	Hydra	150	Hydra.R1; Hydra.R2	not_informed	not_informed	not_informed	not_informed	not_informed	not_informed	not_informed	not_informed	not_informed	not_informed	not_informed	not_informed	not_informed	not_informed	not_informed	not_informed	not_informed	not_informed	not_informed	not_informed	not_informed	not_informed	not_informed	not_informed	not_informed	not_informed	not_informed	not_informed	not_informed	not_informed	not_informed	not_informed	not_informed	not_informed	not_informed	not_informed	not_informed	not_informed	not_informed	6,909,728
33	NA	2790655	Eutima sp. BMK-2020	Korea Polar Research Institute	count=1	count=1	count=1	count=1	count=1	count=0	count=0	count=0	count=0	count=0	count=0	count=0	count=0	count=0	count=0	count=0	count=0	count=0	count=0	count=0	count=0	count=0	count=0	count=0	count=0	count=0	count=0	count=0	count=0	count=0	count=0	count=0	count=0	count=0	count=0	count=0	count=0	count=0	count=0	count=0	count=0	count=0	count=0	count=0	count=1
34	1/93	252671	Clytia hemisphaerica	Leclère et al 2019	ERR3014962	Illumina HiSeq 2000	AGL_D_E	180	AGL_DOSE_2_1_70MPHAAXX; AGL_DOSE_2_2_70MPHAAXX.fastq.gz	not_informed	not_informed	not_informed	not_informed	not_informed	not_informed	not_informed	not_informed	not_informed	not_informed	not_informed	not_informed	Musket	not_informed	not_informed	not_informed	not_informed	not_informed	not_informed	not_informed	not_informed	not_informed	not_informed	not_informed	not_informed	not_informed	not_informed	not_informed	not_informed	not_informed	not_informed	not_informed	not_informed	not_informed	not_informed	not_informed	not_informed	not_informed	not_informed	2,706,827
34	2/93	252671	Clytia hemisphaerica	Leclère et al 2019	ERR3014963	Illumina HiSeq 2000	AGL_D_E	180	AGL_DOSE_3_1_70MPHAAXX; AGL_DOSE_3_2_70MPHAAXX	not_informed	not_informed	not_informed	not_informed	not_informed	not_informed	not_informed	not_informed	not_informed	not_informed	not_informed	not_informed	Musket	not_informed	not_informed	not_informed	not_informed	not_informed	not_informed	not_informed	not_informed	not_informed	not_informed	not_informed	not_informed	not_informed	not_informed	not_informed	not_informed	not_informed	not_informed	not_informed	not_informed	not_informed	not_informed	not_informed	not_informed	not_informed	not_informed	27,22,683
34	3/93	252671	Clytia hemisphaerica	Leclère et al 2019	ERR3014964	Illumina HiSeq 2000	AGL_D_E	180	AGL_DOSE_4_1_70MPHAAXX; AGL_DOSE_4_2_70MPHAAXX	not_informed	not_informed	not_informed	not_informed	not_informed	not_informed	not_informed	not_informed	not_informed	not_informed	not_informed	not_informed	Musket	not_informed	not_informed	not_informed	not_informed	not_informed	not_informed	not_informed	not_informed	not_informed	not_informed	not_informed	not_informed	not_informed	not_informed	not_informed	not_informed	not_informed	not_informed	not_informed	not_informed	not_informed	not_informed	not_informed	not_informed	not_informed	not_informed	2,680,078
34	4/93	252671	Clytia hemisphaerica	Leclère et al 2019	ERR3014965	Illumina HiSeq 2000	AGL_D_E	180	AGL_DOSE_4_1_B0680ABXX; AGL_DOSE_4_2_B0680ABXX	not_informed	not_informed	not_informed	not_informed	not_informed	not_informed	not_informed	not_informed	not_informed	not_informed	not_informed	not_informed	Musket	not_informed	not_informed	not_informed	not_informed	not_informed	not_informed	not_informed	not_informed	not_informed	not_informed	not_informed	not_informed	not_informed	not_informed	not_informed	not_informed	not_informed	not_informed	not_informed	not_informed	not_informed	not_informed	not_informed	not_informed	not_informed	not_informed	11,846,630
34	5/93	252671	Clytia hemisphaerica	Leclère et al 2019	ERR3014966	Illumina HiSeq 2000	AGL_D_E	180	AGL_DOSE_5_1_70MPHAAXX; AGL_DOSE_5_2_70MPHAAXX	not_informed	not_informed	not_informed	not_informed	not_informed	not_informed	not_informed	not_informed	not_informed	not_informed	not_informed	not_informed	Musket	not_informed	not_informed	not_informed	not_informed	not_informed	not_informed	not_informed	not_informed	not_informed	not_informed	not_informed	not_informed	not_informed	not_informed	not_informed	not_informed	not_informed	not_informed	not_informed	not_informed	not_informed	not_informed	not_informed	not_informed	not_informed	not_informed	2,774,000
34	6/93	252671	Clytia hemisphaerica	Leclère et al 2019	ERR3014967	Illumina HiSeq 2000	AGL_D_E	180	AGL_DOSE_5_1_B06LMABXX; AGL_DOSE_5_2_B06LMABXX	not_informed	not_informed	not_informed	not_informed	not_informed	not_informed	not_informed	not_informed	not_informed	not_informed	not_informed	not_informed	Musket	not_informed	not_informed	not_informed	not_informed	not_informed	not_informed	not_informed	not_informed	not_informed	not_informed	not_informed	not_informed	not_informed	not_informed	not_informed	not_informed	not_informed	not_informed	not_informed	not_informed	not_informed	not_informed	not_informed	not_informed	not_informed	not_informed	10,225,948
34	7/93	252671	Clytia hemisphaerica	Leclère et al 2019	ERR3014968	Illumina HiSeq 2000	AGL_D_E	180	AGL_DOSE_6_1_B06LMABXX; AGL_DOSE_6_2_B06LMABXX	not_informed	not_informed	not_informed	not_informed	not_informed	not_informed	not_informed	not_informed	not_informed	not_informed	not_informed	not_informed	Musket	not_informed	not_informed	not_informed	not_informed	not_informed	not_informed	not_informed	not_informed	not_informed	not_informed	not_informed	not_informed	not_informed	not_informed	not_informed	not_informed	not_informed	not_informed	not_informed	not_informed	not_informed	not_informed	not_informed	not_informed	not_informed	not_informed	10,272,118
34	8/93	252671	Clytia hemisphaerica	Leclère et al 2019	ERR3014969	Illumina Genome Analyzer IIx	AGL_D_E	180	AGL_DOSE_7_1_63A2HAAXX; AGL_DOSE_7_2_63A2HAAXX	not_informed	not_informed	not_informed	not_informed	not_informed	not_informed	not_informed	not_informed	not_informed	not_informed	not_informed	not_informed	Musket	not_informed	not_informed	not_informed	not_informed	not_informed	not_informed	not_informed	not_informed	not_informed	not_informed	not_informed	not_informed	not_informed	not_informed	not_informed	not_informed	not_informed	not_informed	not_informed	not_informed	not_informed	not_informed	not_informed	not_informed	not_informed	not_informed	2,605,768
34	9/93	252671	Clytia hemisphaerica	Leclère et al 2019	ERR3014970	Illumina HiSeq 2000	AGL_D_E	180	AGL_DOSE_7_1_B06LMABXX; AGL_DOSE_7_2_B06LMABXX	not_informed	not_informed	not_informed	not_informed	not_informed	not_informed	not_informed	not_informed	not_informed	not_informed	not_informed	not_informed	Musket	not_informed	not_informed	not_informed	not_informed	not_informed	not_informed	not_informed	not_informed	not_informed	not_informed	not_informed	not_informed	not_informed	not_informed	not_informed	not_informed	not_informed	not_informed	not_informed	not_informed	not_informed	not_informed	not_informed	not_informed	not_informed	not_informed	10,267,190
34	10/93	252671	Clytia hemisphaerica	Leclère et al 2019	ERR3014971	Illumina Genome Analyzer IIx	AGL_D_E	180	AGL_DOSE_8_1_63A2HAAXX; AGL_DOSE_8_2_63A2HAAXX	not_informed	not_informed	not_informed	not_informed	not_informed	not_informed	not_informed	not_informed	not_informed	not_informed	not_informed	not_informed	Musket	not_informed	not_informed	not_informed	not_informed	not_informed	not_informed	not_informed	not_informed	not_informed	not_informed	not_informed	not_informed	not_informed	not_informed	not_informed	not_informed	not_informed	not_informed	not_informed	not_informed	not_informed	not_informed	not_informed	not_informed	not_informed	not_informed	2,377,160
34	11/93	252671	Clytia hemisphaerica	Leclère et al 2019	ERR3014972	Illumina HiSeq 2000	AGL_D_E	180	AGL_DOSE_8_1_B06LMABXX; AGL_DOSE_8_2_B06LMABXX	not_informed	not_informed	not_informed	not_informed	not_informed	not_informed	not_informed	not_informed	not_informed	not_informed	not_informed	not_informed	Musket	not_informed	not_informed	not_informed	not_informed	not_informed	not_informed	not_informed	not_informed	not_informed	not_informed	not_informed	not_informed	not_informed	not_informed	not_informed	not_informed	not_informed	not_informed	not_informed	not_informed	not_informed	not_informed	not_informed	not_informed	not_informed	not_informed	10,334,273
34	12/93	252671	Clytia hemisphaerica	Leclère et al 2019	ERR3014973	Illumina HiSeq 2000	AGL_D_N	300-1,000	AGL_DOSN_1_1_C3855ACXX.IND2_clean; AGL_DOSN_1_2_C3855ACXX.IND2_clean	not_informed	not_informed	not_informed	not_informed	not_informed	not_informed	not_informed	not_informed	not_informed	not_informed	not_informed	not_informed	Musket	not_informed	not_informed	not_informed	not_informed	not_informed	not_informed	not_informed	not_informed	not_informed	not_informed	not_informed	not_informed	not_informed	not_informed	not_informed	not_informed	not_informed	not_informed	not_informed	not_informed	not_informed	not_informed	not_informed	not_informed	not_informed	not_informed	13,638,644
34	13/93	252671	Clytia hemisphaerica	Leclère et al 2019	ERR3014974	Illumina HiSeq 2000	AGL_D_W	500	AGL_DOSW_2_1_C3855ACXX.IND3_clean; AGL_DOSW_2_2_C3855ACXX.IND3_clean	not_informed	not_informed	not_informed	not_informed	not_informed	not_informed	not_informed	not_informed	not_informed	not_informed	not_informed	not_informed	Musket	not_informed	not_informed	not_informed	not_informed	not_informed	not_informed	not_informed	not_informed	not_informed	not_informed	not_informed	not_informed	not_informed	not_informed	not_informed	not_informed	not_informed	not_informed	not_informed	not_informed	not_informed	not_informed	not_informed	not_informed	not_informed	not_informed	20,349,741
34	14/93	252671	Clytia hemisphaerica	Leclère et al 2019	ERR3015008	454 GS FLX Titanium	AGLDOTA	20,000	AGL_DOTA_GJ6P30202	not_informed	not_informed	not_informed	not_informed	not_informed	not_informed	not_informed	not_informed	not_informed	not_informed	not_informed	not_informed	Musket	not_informed	not_informed	not_informed	not_informed	not_informed	not_informed	not_informed	not_informed	not_informed	not_informed	not_informed	not_informed	not_informed	not_informed	not_informed	not_informed	not_informed	not_informed	not_informed	not_informed	not_informed	not_informed	not_informed	not_informed	not_informed	not_informed	39,123
34	15/93	252671	Clytia hemisphaerica	Leclère et al 2019	ERR3015009	454 GS FLX Titanium	AGLAOTS	not_informed	AGL_AOTS_GBS2QJJ03	not_informed	not_informed	not_informed	not_informed	not_informed	not_informed	not_informed	not_informed	not_informed	not_informed	not_informed	not_informed	Musket	not_informed	not_informed	not_informed	not_informed	not_informed	not_informed	not_informed	not_informed	not_informed	not_informed	not_informed	not_informed	not_informed	not_informed	not_informed	not_informed	not_informed	not_informed	not_informed	not_informed	not_informed	not_informed	not_informed	not_informed	not_informed	not_informed	18,518
34	16/93	252671	Clytia hemisphaerica	Leclère et al 2019	ERR3015010	454 GS FLX Titanium	AGLAOTA	8,000	AGL_AOTA_F3E13RO02	not_informed	not_informed	not_informed	not_informed	not_informed	not_informed	not_informed	not_informed	not_informed	not_informed	not_informed	not_informed	Musket	not_informed	not_informed	not_informed	not_informed	not_informed	not_informed	not_informed	not_informed	not_informed	not_informed	not_informed	not_informed	not_informed	not_informed	not_informed	not_informed	not_informed	not_informed	not_informed	not_informed	not_informed	not_informed	not_informed	not_informed	not_informed	not_informed	33,903
34	17/93	252671	Clytia hemisphaerica	Leclère et al 2019	ERR3015011	454 GS FLX Titanium	AGLAOTA	8,000	AGL_AOTA_GDHT5WK02	not_informed	not_informed	not_informed	not_informed	not_informed	not_informed	not_informed	not_informed	not_informed	not_informed	not_informed	not_informed	Musket	not_informed	not_informed	not_informed	not_informed	not_informed	not_informed	not_informed	not_informed	not_informed	not_informed	not_informed	not_informed	not_informed	not_informed	not_informed	not_informed	not_informed	not_informed	not_informed	not_informed	not_informed	not_informed	not_informed	not_informed	not_informed	not_informed	8,552
34	18/93	252671	Clytia hemisphaerica	Leclère et al 2019	ERR3015012	454 GS FLX Titanium	AGLAOTS	not_informed	AGL_AOTS_GAMG5CZ02	not_informed	not_informed	not_informed	not_informed	not_informed	not_informed	not_informed	not_informed	not_informed	not_informed	not_informed	not_informed	Musket	not_informed	not_informed	not_informed	not_informed	not_informed	not_informed	not_informed	not_informed	not_informed	not_informed	not_informed	not_informed	not_informed	not_informed	not_informed	not_informed	not_informed	not_informed	not_informed	not_informed	not_informed	not_informed	not_informed	not_informed	not_informed	not_informed	56,115
34	19/93	252671	Clytia hemisphaerica	Leclère et al 2019	ERR3015013	454 GS FLX Titanium	AGLDOTA	20,000	AGL_DOTA_GJ6P30201	not_informed	not_informed	not_informed	not_informed	not_informed	not_informed	not_informed	not_informed	not_informed	not_informed	not_informed	not_informed	Musket	not_informed	not_informed	not_informed	not_informed	not_informed	not_informed	not_informed	not_informed	not_informed	not_informed	not_informed	not_informed	not_informed	not_informed	not_informed	not_informed	not_informed	not_informed	not_informed	not_informed	not_informed	not_informed	not_informed	not_informed	not_informed	not_informed	44,055
34	20/93	252671	Clytia hemisphaerica	Leclère et al 2019	ERR3015014	454 GS FLX Titanium	AGLAOTS	not_informed	AGL_AOTS_F49XPCB04	not_informed	not_informed	not_informed	not_informed	not_informed	not_informed	not_informed	not_informed	not_informed	not_informed	not_informed	not_informed	Musket	not_informed	not_informed	not_informed	not_informed	not_informed	not_informed	not_informed	not_informed	not_informed	not_informed	not_informed	not_informed	not_informed	not_informed	not_informed	not_informed	not_informed	not_informed	not_informed	not_informed	not_informed	not_informed	not_informed	not_informed	not_informed	not_informed	16,655
34	21/93	252671	Clytia hemisphaerica	Leclère et al 2019	ERR3015015	454 GS FLX Titanium	AGLFOTA	40,000	AGL_FOTA_GYZ1YMG01	not_informed	not_informed	not_informed	not_informed	not_informed	not_informed	not_informed	not_informed	not_informed	not_informed	not_informed	not_informed	Musket	not_informed	not_informed	not_informed	not_informed	not_informed	not_informed	not_informed	not_informed	not_informed	not_informed	not_informed	not_informed	not_informed	not_informed	not_informed	not_informed	not_informed	not_informed	not_informed	not_informed	not_informed	not_informed	not_informed	not_informed	not_informed	not_informed	31,135
34	22/93	252671	Clytia hemisphaerica	Leclère et al 2019	ERR3015016	454 GS FLX Titanium	AGLAOTA	8,000	AGL_AOTA_GAXL7CR01	not_informed	not_informed	not_informed	not_informed	not_informed	not_informed	not_informed	not_informed	not_informed	not_informed	not_informed	not_informed	Musket	not_informed	not_informed	not_informed	not_informed	not_informed	not_informed	not_informed	not_informed	not_informed	not_informed	not_informed	not_informed	not_informed	not_informed	not_informed	not_informed	not_informed	not_informed	not_informed	not_informed	not_informed	not_informed	not_informed	not_informed	not_informed	not_informed	47,294
34	23/93	252671	Clytia hemisphaerica	Leclère et al 2019	ERR3015017	454 GS FLX Titanium	AGLAOTA	8,000	AGL_AOTA_GBULUAS02	not_informed	not_informed	not_informed	not_informed	not_informed	not_informed	not_informed	not_informed	not_informed	not_informed	not_informed	not_informed	Musket	not_informed	not_informed	not_informed	not_informed	not_informed	not_informed	not_informed	not_informed	not_informed	not_informed	not_informed	not_informed	not_informed	not_informed	not_informed	not_informed	not_informed	not_informed	not_informed	not_informed	not_informed	not_informed	not_informed	not_informed	not_informed	not_informed	52,030
34	24/93	252671	Clytia hemisphaerica	Leclère et al 2019	ERR3015018	454 GS FLX Titanium	AGLAOTS	not_informed	AGL_AOTS_GEQQ0OR02	not_informed	not_informed	not_informed	not_informed	not_informed	not_informed	not_informed	not_informed	not_informed	not_informed	not_informed	not_informed	Musket	not_informed	not_informed	not_informed	not_informed	not_informed	not_informed	not_informed	not_informed	not_informed	not_informed	not_informed	not_informed	not_informed	not_informed	not_informed	not_informed	not_informed	not_informed	not_informed	not_informed	not_informed	not_informed	not_informed	not_informed	not_informed	not_informed	62,867
34	25/93	252671	Clytia hemisphaerica	Leclère et al 2019	ERR3015019	454 GS FLX Titanium	AGLAOTS	not_informed	AGL_AOTS_F2YIMH201	not_informed	not_informed	not_informed	not_informed	not_informed	not_informed	not_informed	not_informed	not_informed	not_informed	not_informed	not_informed	Musket	not_informed	not_informed	not_informed	not_informed	not_informed	not_informed	not_informed	not_informed	not_informed	not_informed	not_informed	not_informed	not_informed	not_informed	not_informed	not_informed	not_informed	not_informed	not_informed	not_informed	not_informed	not_informed	not_informed	not_informed	not_informed	not_informed	57,783
34	26/93	252671	Clytia hemisphaerica	Leclère et al 2019	ERR3015020	454 GS FLX Titanium	AGLAOTS	not_informed	AGL_AOTS_GD751UQ02	not_informed	not_informed	not_informed	not_informed	not_informed	not_informed	not_informed	not_informed	not_informed	not_informed	not_informed	not_informed	Musket	not_informed	not_informed	not_informed	not_informed	not_informed	not_informed	not_informed	not_informed	not_informed	not_informed	not_informed	not_informed	not_informed	not_informed	not_informed	not_informed	not_informed	not_informed	not_informed	not_informed	not_informed	not_informed	not_informed	not_informed	not_informed	not_informed	654
34	27/93	252671	Clytia hemisphaerica	Leclère et al 2019	ERR3015021	454 GS FLX Titanium	AGLAOTA	8,000	AGL_AOTA_F3E13RO01	not_informed	not_informed	not_informed	not_informed	not_informed	not_informed	not_informed	not_informed	not_informed	not_informed	not_informed	not_informed	Musket	not_informed	not_informed	not_informed	not_informed	not_informed	not_informed	not_informed	not_informed	not_informed	not_informed	not_informed	not_informed	not_informed	not_informed	not_informed	not_informed	not_informed	not_informed	not_informed	not_informed	not_informed	not_informed	not_informed	not_informed	not_informed	not_informed	34,589
34	28/93	252671	Clytia hemisphaerica	Leclère et al 2019	ERR3015022	454 GS FLX Titanium	AGLAOTA	8,000	AGL_AOTA_F66EOBZ02	not_informed	not_informed	not_informed	not_informed	not_informed	not_informed	not_informed	not_informed	not_informed	not_informed	not_informed	not_informed	Musket	not_informed	not_informed	not_informed	not_informed	not_informed	not_informed	not_informed	not_informed	not_informed	not_informed	not_informed	not_informed	not_informed	not_informed	not_informed	not_informed	not_informed	not_informed	not_informed	not_informed	not_informed	not_informed	not_informed	not_informed	not_informed	not_informed	33,027
34	29/93	252671	Clytia hemisphaerica	Leclère et al 2019	ERR3015023	454 GS FLX Titanium	AGLAOTA	8,000	AGL_AOTA_GCQFGHM01	not_informed	not_informed	not_informed	not_informed	not_informed	not_informed	not_informed	not_informed	not_informed	not_informed	not_informed	not_informed	Musket	not_informed	not_informed	not_informed	not_informed	not_informed	not_informed	not_informed	not_informed	not_informed	not_informed	not_informed	not_informed	not_informed	not_informed	not_informed	not_informed	not_informed	not_informed	not_informed	not_informed	not_informed	not_informed	not_informed	not_informed	not_informed	not_informed	7,667
34	30/93	252671	Clytia hemisphaerica	Leclère et al 2019	ERR3015024	454 GS FLX Titanium	AGLAOTS	not_informed	AGL_AOTS_FYSB9SL04	not_informed	not_informed	not_informed	not_informed	not_informed	not_informed	not_informed	not_informed	not_informed	not_informed	not_informed	not_informed	Musket	not_informed	not_informed	not_informed	not_informed	not_informed	not_informed	not_informed	not_informed	not_informed	not_informed	not_informed	not_informed	not_informed	not_informed	not_informed	not_informed	not_informed	not_informed	not_informed	not_informed	not_informed	not_informed	not_informed	not_informed	not_informed	not_informed	22,568
34	31/93	252671	Clytia hemisphaerica	Leclère et al 2019	ERR3015025	454 GS FLX Titanium	AGLAOTA	8,000	AGL_AOTA_GAXL7CR02	not_informed	not_informed	not_informed	not_informed	not_informed	not_informed	not_informed	not_informed	not_informed	not_informed	not_informed	not_informed	Musket	not_informed	not_informed	not_informed	not_informed	not_informed	not_informed	not_informed	not_informed	not_informed	not_informed	not_informed	not_informed	not_informed	not_informed	not_informed	not_informed	not_informed	not_informed	not_informed	not_informed	not_informed	not_informed	not_informed	not_informed	not_informed	not_informed	49,445
34	32/93	252671	Clytia hemisphaerica	Leclère et al 2019	ERR3015026	454 GS FLX Titanium	AGLAOTS	not_informed	AGL_AOTS_F4WZSDF01	not_informed	not_informed	not_informed	not_informed	not_informed	not_informed	not_informed	not_informed	not_informed	not_informed	not_informed	not_informed	Musket	not_informed	not_informed	not_informed	not_informed	not_informed	not_informed	not_informed	not_informed	not_informed	not_informed	not_informed	not_informed	not_informed	not_informed	not_informed	not_informed	not_informed	not_informed	not_informed	not_informed	not_informed	not_informed	not_informed	not_informed	not_informed	not_informed	42,761
34	33/93	252671	Clytia hemisphaerica	Leclère et al 2019	ERR3015027	454 GS FLX Titanium	AGLAOTA	8,000	AGL_AOTA_F2S2P6B07	not_informed	not_informed	not_informed	not_informed	not_informed	not_informed	not_informed	not_informed	not_informed	not_informed	not_informed	not_informed	Musket	not_informed	not_informed	not_informed	not_informed	not_informed	not_informed	not_informed	not_informed	not_informed	not_informed	not_informed	not_informed	not_informed	not_informed	not_informed	not_informed	not_informed	not_informed	not_informed	not_informed	not_informed	not_informed	not_informed	not_informed	not_informed	not_informed	9,398
34	34/93	252671	Clytia hemisphaerica	Leclère et al 2019	ERR3015028	454 GS FLX Titanium	AGLAOTS	not_informed	AGL_AOTS_F6PRZDG08	not_informed	not_informed	not_informed	not_informed	not_informed	not_informed	not_informed	not_informed	not_informed	not_informed	not_informed	not_informed	Musket	not_informed	not_informed	not_informed	not_informed	not_informed	not_informed	not_informed	not_informed	not_informed	not_informed	not_informed	not_informed	not_informed	not_informed	not_informed	not_informed	not_informed	not_informed	not_informed	not_informed	not_informed	not_informed	not_informed	not_informed	not_informed	not_informed	7,187
34	35/93	252671	Clytia hemisphaerica	Leclère et al 2019	ERR3015029	454 GS FLX Titanium	AGLAOTA	8,000	AGL_AOTA_GB0F75A02	not_informed	not_informed	not_informed	not_informed	not_informed	not_informed	not_informed	not_informed	not_informed	not_informed	not_informed	not_informed	Musket	not_informed	not_informed	not_informed	not_informed	not_informed	not_informed	not_informed	not_informed	not_informed	not_informed	not_informed	not_informed	not_informed	not_informed	not_informed	not_informed	not_informed	not_informed	not_informed	not_informed	not_informed	not_informed	not_informed	not_informed	not_informed	not_informed	49,321
34	36/93	252671	Clytia hemisphaerica	Leclère et al 2019	ERR3015030	454 GS FLX Titanium	AGLDOTA	20,000	AGL_DOTA_GILKNSC01	not_informed	not_informed	not_informed	not_informed	not_informed	not_informed	not_informed	not_informed	not_informed	not_informed	not_informed	not_informed	Musket	not_informed	not_informed	not_informed	not_informed	not_informed	not_informed	not_informed	not_informed	not_informed	not_informed	not_informed	not_informed	not_informed	not_informed	not_informed	not_informed	not_informed	not_informed	not_informed	not_informed	not_informed	not_informed	not_informed	not_informed	not_informed	not_informed	45,400
34	37/93	252671	Clytia hemisphaerica	Leclère et al 2019	ERR3015031	454 GS FLX Titanium	AGLDOTA	20,000	AGL_DOTA_GILKNSC02	not_informed	not_informed	not_informed	not_informed	not_informed	not_informed	not_informed	not_informed	not_informed	not_informed	not_informed	not_informed	Musket	not_informed	not_informed	not_informed	not_informed	not_informed	not_informed	not_informed	not_informed	not_informed	not_informed	not_informed	not_informed	not_informed	not_informed	not_informed	not_informed	not_informed	not_informed	not_informed	not_informed	not_informed	not_informed	not_informed	not_informed	not_informed	not_informed	41,307
34	38/93	252671	Clytia hemisphaerica	Leclère et al 2019	ERR3015032	454 GS FLX Titanium	AGLDOTA	20,000	AGL_DOTA_GD7V64R07	not_informed	not_informed	not_informed	not_informed	not_informed	not_informed	not_informed	not_informed	not_informed	not_informed	not_informed	not_informed	Musket	not_informed	not_informed	not_informed	not_informed	not_informed	not_informed	not_informed	not_informed	not_informed	not_informed	not_informed	not_informed	not_informed	not_informed	not_informed	not_informed	not_informed	not_informed	not_informed	not_informed	not_informed	not_informed	not_informed	not_informed	not_informed	not_informed	10,857
34	39/93	252671	Clytia hemisphaerica	Leclère et al 2019	ERR3015033	454 GS FLX Titanium	AGLAOTS	not_informed	AGL_AOTS_F60LTLF04	not_informed	not_informed	not_informed	not_informed	not_informed	not_informed	not_informed	not_informed	not_informed	not_informed	not_informed	not_informed	Musket	not_informed	not_informed	not_informed	not_informed	not_informed	not_informed	not_informed	not_informed	not_informed	not_informed	not_informed	not_informed	not_informed	not_informed	not_informed	not_informed	not_informed	not_informed	not_informed	not_informed	not_informed	not_informed	not_informed	not_informed	not_informed	not_informed	17,268
34	40/93	252671	Clytia hemisphaerica	Leclère et al 2019	ERR3015034	454 GS FLX Titanium	AGLAOTS	not_informed	AGL_AOTS_GA0Z92U01	not_informed	not_informed	not_informed	not_informed	not_informed	not_informed	not_informed	not_informed	not_informed	not_informed	not_informed	not_informed	Musket	not_informed	not_informed	not_informed	not_informed	not_informed	not_informed	not_informed	not_informed	not_informed	not_informed	not_informed	not_informed	not_informed	not_informed	not_informed	not_informed	not_informed	not_informed	not_informed	not_informed	not_informed	not_informed	not_informed	not_informed	not_informed	not_informed	10,057
34	41/93	252671	Clytia hemisphaerica	Leclère et al 2019	ERR3015035	454 GS FLX Titanium	AGLAOTA	8,000	AGL_AOTA_GBZ8XVU01	not_informed	not_informed	not_informed	not_informed	not_informed	not_informed	not_informed	not_informed	not_informed	not_informed	not_informed	not_informed	Musket	not_informed	not_informed	not_informed	not_informed	not_informed	not_informed	not_informed	not_informed	not_informed	not_informed	not_informed	not_informed	not_informed	not_informed	not_informed	not_informed	not_informed	not_informed	not_informed	not_informed	not_informed	not_informed	not_informed	not_informed	not_informed	not_informed	54,003
34	42/93	252671	Clytia hemisphaerica	Leclère et al 2019	ERR3015036	454 GS FLX Titanium	AGLAOTA	8,000	AGL_AOTA_GB7NKAC08	not_informed	not_informed	not_informed	not_informed	not_informed	not_informed	not_informed	not_informed	not_informed	not_informed	not_informed	not_informed	Musket	not_informed	not_informed	not_informed	not_informed	not_informed	not_informed	not_informed	not_informed	not_informed	not_informed	not_informed	not_informed	not_informed	not_informed	not_informed	not_informed	not_informed	not_informed	not_informed	not_informed	not_informed	not_informed	not_informed	not_informed	not_informed	not_informed	4,839
34	43/93	252671	Clytia hemisphaerica	Leclère et al 2019	ERR3015037	454 GS FLX Titanium	AGLAOTS	not_informed	AGL_AOTS_GD4DU8C03	not_informed	not_informed	not_informed	not_informed	not_informed	not_informed	not_informed	not_informed	not_informed	not_informed	not_informed	not_informed	Musket	not_informed	not_informed	not_informed	not_informed	not_informed	not_informed	not_informed	not_informed	not_informed	not_informed	not_informed	not_informed	not_informed	not_informed	not_informed	not_informed	not_informed	not_informed	not_informed	not_informed	not_informed	not_informed	not_informed	not_informed	not_informed	not_informed	10,005
34	44/93	252671	Clytia hemisphaerica	Leclère et al 2019	ERR3015038	454 GS FLX Titanium	AGLAOTS	not_informed	AGL_AOTS_GBS2QJJ04	not_informed	not_informed	not_informed	not_informed	not_informed	not_informed	not_informed	not_informed	not_informed	not_informed	not_informed	not_informed	Musket	not_informed	not_informed	not_informed	not_informed	not_informed	not_informed	not_informed	not_informed	not_informed	not_informed	not_informed	not_informed	not_informed	not_informed	not_informed	not_informed	not_informed	not_informed	not_informed	not_informed	not_informed	not_informed	not_informed	not_informed	not_informed	not_informed	15,316
34	45/93	252671	Clytia hemisphaerica	Leclère et al 2019	ERR3015039	454 GS FLX Titanium	AGLDOTA	20,000	AGL_DOTA_GD7V64R08	not_informed	not_informed	not_informed	not_informed	not_informed	not_informed	not_informed	not_informed	not_informed	not_informed	not_informed	not_informed	Musket	not_informed	not_informed	not_informed	not_informed	not_informed	not_informed	not_informed	not_informed	not_informed	not_informed	not_informed	not_informed	not_informed	not_informed	not_informed	not_informed	not_informed	not_informed	not_informed	not_informed	not_informed	not_informed	not_informed	not_informed	not_informed	not_informed	10,045
34	46/93	252671	Clytia hemisphaerica	Leclère et al 2019	ERR3015040	454 GS FLX Titanium	AGLAOTS	not_informed	AGL_AOTS_F6J5LZA01	not_informed	not_informed	not_informed	not_informed	not_informed	not_informed	not_informed	not_informed	not_informed	not_informed	not_informed	not_informed	Musket	not_informed	not_informed	not_informed	not_informed	not_informed	not_informed	not_informed	not_informed	not_informed	not_informed	not_informed	not_informed	not_informed	not_informed	not_informed	not_informed	not_informed	not_informed	not_informed	not_informed	not_informed	not_informed	not_informed	not_informed	not_informed	not_informed	44,159
34	47/93	252671	Clytia hemisphaerica	Leclère et al 2019	ERR3015041	454 GS FLX Titanium	AGLAOTS	not_informed	AGL_AOTS_F2YIMH202	not_informed	not_informed	not_informed	not_informed	not_informed	not_informed	not_informed	not_informed	not_informed	not_informed	not_informed	not_informed	Musket	not_informed	not_informed	not_informed	not_informed	not_informed	not_informed	not_informed	not_informed	not_informed	not_informed	not_informed	not_informed	not_informed	not_informed	not_informed	not_informed	not_informed	not_informed	not_informed	not_informed	not_informed	not_informed	not_informed	not_informed	not_informed	not_informed	48,049
34	48/93	252671	Clytia hemisphaerica	Leclère et al 2019	ERR3015042	454 GS FLX Titanium	AGLAOTS	not_informed	AGL_AOTS_F3MDGDY02	not_informed	not_informed	not_informed	not_informed	not_informed	not_informed	not_informed	not_informed	not_informed	not_informed	not_informed	not_informed	Musket	not_informed	not_informed	not_informed	not_informed	not_informed	not_informed	not_informed	not_informed	not_informed	not_informed	not_informed	not_informed	not_informed	not_informed	not_informed	not_informed	not_informed	not_informed	not_informed	not_informed	not_informed	not_informed	not_informed	not_informed	not_informed	not_informed	12,478
34	49/93	252671	Clytia hemisphaerica	Leclère et al 2019	ERR3015043	454 GS FLX Titanium	AGLAOTS	not_informed	AGL_AOTS_GEJB8H101	not_informed	not_informed	not_informed	not_informed	not_informed	not_informed	not_informed	not_informed	not_informed	not_informed	not_informed	not_informed	Musket	not_informed	not_informed	not_informed	not_informed	not_informed	not_informed	not_informed	not_informed	not_informed	not_informed	not_informed	not_informed	not_informed	not_informed	not_informed	not_informed	not_informed	not_informed	not_informed	not_informed	not_informed	not_informed	not_informed	not_informed	not_informed	not_informed	46,376
34	50/93	252671	Clytia hemisphaerica	Leclère et al 2019	ERR3015044	454 GS FLX Titanium	AGLAOTS	not_informed	AGL_AOTS_GET5TKA01	not_informed	not_informed	not_informed	not_informed	not_informed	not_informed	not_informed	not_informed	not_informed	not_informed	not_informed	not_informed	Musket	not_informed	not_informed	not_informed	not_informed	not_informed	not_informed	not_informed	not_informed	not_informed	not_informed	not_informed	not_informed	not_informed	not_informed	not_informed	not_informed	not_informed	not_informed	not_informed	not_informed	not_informed	not_informed	not_informed	not_informed	not_informed	not_informed	62,337
34	51/93	252671	Clytia hemisphaerica	Leclère et al 2019	ERR3015045	454 GS FLX Titanium	AGLAOTA	8,000	AGL_AOTA_GCQFGHM02	not_informed	not_informed	not_informed	not_informed	not_informed	not_informed	not_informed	not_informed	not_informed	not_informed	not_informed	not_informed	Musket	not_informed	not_informed	not_informed	not_informed	not_informed	not_informed	not_informed	not_informed	not_informed	not_informed	not_informed	not_informed	not_informed	not_informed	not_informed	not_informed	not_informed	not_informed	not_informed	not_informed	not_informed	not_informed	not_informed	not_informed	not_informed	not_informed	8,490
34	52/93	252671	Clytia hemisphaerica	Leclère et al 2019	ERR3015046	454 GS FLX Titanium	AGLAOTS	not_informed	AGL_AOTS_GCTTGGX01	not_informed	not_informed	not_informed	not_informed	not_informed	not_informed	not_informed	not_informed	not_informed	not_informed	not_informed	not_informed	Musket	not_informed	not_informed	not_informed	not_informed	not_informed	not_informed	not_informed	not_informed	not_informed	not_informed	not_informed	not_informed	not_informed	not_informed	not_informed	not_informed	not_informed	not_informed	not_informed	not_informed	not_informed	not_informed	not_informed	not_informed	not_informed	not_informed	37,834
34	53/93	252671	Clytia hemisphaerica	Leclère et al 2019	ERR3015047	454 GS FLX Titanium	AGLAOTA	8,000	AGL_AOTA_GB7NKAC07	not_informed	not_informed	not_informed	not_informed	not_informed	not_informed	not_informed	not_informed	not_informed	not_informed	not_informed	not_informed	Musket	not_informed	not_informed	not_informed	not_informed	not_informed	not_informed	not_informed	not_informed	not_informed	not_informed	not_informed	not_informed	not_informed	not_informed	not_informed	not_informed	not_informed	not_informed	not_informed	not_informed	not_informed	not_informed	not_informed	not_informed	not_informed	not_informed	6,274
34	54/93	252671	Clytia hemisphaerica	Leclère et al 2019	ERR3015048	454 GS FLX Titanium	AGLAOTS	not_informed	AGL_AOTS_F60UJ9404	not_informed	not_informed	not_informed	not_informed	not_informed	not_informed	not_informed	not_informed	not_informed	not_informed	not_informed	not_informed	Musket	not_informed	not_informed	not_informed	not_informed	not_informed	not_informed	not_informed	not_informed	not_informed	not_informed	not_informed	not_informed	not_informed	not_informed	not_informed	not_informed	not_informed	not_informed	not_informed	not_informed	not_informed	not_informed	not_informed	not_informed	not_informed	not_informed	19,847
34	55/93	252671	Clytia hemisphaerica	Leclère et al 2019	ERR3015049	454 GS FLX Titanium	AGLAOTA	8,000	AGL_AOTA_GA1EO1J04	not_informed	not_informed	not_informed	not_informed	not_informed	not_informed	not_informed	not_informed	not_informed	not_informed	not_informed	not_informed	Musket	not_informed	not_informed	not_informed	not_informed	not_informed	not_informed	not_informed	not_informed	not_informed	not_informed	not_informed	not_informed	not_informed	not_informed	not_informed	not_informed	not_informed	not_informed	not_informed	not_informed	not_informed	not_informed	not_informed	not_informed	not_informed	not_informed	18,794
34	56/93	252671	Clytia hemisphaerica	Leclère et al 2019	ERR3015050	454 GS FLX Titanium	AGLAOTA	8,000	AGL_AOTA_GBZ8XVU02	not_informed	not_informed	not_informed	not_informed	not_informed	not_informed	not_informed	not_informed	not_informed	not_informed	not_informed	not_informed	Musket	not_informed	not_informed	not_informed	not_informed	not_informed	not_informed	not_informed	not_informed	not_informed	not_informed	not_informed	not_informed	not_informed	not_informed	not_informed	not_informed	not_informed	not_informed	not_informed	not_informed	not_informed	not_informed	not_informed	not_informed	not_informed	not_informed	54,220
34	57/93	252671	Clytia hemisphaerica	Leclère et al 2019	ERR3015051	454 GS FLX Titanium	AGLAOTS	not_informed	AGL_AOTS_GD729AL01	not_informed	not_informed	not_informed	not_informed	not_informed	not_informed	not_informed	not_informed	not_informed	not_informed	not_informed	not_informed	Musket	not_informed	not_informed	not_informed	not_informed	not_informed	not_informed	not_informed	not_informed	not_informed	not_informed	not_informed	not_informed	not_informed	not_informed	not_informed	not_informed	not_informed	not_informed	not_informed	not_informed	not_informed	not_informed	not_informed	not_informed	not_informed	not_informed	49,951
34	58/93	252671	Clytia hemisphaerica	Leclère et al 2019	ERR3015052	454 GS FLX Titanium	AGLDOTA	20,000	AGL_DOTA_GIWNY6J01	not_informed	not_informed	not_informed	not_informed	not_informed	not_informed	not_informed	not_informed	not_informed	not_informed	not_informed	not_informed	Musket	not_informed	not_informed	not_informed	not_informed	not_informed	not_informed	not_informed	not_informed	not_informed	not_informed	not_informed	not_informed	not_informed	not_informed	not_informed	not_informed	not_informed	not_informed	not_informed	not_informed	not_informed	not_informed	not_informed	not_informed	not_informed	not_informed	39,203
34	59/93	252671	Clytia hemisphaerica	Leclère et al 2019	ERR3015053	454 GS FLX Titanium	AGLDOTA	20,000	AGL_DOTA_GI9CRNZ01	not_informed	not_informed	not_informed	not_informed	not_informed	not_informed	not_informed	not_informed	not_informed	not_informed	not_informed	not_informed	Musket	not_informed	not_informed	not_informed	not_informed	not_informed	not_informed	not_informed	not_informed	not_informed	not_informed	not_informed	not_informed	not_informed	not_informed	not_informed	not_informed	not_informed	not_informed	not_informed	not_informed	not_informed	not_informed	not_informed	not_informed	not_informed	not_informed	49,390
34	60/93	252671	Clytia hemisphaerica	Leclère et al 2019	ERR3015054	454 GS FLX Titanium	AGLAOTS	not_informed	AGL_AOTS_GCT09ZN01	not_informed	not_informed	not_informed	not_informed	not_informed	not_informed	not_informed	not_informed	not_informed	not_informed	not_informed	not_informed	Musket	not_informed	not_informed	not_informed	not_informed	not_informed	not_informed	not_informed	not_informed	not_informed	not_informed	not_informed	not_informed	not_informed	not_informed	not_informed	not_informed	not_informed	not_informed	not_informed	not_informed	not_informed	not_informed	not_informed	not_informed	not_informed	not_informed	46,105
34	61/93	252671	Clytia hemisphaerica	Leclère et al 2019	ERR3015055	454 GS FLX Titanium	AGLAOTA	8,000	AGL_AOTA_GB0F75A01	not_informed	not_informed	not_informed	not_informed	not_informed	not_informed	not_informed	not_informed	not_informed	not_informed	not_informed	not_informed	Musket	not_informed	not_informed	not_informed	not_informed	not_informed	not_informed	not_informed	not_informed	not_informed	not_informed	not_informed	not_informed	not_informed	not_informed	not_informed	not_informed	not_informed	not_informed	not_informed	not_informed	not_informed	not_informed	not_informed	not_informed	not_informed	not_informed	49,597
34	62/93	252671	Clytia hemisphaerica	Leclère et al 2019	ERR3015056	454 GS FLX Titanium	AGLAOTS	not_informed	AGL_AOTS_F27S2LX02	not_informed	not_informed	not_informed	not_informed	not_informed	not_informed	not_informed	not_informed	not_informed	not_informed	not_informed	not_informed	Musket	not_informed	not_informed	not_informed	not_informed	not_informed	not_informed	not_informed	not_informed	not_informed	not_informed	not_informed	not_informed	not_informed	not_informed	not_informed	not_informed	not_informed	not_informed	not_informed	not_informed	not_informed	not_informed	not_informed	not_informed	not_informed	not_informed	43,344
34	63/93	252671	Clytia hemisphaerica	Leclère et al 2019	ERR3015057	454 GS FLX Titanium	AGLAOTS	not_informed	AGL_AOTS_GD751UQ01	not_informed	not_informed	not_informed	not_informed	not_informed	not_informed	not_informed	not_informed	not_informed	not_informed	not_informed	not_informed	Musket	not_informed	not_informed	not_informed	not_informed	not_informed	not_informed	not_informed	not_informed	not_informed	not_informed	not_informed	not_informed	not_informed	not_informed	not_informed	not_informed	not_informed	not_informed	not_informed	not_informed	not_informed	not_informed	not_informed	not_informed	not_informed	not_informed	600
34	64/93	252671	Clytia hemisphaerica	Leclère et al 2019	ERR3015058	454 GS FLX Titanium	AGLDOTA	20,000	AGL_DOTA_GJ4UKTU01	not_informed	not_informed	not_informed	not_informed	not_informed	not_informed	not_informed	not_informed	not_informed	not_informed	not_informed	not_informed	Musket	not_informed	not_informed	not_informed	not_informed	not_informed	not_informed	not_informed	not_informed	not_informed	not_informed	not_informed	not_informed	not_informed	not_informed	not_informed	not_informed	not_informed	not_informed	not_informed	not_informed	not_informed	not_informed	not_informed	not_informed	not_informed	not_informed	33,790
34	65/93	252671	Clytia hemisphaerica	Leclère et al 2019	ERR3015059	454 GS FLX Titanium	AGLAOTS	not_informed	AGL_AOTS_GD4DU8C04	not_informed	not_informed	not_informed	not_informed	not_informed	not_informed	not_informed	not_informed	not_informed	not_informed	not_informed	not_informed	Musket	not_informed	not_informed	not_informed	not_informed	not_informed	not_informed	not_informed	not_informed	not_informed	not_informed	not_informed	not_informed	not_informed	not_informed	not_informed	not_informed	not_informed	not_informed	not_informed	not_informed	not_informed	not_informed	not_informed	not_informed	not_informed	not_informed	9,624
34	66/93	252671	Clytia hemisphaerica	Leclère et al 2019	ERR3015060	454 GS FLX Titanium	AGLDOTA	20,000	AGL_DOTA_GI9CRNZ02	not_informed	not_informed	not_informed	not_informed	not_informed	not_informed	not_informed	not_informed	not_informed	not_informed	not_informed	not_informed	Musket	not_informed	not_informed	not_informed	not_informed	not_informed	not_informed	not_informed	not_informed	not_informed	not_informed	not_informed	not_informed	not_informed	not_informed	not_informed	not_informed	not_informed	not_informed	not_informed	not_informed	not_informed	not_informed	not_informed	not_informed	not_informed	not_informed	45,017
34	67/93	252671	Clytia hemisphaerica	Leclère et al 2019	ERR3015061	454 GS FLX Titanium	AGLAOTS	not_informed	AGL_AOTS_GD4DU8C02	not_informed	not_informed	not_informed	not_informed	not_informed	not_informed	not_informed	not_informed	not_informed	not_informed	not_informed	not_informed	Musket	not_informed	not_informed	not_informed	not_informed	not_informed	not_informed	not_informed	not_informed	not_informed	not_informed	not_informed	not_informed	not_informed	not_informed	not_informed	not_informed	not_informed	not_informed	not_informed	not_informed	not_informed	not_informed	not_informed	not_informed	not_informed	not_informed	10,335
34	68/93	252671	Clytia hemisphaerica	Leclère et al 2019	ERR3015062	454 GS FLX Titanium	AGLAOTS	not_informed	AGL_AOTS_GA97E7N01	not_informed	not_informed	not_informed	not_informed	not_informed	not_informed	not_informed	not_informed	not_informed	not_informed	not_informed	not_informed	Musket	not_informed	not_informed	not_informed	not_informed	not_informed	not_informed	not_informed	not_informed	not_informed	not_informed	not_informed	not_informed	not_informed	not_informed	not_informed	not_informed	not_informed	not_informed	not_informed	not_informed	not_informed	not_informed	not_informed	not_informed	not_informed	not_informed	47,026
34	69/93	252671	Clytia hemisphaerica	Leclère et al 2019	ERR3015063	454 GS FLX Titanium	AGLAOTS	not_informed	AGL_AOTS_F2LNV6O04	not_informed	not_informed	not_informed	not_informed	not_informed	not_informed	not_informed	not_informed	not_informed	not_informed	not_informed	not_informed	Musket	not_informed	not_informed	not_informed	not_informed	not_informed	not_informed	not_informed	not_informed	not_informed	not_informed	not_informed	not_informed	not_informed	not_informed	not_informed	not_informed	not_informed	not_informed	not_informed	not_informed	not_informed	not_informed	not_informed	not_informed	not_informed	not_informed	24,407
34	70/93	252671	Clytia hemisphaerica	Leclère et al 2019	ERR3015064	454 GS FLX Titanium	AGLAOTA	8,000	AGL_AOTA_GCQFGHM03	not_informed	not_informed	not_informed	not_informed	not_informed	not_informed	not_informed	not_informed	not_informed	not_informed	not_informed	not_informed	Musket	not_informed	not_informed	not_informed	not_informed	not_informed	not_informed	not_informed	not_informed	not_informed	not_informed	not_informed	not_informed	not_informed	not_informed	not_informed	not_informed	not_informed	not_informed	not_informed	not_informed	not_informed	not_informed	not_informed	not_informed	not_informed	not_informed	8,267
34	71/93	252671	Clytia hemisphaerica	Leclère et al 2019	ERR3015065	454 GS FLX Titanium	AGLAOTS	not_informed	AGL_AOTS_GEQQ0OR01	not_informed	not_informed	not_informed	not_informed	not_informed	not_informed	not_informed	not_informed	not_informed	not_informed	not_informed	not_informed	Musket	not_informed	not_informed	not_informed	not_informed	not_informed	not_informed	not_informed	not_informed	not_informed	not_informed	not_informed	not_informed	not_informed	not_informed	not_informed	not_informed	not_informed	not_informed	not_informed	not_informed	not_informed	not_informed	not_informed	not_informed	not_informed	not_informed	64,086
34	72/93	252671	Clytia hemisphaerica	Leclère et al 2019	ERR3015066	454 GS FLX Titanium	AGLAOTS	not_informed	AGL_AOTS_GD4DU8C01	not_informed	not_informed	not_informed	not_informed	not_informed	not_informed	not_informed	not_informed	not_informed	not_informed	not_informed	not_informed	Musket	not_informed	not_informed	not_informed	not_informed	not_informed	not_informed	not_informed	not_informed	not_informed	not_informed	not_informed	not_informed	not_informed	not_informed	not_informed	not_informed	not_informed	not_informed	not_informed	not_informed	not_informed	not_informed	not_informed	not_informed	not_informed	not_informed	9,955
34	73/93	252671	Clytia hemisphaerica	Leclère et al 2019	ERR3015067	454 GS FLX Titanium	AGLAOTS	not_informed	AGL_AOTS_GA97E7N02	not_informed	not_informed	not_informed	not_informed	not_informed	not_informed	not_informed	not_informed	not_informed	not_informed	not_informed	not_informed	Musket	not_informed	not_informed	not_informed	not_informed	not_informed	not_informed	not_informed	not_informed	not_informed	not_informed	not_informed	not_informed	not_informed	not_informed	not_informed	not_informed	not_informed	not_informed	not_informed	not_informed	not_informed	not_informed	not_informed	not_informed	not_informed	not_informed	49,328
34	74/93	252671	Clytia hemisphaerica	Leclère et al 2019	ERR3015068	454 GS FLX Titanium	AGLAOTS	not_informed	AGL_AOTS_GEXS21402	not_informed	not_informed	not_informed	not_informed	not_informed	not_informed	not_informed	not_informed	not_informed	not_informed	not_informed	not_informed	Musket	not_informed	not_informed	not_informed	not_informed	not_informed	not_informed	not_informed	not_informed	not_informed	not_informed	not_informed	not_informed	not_informed	not_informed	not_informed	not_informed	not_informed	not_informed	not_informed	not_informed	not_informed	not_informed	not_informed	not_informed	not_informed	not_informed	47,583
34	75/93	252671	Clytia hemisphaerica	Leclère et al 2019	ERR3015069	454 GS FLX Titanium	AGLAOTA	8,000	AGL_AOTA_GB7VCAA02	not_informed	not_informed	not_informed	not_informed	not_informed	not_informed	not_informed	not_informed	not_informed	not_informed	not_informed	not_informed	Musket	not_informed	not_informed	not_informed	not_informed	not_informed	not_informed	not_informed	not_informed	not_informed	not_informed	not_informed	not_informed	not_informed	not_informed	not_informed	not_informed	not_informed	not_informed	not_informed	not_informed	not_informed	not_informed	not_informed	not_informed	not_informed	not_informed	45,095
34	76/93	252671	Clytia hemisphaerica	Leclère et al 2019	ERR3015070	454 GS FLX Titanium	AGLAOTA	8,000	AGL_AOTA_GBUPRG002	not_informed	not_informed	not_informed	not_informed	not_informed	not_informed	not_informed	not_informed	not_informed	not_informed	not_informed	not_informed	Musket	not_informed	not_informed	not_informed	not_informed	not_informed	not_informed	not_informed	not_informed	not_informed	not_informed	not_informed	not_informed	not_informed	not_informed	not_informed	not_informed	not_informed	not_informed	not_informed	not_informed	not_informed	not_informed	not_informed	not_informed	not_informed	not_informed	50,829
34	77/93	252671	Clytia hemisphaerica	Leclère et al 2019	ERR3015071	454 GS FLX Titanium	AGLAOTS	not_informed	AGL_AOTS_GET5TKA02	not_informed	not_informed	not_informed	not_informed	not_informed	not_informed	not_informed	not_informed	not_informed	not_informed	not_informed	not_informed	Musket	not_informed	not_informed	not_informed	not_informed	not_informed	not_informed	not_informed	not_informed	not_informed	not_informed	not_informed	not_informed	not_informed	not_informed	not_informed	not_informed	not_informed	not_informed	not_informed	not_informed	not_informed	not_informed	not_informed	not_informed	not_informed	not_informed	62,517
34	78/93	252671	Clytia hemisphaerica	Leclère et al 2019	ERR3015072	454 GS FLX Titanium	AGLAOTS	not_informed	AGL_AOTS_GE62K7O01	not_informed	not_informed	not_informed	not_informed	not_informed	not_informed	not_informed	not_informed	not_informed	not_informed	not_informed	not_informed	Musket	not_informed	not_informed	not_informed	not_informed	not_informed	not_informed	not_informed	not_informed	not_informed	not_informed	not_informed	not_informed	not_informed	not_informed	not_informed	not_informed	not_informed	not_informed	not_informed	not_informed	not_informed	not_informed	not_informed	not_informed	not_informed	not_informed	23,143
34	79/93	252671	Clytia hemisphaerica	Leclère et al 2019	ERR3015073	454 GS FLX Titanium	AGLAOTS	not_informed	AGL_AOTS_F97FK8X01	not_informed	not_informed	not_informed	not_informed	not_informed	not_informed	not_informed	not_informed	not_informed	not_informed	not_informed	not_informed	Musket	not_informed	not_informed	not_informed	not_informed	not_informed	not_informed	not_informed	not_informed	not_informed	not_informed	not_informed	not_informed	not_informed	not_informed	not_informed	not_informed	not_informed	not_informed	not_informed	not_informed	not_informed	not_informed	not_informed	not_informed	not_informed	not_informed	39,157
34	80/93	252671	Clytia hemisphaerica	Leclère et al 2019	ERR3015074	454 GS FLX Titanium	AGLAOTS	not_informed	AGL_AOTS_F27S2LX01	not_informed	not_informed	not_informed	not_informed	not_informed	not_informed	not_informed	not_informed	not_informed	not_informed	not_informed	not_informed	Musket	not_informed	not_informed	not_informed	not_informed	not_informed	not_informed	not_informed	not_informed	not_informed	not_informed	not_informed	not_informed	not_informed	not_informed	not_informed	not_informed	not_informed	not_informed	not_informed	not_informed	not_informed	not_informed	not_informed	not_informed	not_informed	not_informed	49,437
34	81/93	252671	Clytia hemisphaerica	Leclère et al 2019	ERR3015075	454 GS FLX Titanium	AGLAOTA	8,000	AGL_AOTA_GCXVBNI03	not_informed	not_informed	not_informed	not_informed	not_informed	not_informed	not_informed	not_informed	not_informed	not_informed	not_informed	not_informed	Musket	not_informed	not_informed	not_informed	not_informed	not_informed	not_informed	not_informed	not_informed	not_informed	not_informed	not_informed	not_informed	not_informed	not_informed	not_informed	not_informed	not_informed	not_informed	not_informed	not_informed	not_informed	not_informed	not_informed	not_informed	not_informed	not_informed	16,155
34	82/93	252671	Clytia hemisphaerica	Leclère et al 2019	ERR3015076	454 GS FLX Titanium	AGLAOTA	8,000	AGL_AOTA_GBULUAS01	not_informed	not_informed	not_informed	not_informed	not_informed	not_informed	not_informed	not_informed	not_informed	not_informed	not_informed	not_informed	Musket	not_informed	not_informed	not_informed	not_informed	not_informed	not_informed	not_informed	not_informed	not_informed	not_informed	not_informed	not_informed	not_informed	not_informed	not_informed	not_informed	not_informed	not_informed	not_informed	not_informed	not_informed	not_informed	not_informed	not_informed	not_informed	not_informed	50,649
34	83/93	252671	Clytia hemisphaerica	Leclère et al 2019	ERR3015077	454 GS FLX Titanium	AGLDOTA	not_informed	AGL_DOTA_GEJB8H102	not_informed	not_informed	not_informed	not_informed	not_informed	not_informed	not_informed	not_informed	not_informed	not_informed	not_informed	not_informed	Musket	not_informed	not_informed	not_informed	not_informed	not_informed	not_informed	not_informed	not_informed	not_informed	not_informed	not_informed	not_informed	not_informed	not_informed	not_informed	not_informed	not_informed	not_informed	not_informed	not_informed	not_informed	not_informed	not_informed	not_informed	not_informed	not_informed	46,546
34	84/93	252671	Clytia hemisphaerica	Leclère et al 2019	ERR3015078	454 GS FLX Titanium	AGLAOTS	not_informed	AGL_AOTS_FZVL3R203	not_informed	not_informed	not_informed	not_informed	not_informed	not_informed	not_informed	not_informed	not_informed	not_informed	not_informed	not_informed	Musket	not_informed	not_informed	not_informed	not_informed	not_informed	not_informed	not_informed	not_informed	not_informed	not_informed	not_informed	not_informed	not_informed	not_informed	not_informed	not_informed	not_informed	not_informed	not_informed	not_informed	not_informed	not_informed	not_informed	not_informed	not_informed	not_informed	22,412
34	85/93	252671	Clytia hemisphaerica	Leclère et al 2019	ERR3015079	454 GS FLX Titanium	AGLAOTS	not_informed	AGL_AOTS_F7QR4FO02	not_informed	not_informed	not_informed	not_informed	not_informed	not_informed	not_informed	not_informed	not_informed	not_informed	not_informed	not_informed	Musket	not_informed	not_informed	not_informed	not_informed	not_informed	not_informed	not_informed	not_informed	not_informed	not_informed	not_informed	not_informed	not_informed	not_informed	not_informed	not_informed	not_informed	not_informed	not_informed	not_informed	not_informed	not_informed	not_informed	not_informed	not_informed	not_informed	43,337
34	86/93	252671	Clytia hemisphaerica	Leclère et al 2019	ERR3015080	454 GS FLX Titanium	AGLAOTA	8,000	AGL_AOTA_F66EOBZ01	not_informed	not_informed	not_informed	not_informed	not_informed	not_informed	not_informed	not_informed	not_informed	not_informed	not_informed	not_informed	Musket	not_informed	not_informed	not_informed	not_informed	not_informed	not_informed	not_informed	not_informed	not_informed	not_informed	not_informed	not_informed	not_informed	not_informed	not_informed	not_informed	not_informed	not_informed	not_informed	not_informed	not_informed	not_informed	not_informed	not_informed	not_informed	not_informed	30,933
34	87/93	252671	Clytia hemisphaerica	Leclère et al 2019	ERR3015081	454 GS FLX Titanium	AGLAOTA	8,000	AGL_AOTA_GB7VCAA01	not_informed	not_informed	not_informed	not_informed	not_informed	not_informed	not_informed	not_informed	not_informed	not_informed	not_informed	not_informed	Musket	not_informed	not_informed	not_informed	not_informed	not_informed	not_informed	not_informed	not_informed	not_informed	not_informed	not_informed	not_informed	not_informed	not_informed	not_informed	not_informed	not_informed	not_informed	not_informed	not_informed	not_informed	not_informed	not_informed	not_informed	not_informed	not_informed	44,117
34	88/93	252671	Clytia hemisphaerica	Leclère et al 2019	ERR3015082	454 GS FLX Titanium	AGLAOTA	8,000	AGL_AOTA_GCQFGHM04	not_informed	not_informed	not_informed	not_informed	not_informed	not_informed	not_informed	not_informed	not_informed	not_informed	not_informed	not_informed	Musket	not_informed	not_informed	not_informed	not_informed	not_informed	not_informed	not_informed	not_informed	not_informed	not_informed	not_informed	not_informed	not_informed	not_informed	not_informed	not_informed	not_informed	not_informed	not_informed	not_informed	not_informed	not_informed	not_informed	not_informed	not_informed	not_informed	9,004
34	89/93	252671	Clytia hemisphaerica	Leclère et al 2019	ERR3015083	454 GS FLX Titanium	AGLDOTA	20,000	AGL_DOTA_GJ4UKTU02	not_informed	not_informed	not_informed	not_informed	not_informed	not_informed	not_informed	not_informed	not_informed	not_informed	not_informed	not_informed	Musket	not_informed	not_informed	not_informed	not_informed	not_informed	not_informed	not_informed	not_informed	not_informed	not_informed	not_informed	not_informed	not_informed	not_informed	not_informed	not_informed	not_informed	not_informed	not_informed	not_informed	not_informed	not_informed	not_informed	not_informed	not_informed	not_informed	38,871
34	90/93	252671	Clytia hemisphaerica	Leclère et al 2019	ERR3015084	454 GS FLX Titanium	AGLAOTS	not_informed	AGL_AOTS_F3ZLV5G02	not_informed	not_informed	not_informed	not_informed	not_informed	not_informed	not_informed	not_informed	not_informed	not_informed	not_informed	not_informed	Musket	not_informed	not_informed	not_informed	not_informed	not_informed	not_informed	not_informed	not_informed	not_informed	not_informed	not_informed	not_informed	not_informed	not_informed	not_informed	not_informed	not_informed	not_informed	not_informed	not_informed	not_informed	not_informed	not_informed	not_informed	not_informed	not_informed	18,566
34	91/93	252671	Clytia hemisphaerica	Leclère et al 2019	ERR3015085	454 GS FLX Titanium	AGLAOTS	not_informed	AGL_AOTS_F7JGKDW01	not_informed	not_informed	not_informed	not_informed	not_informed	not_informed	not_informed	not_informed	not_informed	not_informed	not_informed	not_informed	Musket	not_informed	not_informed	not_informed	not_informed	not_informed	not_informed	not_informed	not_informed	not_informed	not_informed	not_informed	not_informed	not_informed	not_informed	not_informed	not_informed	not_informed	not_informed	not_informed	not_informed	not_informed	not_informed	not_informed	not_informed	not_informed	not_informed	43,867
34	92/93	252671	Clytia hemisphaerica	Leclère et al 2019	ERR3015086	454 GS FLX Titanium	AGLAOTA	8,000	AGL_AOTA_GBUPRG001	not_informed	not_informed	not_informed	not_informed	not_informed	not_informed	not_informed	not_informed	not_informed	not_informed	not_informed	not_informed	Musket	not_informed	not_informed	not_informed	not_informed	not_informed	not_informed	not_informed	not_informed	not_informed	not_informed	not_informed	not_informed	not_informed	not_informed	not_informed	not_informed	not_informed	not_informed	not_informed	not_informed	not_informed	not_informed	not_informed	not_informed	not_informed	not_informed	52,208
34	93/93	252671	Clytia hemisphaerica	Leclère et al 2019	ERR3015087	454 GS FLX Titanium	AGLAOTS	not_informed	AGL_AOTS_F4WZSDF02	not_informed	not_informed	not_informed	not_informed	not_informed	not_informed	not_informed	not_informed	not_informed	not_informed	not_informed	not_informed	Musket	not_informed	not_informed	not_informed	not_informed	not_informed	not_informed	not_informed	not_informed	not_informed	not_informed	not_informed	not_informed	not_informed	not_informed	not_informed	not_informed	not_informed	not_informed	not_informed	not_informed	not_informed	not_informed	not_informed	not_informed	not_informed	not_informed	39,025
34	NA	252671	Clytia hemisphaerica	count=93	count=93	count=93	count=93	count=51	count=93	count=0	count=0	count=0	count=0	count=0	count=0	count=0	count=0	count=0	count=0	count=0	count=0	count=93	count=0	count=0	count=0	count=0	count=0	count=0	count=0	count=0	count=0	count=0	count=0	count=0	count=0	count=0	count=0	count=0	count=0	count=0	count=0	count=0	count=0	count=0	count=0	count=0	count=0	count=0	count=93
END	END	END	END			END	END	END	END	END	END	END	END	END	END	END	END	END	END	END	END	END	END	END	END	END	END	END	END	END	END	END	END	END	END	END	END	END	END	END	END	END	END	END	END	END	END	END	END
[truncated: 5 more columns]

## Sheet: III_04-ASSEMBLY_05-SCAFFOLD
Nr Sp	NCBI TAXONOMY		Source (prioriy: published literature)	ARTICLE/PROJECT INFORMATION			ASSEMBLY DESCRIPTION																						ASSEMBLY CONTIGUITY
	TaxID	Species		Assembly & Scaffold software (Software order represent basic order use)	Assembly and post-assembly decontamination?	Quality assesment software and database	NCBI Assembly (report)																						NCBI Assembly (statistics; section all)																	Earth BioGenome metric x.y.z	Chromosome Count	Placed Scaffolds Count	Unlocalized Scaffolds Count
							Assembly level	Assembly method	Assembly name	Assembly type	BioProject	BioSample	Date	Expected final version	GenBank assembly accession	Genome coverage	Genome representation	Isolate	Organism name	Release type	Sequencing technology	Submitter	Taxid	WGS project	RefSeq category	RefSeq assembly accession	RefSeq assembly and GenBank assembly identical	RefSeq is equal or derived from GenBank object	component-count	contig-L50	contig-N50	contig-count	molecule-count	region-count	scaffold-L50	scaffold-N50	scaffold-N75	scaffold-N90	scaffold-count	spanned-gaps	top-level-count	total-gap-length	total-length	ungapped-length	unspanned-gaps
1	6145	Aurelia aurita [Baltic sea strain]	Khalturin et al 2019	Newbler; SSPACE; GapCloser; Haplomerger	not_informed	CEGMA v2.4; BUSCO 3.0.2	Scaffold	Newbler v. 2.9; SSPACE v. 3.0; Haplomerger2 v. release_20151124	ABSv1	haploid	PRJNA494057	SAMN10227664	2019-02-14	yes	GCA_004194415.1	90.0x	full	ABS-J01	Aurelia aurita (moon jelly)	major	Illumuna MiSeq	Okinawa Institute of Science and Technology Graduate University	6145	REGM01	Representative Genome	n/a	n/a	not_informed	2,709	2,912	33,962	19,288	0	0	112	1,042,981	469,029	176,375	2,709	16,579	2,709	24,931,687	376,932,402	352,000,715	0	0.2.0	not_informed	not_informed	not_informed
2	1962980	Aurelia coerulea* [Japan]	Khalturin et al 2019	Newbler; SSPACE; GapCloser; Haplomerger	informed?	CEGMA v2.4; BUSCO 3.0.2	Scaffold	Newbler v. 2.9; SSPACE v. 3.0; Haplomerger2 v. release_20151124	ARSv1	haploid	PRJNA494062	SAMN10234636	2019-02-14	yes	GCA_004194395.1	50.0x	full	jellyfish_7	Aurelia aurita complex sp. Pacific (jellyfishes)	major	Illumuna MiSeq	Okinawa Institute of Science and Technology Graduate University	2496131	REGL01	Representative Genome	n/a	n/a	not_informed	7,715	8,297	12,476	47,801	0	0	628	181,220	79,919	31,482	7,715	40,086	7,715	61,554,793	426,022,005	364,467,212	0	0.1.0	not_informed	not_informed	not_informed
3	1962980	Aurelia coerulea* [California]	Gold et al 2019	DISCOVAR; SSPACE-LR; SSPACE; PBJelly; L_RNA_scaffolder; Sealer	BLASTn	BWA-MEM; Picard MarkDuplicates; GATK HaplotypeCaller	not_informed	not_informed	not_informed	not_informed	PRJNA490213	not_informed	not_informed	not_informed	not_informed	not_informed	not_informed	not_informed	not_informed	not_informed	Illumina; PacBio	not_informed	1962980	not_informed	not_informed	not_informed	not_informed	not_informed	not_informed	not_informed	20,000	67,055	not_informed	not_informed	not_informed	124,000	not_informed	not_informed	16,793	not_informed	not_informed	not_informed	not_informed	not_informed	not_informed	0.1.0	not_informed	not_informed	not_informed
4	1962980	Aurelia coerulea [North America]	IRIDIAN GENOMES	not_informed	not_informed	not_informed	Scaffold	SPAdes v. 2019	ASM1163481v1	haploid	PRJNA493278	SAMN10133844	2020-03-23	yes	GCA_011634815.1	110.0x	full	EDW9GTL7WV	Aurelia coerulea (jellyfishes)	major	Illumina	IRIDIAN GENOMES	1962980	JAABKL01	Representative Genome	n/a	n/a	not_informed	697,779	1,587	13,659	700,816	0	0	not_informed	not_informed	not_informed	not_informed	not_informed	3,037	697,779	300,550	669,416,919	669,116,369	0	0.1.0	not_informed	not_informed	not_informed
5	2039479	Chrysaora achlyos	IRIDIAN GENOMES	not_informed	not_informed	not_informed	Scaffold	SPAdes v. 2019	ASM1516405v1	haploid	PRJNA493291	SAMN10133888	2020-11-01	yes	GCA_015164055.1	90.0x	full	B3DMF6IZ4F	Chrysaora achlyos (jellyfishes)	major	Illumina	IRIDIAN GENOMES	2039479	WUAR01	Representative Genome	n/a	n/a	not_informed	385,320	2,852	14,028	392,363	0	0	7	506,867	1,145	263	385,320	7,043	385,320	605,570	432,406,514	431,800,944	0	0.1.0	not_informed	not_informed	not_informed
6	2039481	Chrysaora chesapeakei	IRIDIAN GENOMES	not_informed	not_informed	not_informed	Scaffold	SPAdes v. 2019	ASM1176339v1	haploid	PRJNA484605	SAMN10138027	2020-03-27	yes	GCA_011763395.1	120.0x	full	F8L8QN5A33	Chrysaora chesapeakei (jellyfishes)	major	Illumina	IRIDIAN GENOMES	2039481	JAADKT01	Representative Genome	n/a	n/a	not_informed	348,344	2,138	14,759	352,833	0	0	not_informed	not_informed	not_informed	not_informed	not_informed	4,489	348,344	373,982	457,121,517	456,747,535	0	0.1.0	not_informed	not_informed	not_informed
7	880219	Chrysaora fuscescens	IRIDIAN GENOMES	not_informed	not_informed	not_informed	Scaffold	SPAdes v. 2019	ASM993642v1	haploid	PRJNA493610	SAMN10138028	2020-01-27	yes	GCA_009936425.1	140.0x	full	86EERA6G9K	Chrysaora fuscescens (jellyfishes)	major	Illumina	IRIDIAN GENOMES	880219	JAACYV01	Representative Genome	n/a	n/a	not_informed	298,228	34,006	1,737	307,709	0	0	not_informed	not_informed	not_informed	not_informed	not_informed	9,481	298,228	930,640	266,405,745	265,475,105	0	0.0.0	not_informed	not_informed	not_informed
8	6148	Chrysaora quinquecirrha	Xia et al 2020 (2)	NetxDenovo; WTDBG; Racon; Pilon; Minimap; Purge_haplotigs; SSPace-LR; Gapcloser; Juicer	not_informed	CEGMA; BUSCO	Scaffold	3D-DNA v. 180922	ASM1452633v1	haploid	PRJNA658826	SAMN15890707	2020-09-11	yes	GCA_014526335.1	420.0x	full	China	Chrysaora quinquecirrha (jellyfishes)	major	Illumina NovaSeq	Center for Ecological and Environmental Sciences	6148	JACTAT01	Representative Genome	n/a	n/a	not_informed	1,882	282	227,000	5,125	0	0	24	3,825,607	739,000	227,000	1,882	3,243	1,882	17,091,682	337,419,359	320,327,677	0	1.2.0	not_informed	not_informed	not_informed
9	6148	Chrysaora quinquecirrha	Xia et al 2020	NetxDenovo; WTDBG; Racon; Pilon; Minimap; Purge_haplotigs; SSPace-LR; Gapcloser;	not_informed	BWA	Scaffold	wtdbg v. 2.1(20181007)	ASM1229514v1	haploid	PRJNA555711	SAMN12326774	2020-04-14	yes	GCA_012295145.1	253.0x	full	China	Chrysaora quinquecirrha (jellyfishes)	major	Oxford Nanopore	Center for Ecological and Environmental Sciences	6148	JABACM01	not_informed	n/a	n/a	not_informed	2,496	281	230,037	4,455	0	0	125	733,647	305,017	66,354	2,496	1,959	2,496	16,491,732	336,819,409	320,327,677	0	1.1.0	not_informed	not_informed	not_informed
10	128131	Sanderia malayensis	Nong et al 2020	FALCON; FALCON_unzip; Pilon; TrimDup; Supernova; HiRise; SNAP	yes: blastn -> CAT	assembly-stats; BWA; KAT	Scaffold	HiRise v. Aug-2018	ASM1307629v1	haploid	PRJNA505074	SAMN10410586	2020-05-13	yes	GCA_013076295.1	1,665.0x	full	jh0001	Sanderia malayensis (jellyfishes)	major	Illumina; PacBio RSII	The Chinese University of Hong Kong	128131	RQOL01	Representative Genome	n/a	n/a	n/a	970	84	411,334	1,526	0	0	16	4,676,287	168,212	63,751	970	556	970	55,600	184,371,355	184,315,755	0	1.2.0	not_informed	not_informed	not_informed
11	321803	Nemopilema nomurai	Kim et al., 2019	FALCON; SSPACE; GapCloser; BWA-MEM	not_informed	Short reads mapping to final assembly	Scaffold	Falcon assembler v. 0.4.0	NemNom1.0	haploid	PRJNA415234	SAMN07819368	2018-12-05	yes	GCA_003864495.1	179.0x	full	NNO-Tongyong01	Nemopilema nomurai (jellyfishes)	major	PacBio; Illumina HiSeq	Ulsan National Institute of Science and Technology	321803	PEDN01	Representative Genome	n/a	n/a	not_informed	1,463	65	849,297	1,463	0	0	28	2,711,397	1,353,430	524,725	251	1,212	251	3,169,740	213,621,014	210,451,274	0	1.2.0	not_informed	not_informed	not_informed
12	499914	Rhopilema esculentum	Nong et al, 2020	MaSuRCA; Gapfiller; PBJelly; HaploMerger2; HiRise; SNAP	yes: blastn -> CAT	assembly-stats; BWA; KAT	Scaffold	HiRise v. Aug-2018	ASM1307630v1	haploid	PRJNA505074	SAMN11479163	2020-05-13	yes	GCA_013076305.1	17,177.2x	full	edhc-2017	Rhopilema esculentum (jellyfishes)	major	Illumina; HiC; Chicago	The Chinese University of Hong Kong	499914	SWAQ01	Representative Genome	n/a	n/a	n/a	1,681	393	195,514	4,509	0	0	9	12,930,448	9,803,757	7,750,636	1,681	2,828	1,681	283,744	256,689,583	256,405,839	0	1.3.0	21	not_informed	not_informed
13	499914	Rhopilema esculentum	Li et al 2020	wtdbg2; Quiver; error correction (in-house script); HiC-Pro; HiCPlotter	not_informed	BWA	not_informed	not_informed	not_informed	not_informed	not_informed	not_informed	not_informed	not_informed	not_informed	not_informed	not_informed	not_informed	not_informed	not_informed	not_informed	not_informed	not_informed	not_informed	not_informed	not_informed	not_informed	not_informed	not_informed	not_informed	1,130,000	760	not_informed	not_informed	not_informed	12,970,000	not_informed	not_informed	not_informed	not_informed	not_informed	not_informed	not_informed	275,420,000	not_informed	2.3.1	21	not_informed	not_informed
14	114796	Cassiopea andromeda	University Medical Center Groningen (UMCG)	not_informed	not_informed	not_informed	Scaffold	Platanus Assembler v. 1.2.4	ASM1815507v1	haploid	PRJNA576371	SAMN12993007	2021-04-28	yes	GCA_018155075.1	100.0x	full	MZUSP8509	Cassiopea andromeda (jellyfishes)	major	Illumina HiSeq	University Medical Center Groningen (UMCG)	114796	WIPJ01	Representative Genome	n/a	n/a	n/a	101,352	6228	16678	132,660	0	0	351	307,826	111049	10707	101352	31308	101352	36345040	406637004	370291964	0	0.1.0	not_informed	not_informed	not_informed
15	12993	Cassiopea xamachana	Ohdera et al 2019	ABySS; SPAdes; Platanus	not_informed	CEGMA 2.5; BUSCO 2.01	Scaffold	not_informed	Cxam_T1-A_Genome	haploid	PRJEB23739	SAMEA104446260	2018-02-26	not_informed	GCA_900291935.1	165x	full	not_informed	Cassiopea xamachana (jellyfishes)	major	not_informed	PENN STATE	12993	OLMO01	Representative Genome	n/a	n/a	not_informed	93,483	7,144	12,955	99,422	0	0	5,551	15,563	5,227	1,786	93,483	5,939	93,483	358,670	393,520,168	393,161,498	0	0.0.0	not_informed	not_informed	not_informed
16	1193083	Alatina alata	Ohdera et al 2019	MaSuRCA	not_informed	CEGMA 2.5; BUSCO 2.01	Scaffold	Platanus v. 11/01/2017	Aala_01	haploid	PRJNA421156	SAMN08133470	2019-10-09	yes	GCA_008930755.1	100.0x	full	RG_05287	Alatina alata (sea wasps)	major	Illumina	IRIDIAN GENOMES	1193083	PUGI01	Representative Genome	n/a	n/a	not_informed	337,988	40,070	7,515	349,697	0	0	38,773	7,756	not_informed	not_informed	337,988	11,709	337,988	445,167	1,075,357,049	1,074,911,882	0	0.0.0	not_informed	not_informed	not_informed
17	2292721	Alatinidae sp. Z8VKAUB7J3	IRIDIAN GENOMES	not_informed	not_informed	not_informed	Scaffold	SPAdes v. 2019	ASM1001602v1	haploid	PRJNA493613	SAMN10138046	2020-01-30	yes	GCA_010016025.1	90.0x	full	Z8VKAUB7J3	Alatinidae sp. Z8VKAUB7J3 (sea wasps)	major	Illumina	IRIDIAN GENOMES	2292721	JAAAKM01	Representative Genome	n/a	n/a	not_informed	777,778	11,430	11,995	817,347	0	0	not_informed	not_informed	not_informed	not_informed	not_informed	39,569	777,778	3,394,168	1,400,697,547	1,397,303,379	0	0.1.0	not_informed	not_informed	not_informed
18	686327	Morbakka virulenta	Khalturin et al 2019	Newbler; SSPACE; GapCloser; Haplomerger	not_informed	CEGMA v2.4; BUSCO 3.0.2	Scaffold	Newbler v. 3.0; SSPACE v. 3.0; Haplomerger2 v. release_20151124	MVIv1	haploid	PRJNA494059	SAMN10219777	2019-01-03	yes	GCA_003991215.1	30.0x	full	Ondo Fishing port	Morbakka virulenta (sea wasps)	major	Illumuna MiSeq	Okinawa Institute of Science and Technology Graduate University	686327	RDPX01	Representative Genome	n/a	n/a	not_informed	4,538	7,508	30,845	55,386	0	0	128	2,173,999	1,169,812	495,849	4,538	50,848	4,538	112,859,519	951,575,644	838,716,125	0	0.2.0	not_informed	not_informed	not_informed
19	686687	Carybdea marsupialis	IRIDIAN GENOMES	not_informed	not_informed	not_informed	Scaffold	SPAdes v. 2019	ASM1001606v1	haploid	PRJNA493611	SAMN10138045	2020-01-30	yes	GCA_010016065.1	90.0x	full	8SOK1XWZS6	Carybdea marsupialis auct. non (Linnaeus, 1758) (sea wasps)	major	Illumina	IRIDIAN GENOMES	686687	JAAAKL01	Representative Genome	n/a	n/a	not_informed	1,479,546	86,276	2,033	1,489,233	0	0	not_informed	not_informed	not_informed	not_informed	not_informed	9,687	1,479,546	335,509	1,286,918,252	1,286,582,743	0	0.0.0	not_informed	not_informed	not_informed
20	685043	Tamoya ohboya	IRIDIAN GENOMES	not_informed	not_informed	not_informed	not_informed	not_informed	not_informed	not_informed	PRJNA676141	SAMN16755383	not_informed	not_informed	not_informed	not_informed	not_informed	not_informed	not_informed	not_informed	not_informed	not_informed	not_informed	not_informed	not_informed	not_informed	not_informed	not_informed	not_informed	not_informed	not_informed	not_informed	not_informed	not_informed	not_informed	not_informed	not_informed	not_informed	not_informed	not_informed	not_informed	not_informed	not_informed	not_informed	not_informed	0.0.0	not_informed	not_informed	not_informed
21	1843192	Calvadosia cruxmelitensis	Ohdera et al 2019	Platanus; MateMaker; SSPACE	not_informed	CEGMA 2.5; BUSCO 2.01	Scaffold	not_informed	ASM90024585v1	haploid	PRJEB23739	SAMEA104421631	2018-01-27	not_informed	GCA_900245855.1	146x	full	not_informed	Calvadosia cruxmelitensis (cnidarians)	major	not_informed	PENN STATE	1843192	OFHS01	Representative Genome	n/a	n/a	not_informed	50,999	5,029	11,652	61,381	0	0	3,591	16,443	7,594	2,482	50,999	10,382	50,999	2,740,407	209,392,379	206,651,972	0	0.0.0	not_informed	not_informed	not_informed
22	1843192	Calvadosia cruxmelitensis	IRIDIAN GENOMES	not_informed	not_informed	not_informed	not_informed	not_informed	not_informed	not_informed	PRJNA675207	SAMN16692227	not_informed	not_informed	not_informed	not_informed	not_informed	not_informed	not_informed	not_informed	not_informed	not_informed	not_informed	not_informed	not_informed	not_informed	not_informed	not_informed	not_informed	not_informed	not_informed	not_informed	not_informed	not_informed	not_informed	not_informed	not_informed	not_informed	not_informed	not_informed	not_informed	not_informed	not_informed	not_informed	not_informed	0.0.0	not_informed	not_informed	not_informed
23	128124	Craspedacusta sowerbii	IRIDIAN GENOMES	not_informed	not_informed	not_informed	Scaffold	Platanus v. 2018	ASM368756v1	haploid	PRJNA335818	SAMN05463206	2018-10-24	no	GCA_003687565.1	110.0x	full	4NJM1BBP0Z	Craspedacusta sowerbii (hydrozoans)	major	Illumina	IRIDIAN GENOMES	128124	QQSS01	Representative Genome	n/a	n/a	not_informed	424,693	35,688	4,983	452,055	0	0	not_informed	not_informed	not_informed	not_informed	not_informed	not_informed	424,693	1,604,997	673,186,662	671,581,665	0	0.0.0	not_informed	not_informed	not_informed
24	340365	Scolionema suvaense	IRIDIAN GENOMES	not_informed	not_informed	not_informed	not_informed	not_informed	not_informed	not_informed	PRJNA551768	SAMN12165722	not_informed	not_informed	not_informed	not_informed	not_informed	not_informed	not_informed	not_informed	not_informed	not_informed	not_informed	not_informed	not_informed	not_informed	not_informed	not_informed	not_informed	not_informed	not_informed	not_informed	not_informed	not_informed	not_informed	not_informed	not_informed	not_informed	not_informed	not_informed	not_informed	not_informed	not_informed	not_informed	not_informed	0.0.0	not_informed	not_informed	not_informed
25	6088	Hydra oligactis	Vogg et al 2019	MaSuRCA; CD-HIT-est	not_informed	not_informed	Scaffold	MaSuRCA v. 3.2.1	Ho_v1	haploid	PRJNA419866	SAMN08153368	2019-01-29	yes	GCA_004118135.1	50x	full	Cold Resistant	Hydra oligactis (brown hydra)	major	Illumina HiSeq X Ten	University of Geneva	6088	PJUT01	Representative Genome	n/a	n/a	not_informed	447,335	71,183	4,942	470,486	0	0	not_informed	not_informed	not_informed	not_informed	not_informed	not_informed	447,335	not_informed	1,262,382,274	1,261,611,128	0	0.0.0	not_informed	not_informed	not_informed
26	6082	Hydra viridissima	Hamada et al 2020	Newbler; SSPACE; GapCloser; Haplomerger2	not_informed	BUSCO	Scaffold	Newbler v. 2.8	ASM1470644v1	not_informed	PRJNA480404	SAMN09635813	2020-09-23	yes	GCA_014706445.1	19.0x	full	A99	Hydra viridissima (green hydra)	major	Illumina MiSeq	Okayama University	6082	QPEY01	Representative Genome	n/a	n/a	not_informed	2,677	3,456	19,520	23,870	1	0	73	1,079,704	379,843	111,355	2,677	21,193	2,677	47,672,291	284,246,930	236,580,321	0	0.2.0	not_informed	not_informed	not_informed
27	6082	Hydra viridissima	Vogg et al 2019	MaSuRCA; CD-HIT-est	not_informed	not_informed	Scaffold	MaSuRCA v. 3.2.1	Hvir_v1	haploid	PRJNA419866	SAMN08153367	2019-01-29	yes	GCA_004118115.1	120x	full	Nicolet	Hydra viridissima (green hydra)	major	Illumina HiSeq X Ten	University of Geneva	6082	PJUU01	not_informed	n/a	n/a	not_informed	85,674	7,259	10,823	93,577	0	0	not_informed	not_informed	not_informed	not_informed	not_informed	not_informed	85,674	965,318	298,800,308	297,834,990	0	0.0.0	not_informed	not_informed	not_informed
28	6087	Hydra vulgaris	Chapman et al 2010	Celera	not_informed	not_informed	Scaffold	not_informed	h7	haploid	PRJNA12876	SAMN00000081	2008-08-14	not_informed	GCA_000219015.1	6x	full	not_informed	Hydra magnipapillata (swiftwater hydra)	major	not_informed	JCVI	6085	ABRM01	not_informed	GCF_000219015.1	no	not_informed	236,667	24,701	12,864	236,667	0	0	5,241	64,586	23,653	1,924	132,858	103,809	236,667	70,666,632	1,260,273,246	1,189,606,614	0	0.0.0	not_informed	not_informed	not_informed
28	6087	Hydra vulgaris	Chapman et al 2010	MALIGN; phrap; phrapOut2Scaffolds	not_informed	not_informed	Scaffold	not_informed	Hydra_RP_1.0	haploid	PRJNA12876	SAMN00000081	2009-10-30	not_informed	GCA_000004095.1	6x	full	not_informed	Hydra vulgaris (swiftwater hydra)	major	not_informed	JCVI	6087	ACZU01	Representative Genome	GCF_000004095.1	no	not_informed	126,667	22,825	10,113	126,667	0	0	2,524	96,317	47,225	21,128	20,914	105,753	20,914	66,680,049	852,155,112	785,475,063	0	0.0.0	not_informed	not_informed	not_informed
29	6087	Hydra vulgaris	NHGRI	not_informed	not_informed	not_informed	not_informed	not_informed	not_informed	not_informed	not_informed	not_informed	not_informed	not_informed	not_informed	not_informed	not_informed	not_informed	not_informed	not_informed	not_informed	not_informed	not_informed	not_informed	not_informed	not_informed	not_informed	not_informed	not_informed	not_informed	not_informed	not_informed	not_informed	not_informed	not_informed	not_informed	not_informed	not_informed	not_informed	not_informed	not_informed	not_informed	not_informed	not_informed	not_informed	0.2.0	not_informed	not_informed	not_informed
30	6087	Hydra vulgaris	IISER Pune	not_informed	not_informed	not_informed	not_informed	not_informed	not_informed	not_informed	PRJNA223227	SAMN02376626	not_informed	not_informed	not_informed	not_informed	not_informed	not_informed	not_informed	not_informed	not_informed	not_informed	not_informed	not_informed	not_informed	not_informed	not_informed	not_informed	not_informed	not_informed	not_informed	not_informed	not_informed	not_informed	not_informed	not_informed	not_informed	not_informed	not_informed	not_informed	not_informed	not_informed	not_informed	not_informed	not_informed	0.0.0	not_informed	not_informed	not_informed
31	264074	Cladonema radiatum	IRIDIAN GENOMES	not_informed	not_informed	not_informed	not_informed	not_informed	not_informed	not_informed	PRJNA647553	SAMN15589955	not_informed	not_informed	not_informed	not_informed	not_informed	not_informed	not_informed	not_informed	not_informed	not_informed	not_informed	not_informed	not_informed	not_informed	not_informed	not_informed	not_informed	not_informed	not_informed	not_informed	not_informed	not_informed	not_informed	not_informed	not_informed	not_informed	not_informed	not_informed	not_informed	not_informed	not_informed	not_informed	not_informed	0.0.0	not_informed	not_informed	not_informed
32	35630	Hydractinia echinata	NHGRI	not_informed	not_informed	not_informed	not_informed	not_informed	not_informed	not_informed	PRJNA326948	SAMN05294523	not_informed	not_informed	not_informed	not_informed	not_informed	not_informed	not_informed	not_informed	not_informed	not_informed	not_informed	not_informed	not_informed	not_informed	not_informed	not_informed	not_informed	not_informed	not_informed	not_informed	not_informed	not_informed	not_informed	not_informed	not_informed	not_informed	not_informed	not_informed	not_informed	not_informed	not_informed	not_informed	not_informed	0.0.0	not_informed	not_informed	not_informed
33	2790655	Eutima sp. BMK-2020	IRIDIAN GENOMES	not_informed	not_informed	not_informed	not_informed	not_informed	not_informed	not_informed	PRJNA684984	SAMN17073642	not_informed	not_informed	not_informed	not_informed	not_informed	not_informed	not_informed	not_informed	not_informed	not_informed	not_informed	not_informed	not_informed	not_informed	not_informed	not_informed	not_informed	not_informed	not_informed	not_informed	not_informed	not_informed	not_informed	not_informed	not_informed	not_informed	not_informed	not_informed	not_informed	not_informed	not_informed	not_informed	not_informed	0.0.0	not_informed	not_informed	not_informed
34	252671	Clytia hemisphaerica	Leclère et al 2019	SOAPdenovo2; Haplomerger2; L_RNA_Scaffolder	not_informed	BUSCO	Scaffold	not_informed	Clytia hemisphaerica genome assembly	haploid	PRJEB35696	SAMEA6473874	2020-02-04	not_informed	GCA_902728285.1	27x	full	not_informed	Clytia hemisphaerica (hydrozoans)	major	not_informed	Institut de la Mer de Villefranche	252671	CACVBU01	Representative Genome	n/a	n/a	n/a	1,396	325	376,564	3,287	0	0	106	1,182,947	554,657	241,276	1,396	1,891	1,396	4,001,454	420,978,673	416,977,219	0	1.2.0	15	not_informed	not_informed
END	END	END	END	END	END	END	END	END	END	END	END	END	END	END	END	END	END	END	END	END	END	END	END	END	END	END	END	END	END	END	END	END	END	END	END	END	END	END	END	END	END	END	END	END	END	END	END	END	END
[truncated: 20 more columns]

## Sheet: IV_06-ANNOTATION_REPEATOME
Nr Sp	NCBI Taxonomy		Source (prioriy: published literature)	NCBI Assembly accession	ARTICLE/PROJECT INFORMATION				CUSTOM LIBRARY			GENOME GENERAL REPETITIVE CONTENT						DETAILED DESCRIPTION OF REPETITIVE DNA
																		Class	Class I (RNA)																		Class II DNA											Others
	TaxID	Species			Library construction and annotation software	Database	Classification system	Filtering criterion of repeats	Total models	N50 | L50 kb	Classified % of the library	Genome total lenght (bp)	Total repetitive length	Genome percent occupied by all repeats (%)	Genome percent occupied by classified repeats (%)	Genome percent occupied by annotated TEs (%)	Genome percent occupied by tandem repeats (%)	Unranked					Non-LTR														Cut-and-Paste				Rolling Circle			Self-Synthetizing			Total DNA TEs (bp/%)	In tandem
																		Subclass													Others non-LTR						DNA / Sublass I				DNA / Subclass II							rRNA	tRNA
																		Order	LTR				LINE				SINE										TIR				Helitron			Maverick / polinton
																		Classification level	Copy number	Total occupied length	Total occupied length (%)	Classified percentage (%)	Copy number	Total occupied length	Total occupied length (%)	Classified percentage (%)	Copy number	Total occupied length	Total occupied length (%)	Classified percentage (%)	Copy number	Total occupied length	Total occupied length (%)	Classified percentage (%)	Total non-LTR copy number	Total Non-LTR	Copy number	Total occupied length	Total occupied length (%)	Classified percentage (%)	Copy number	Total occupied length	Total occupied length (%)	Copy number	Total occupied length	Total occupied length (%)
1	6145	Aurelia aurita [Baltic sea strain]	Khalturin et al 2019	GCA_004194415.1	Repeatscout v.1.0.5; Repeatmasker v.4.0.6	RepeatMasker built-in libraries	RepeatMasker	>10 repeats, > 50 pb	19,704	508 | 3,069	17.9	376,932,402	168,488,783	44.7	22.07	not_informed	not_informed	Superfamily	not_informed	not_informed	not_informed	not_informed	not_informed	not_informed	not_informed	not_informed	not_informed	not_informed	not_informed	not_informed	not_informed	not_informed	not_informed	not_informed	not_informed	not_informed	not_informed	not_informed	not_informed	not_informed	not_informed	not_informed	not_informed	not_informed	not_informed	not_informed	not_informed	not informed	not_informed
2	1962980	Aurelia coerulea* [Japan]	Khalturin et al 2019	GCA_004194395.1	Repeatscout v.1.0.5; Repeatmasker v.4.0.6	RepeatMasker built-in libraries	RepeatMasker	>10 repeats, > 50 pb	14,681	294 | 3,345	43	426,022,005	187,577,488	44.0	9.33	not_informed	not_informed	Superfamily	not_informed	not_informed	not_informed	not_informed	not_informed	not_informed	not_informed	not_informed	not_informed	not_informed	not_informed	not_informed	not_informed	not_informed	not_informed	not_informed	not_informed	not_informed	not_informed	not_informed	not_informed	not_informed	not_informed	not_informed	not_informed	not_informed	not_informed	not_informed	not_informed	not informed	not_informed
3	1962980	Aurelia coerulea* [California]	Gold et al 2019	not_informed	TRF; NSEG; Repeatmasker; BLAST; Rscout	Repbase v.X; RepeatMasker built-in libraries	not_informed	< 50% low-complexity, > 50pb	not_informed	not_informed	not_informed	not_informed	94,315,889	50.3	0	49.5	0.8	not_informed	10,159	7,172,169	not_informed	not_informed	157,320	63,492,982	not_informed	not_informed	not_informed	not_informed	not_informed	not_informed	32,591	13,294,502	not_informed	189,911	189,911	76,787,484	23,594	8,853,229	not_informed	not_informed	750	408,776	not_informed	47	18,431	not_informed	9,280,436	8,916 bp	0
4	1962980	Aurelia coerulea	IRIDIAN GENOMES	GCA_011634815.1	not_informed	not_informed	not_informed	not_informed	not_informed	not_informed	not_informed	not_informed	not_informed	not_informed	not_informed	not_informed	not_informed	not_informed	not_informed	not_informed	not_informed	not_informed	not_informed	not_informed	not_informed	not_informed	not_informed	not_informed	not_informed	not_informed	not_informed	not_informed	not_informed	not_informed	not_informed	not_informed	not_informed	not_informed	not_informed	not_informed	not_informed	not_informed	not_informed	not_informed	not_informed	not_informed	not_informed	not_informed	not_informed
5	2039479	Chrysaora achlyos	IRIDIAN GENOMES	GCA_015164055.1	not_informed	not_informed	not_informed	not_informed	not_informed	not_informed	not_informed	not_informed	not_informed	not_informed	not_informed	not_informed	not_informed	not_informed	not_informed	not_informed	not_informed	not_informed	not_informed	not_informed	not_informed	not_informed	not_informed	not_informed	not_informed	not_informed	not_informed	not_informed	not_informed	not_informed	not_informed	not_informed	not_informed	not_informed	not_informed	not_informed	not_informed	not_informed	not_informed	not_informed	not_informed	not_informed	not_informed	not_informed	not_informed
6	2039481	Chrysaora chesapeakei	IRIDIAN GENOMES	GCA_011763395.1	not_informed	not_informed	not_informed	not_informed	not_informed	not_informed	not_informed	not_informed	not_informed	not_informed	not_informed	not_informed	not_informed	not_informed	not_informed	not_informed	not_informed	not_informed	not_informed	not_informed	not_informed	not_informed	not_informed	not_informed	not_informed	not_informed	not_informed	not_informed	not_informed	not_informed	not_informed	not_informed	not_informed	not_informed	not_informed	not_informed	not_informed	not_informed	not_informed	not_informed	not_informed	not_informed	not_informed	not_informed	not_informed
7	880219	Chrysaora fuscescens	IRIDIAN GENOMES	GCA_009936425.1	not_informed	not_informed	not_informed	not_informed	not_informed	not informed	not_informed	not_informed	not_informed	not_informed	not_informed	not_informed	not_informed	not_informed	not_informed	not_informed	not_informed	not_informed	not_informed	not_informed	not_informed	not_informed	not_informed	not_informed	not_informed	not_informed	not_informed	not_informed	not_informed	not_informed	not_informed	not_informed	not_informed	not_informed	not_informed	not_informed	not_informed	not_informed	not_informed	not_informed	not_informed	not_informed	not_informed	not_informed	not_informed
8	6148	Chrysaora quinquecirrha	Xia et al 2020 (2)	GCA_014526335.1	not_informed	not_informed	not_informed	not_informed	not_informed	not_informed	not_informed	not_informed	not_informed	not_informed	not_informed	not_informed	not_informed	not_informed	not_informed	not_informed	not_informed	not_informed	not_informed	not_informed	not_informed	not_informed	not_informed	not_informed	not_informed	not_informed	not_informed	not_informed	not_informed	not_informed	not_informed	not_informed	not_informed	not_informed	not_informed	not_informed	not_informed	not_informed	not_informed	not_informed	not_informed	not_informed	not_informed	not_informed	not_informed
9	6148	Chrysaora quinquecirrha	Xia et al 2020	GCA_012295145.1	Repeatmodeler v1.0.4; TRF v.4.0.4; RepeatMasker (open-4.0.7)	Repbase v.X, RepeatProteinMask (open-4.0.7)	not_informed	not_informed	not_informed	not_informed	not_informed	337,419,359	149,860,000	44.49	20.12	40.78	not_informed	not_informed	not_informed	13,718,366	4.07	not_informed	not_informed	19,209,048	5.70	not_informed	not_informed	15,46,202	0.46	not_informed	not_informed	not_informed	not_informed	not_informed	not_informed	not_informed	not_informed	not_informed	not_informed	not_informed	not_informed	not_informed	not_informed	not_informed	not_informed	not_informed	21,120,760	0.03 %	0.18 %
10	128131	Sanderia malayensis	Nong et al 2020	GCA_013076295.1	Repeatmodeler1.4; LTRharvest; LTRdigest; MITEhunter11-2011; TransposonPSI v08222010	RepBase version 22.09; GyDB v2	not_informed	not_informed	987	2,242 pb average	not informed	184,371,355	75,283,757	64.0	20.4	36.8	3.98	Superfamily	7,608	6,354,107	3.45	not_informed	5,445	2,542,064	1.38	not_informed	not_informed	not_informed	not_informed	not_informed	4,445	1,551,616	not_informed	not_informed	9,890	4,093,680	43,695	10,405,521	not informed	not informed	5,098	7,908,426	not_informed	not_informed	not_informed	not_informed	23,491,092	not informed	not informed
11	321803	Nemopilema nomurai	Kim et al., 2019	GCA_003864495.1	TRF ; Repeatmodeler1	Repbase 19.03	not_informed	not_informed	not_informed	not_informed	not informed	213630333.0	58,956,490	27.6	14.8	4.5	10.2	Order	not_informed	1,740,085	0.81	not_informed	not_informed	2,291,406	1.07	not_informed	not_informed	136,032	0.06367635068	not informed	not_informed	not_informed	not informed	not informed	not_informed	not_informed	not_informed	not_informed	not informed	not informed	not_informed	not_informed	not informed	not_informed	not_informed	not informed	5,440,773	not informed	not informed
12	499914	Rhopilema esculentum	Nong et al, 2020	GCA_013076305.1	Repeatmodeler1.4; LTRharvest; LTRdigest; MITEhunter11-2011; TransposonPSI v08222010	RepBase version 22.09; GyDB v2	not_informed	not_informed	1,495	968 pb average	not informed	256,689,583	76,401,475	34.0	17.3	23.1	1.89	Superfamily	6,224	4,185,753	1.63	not_informed	20,895	7,642,024	2.98	not_informed	not_informed	not_informed	not_informed	not_informed	10,570	2,631,202	not informed	not informed	31,663	10,349,952	101,807	29,583,061	not informed	not informed	2,848	554,950	not_informed	not_informed	not_informed	not_informed	15,094,460	not informed	not informed
13	499914	Rhopilema esculentum	Li et al 2020	not_informed	Repeatmodeler1 ; RepeatMasker	not_informed	not_informed	not_informed	not informed	not informed	not informed	not_informed	80,495,815	29.23	9.93	29.11	0.16	Superfamily	7,293	4,116,160	1.49	0.02	27,334	9,288,367	3.37	1.57	302	34,467	0.01	0.00	not_informed	not_informed	not_informed	not_informed	not_informed	not_informed	57,611	13,591,053	4.93	0.06	not_informed	not_informed	not_informed	not_informed	not_informed	not_informed	4.93 %	not_informed	not_informed
14	114796	Cassiopea andromeda	University Medical Center Groningen (UMCG)	GCA_018155075.1	not_informed	not_informed	not_informed	not_informed	not_informed	not_informed	not_informed	not_informed	not_informed	not_informed	not_informed	not_informed	not_informed	not_informed	not_informed	not_informed	not_informed	not_informed	not_informed	not_informed	not_informed	not_informed	not_informed	not_informed	not_informed	not_informed	not_informed	not_informed	not_informed	not_informed	not_informed	not_informed	not_informed	not_informed	not_informed	not_informed	not_informed	not_informed	not_informed	not_informed	not_informed	not_informed	not_informed	not_informed	not_informed
15	12993	Cassiopea xamachana	Ohdera et al 2019	GCA_900291935.1	not_informed	not_informed	not_informed	not_informed	not_informed	not_informed	not_informed	not_informed	not_informed	not_informed	not_informed	not_informed	not_informed	not_informed	not_informed	not_informed	not_informed	not_informed	not_informed	not_informed	not_informed	not_informed	not_informed	not_informed	not_informed	not_informed	not_informed	not_informed	not_informed	not_informed	not_informed	not_informed	not_informed	not_informed	not_informed	not_informed	not_informed	not_informed	not_informed	not_informed	not_informed	not_informed	not_informed	not_informed	not_informed
16	1193083	Alatina alata	Ohdera et al 2019	GCA_008930755.1	not_informed	not_informed	not_informed	not_informed	not_informed	not_informed	not_informed	not_informed	not_informed	not_informed	not_informed	not_informed	not_informed	not_informed	not_informed	not_informed	not_informed	not_informed	not_informed	not_informed	not_informed	not_informed	not_informed	not_informed	not_informed	not_informed	not_informed	not_informed	not_informed	not_informed	not_informed	not_informed	not_informed	not_informed	not_informed	not_informed	not_informed	not_informed	not_informed	not_informed	not_informed	not_informed	not_informed	not_informed	not_informed
17	2292721	Alatinidae sp. Z8VKAUB7J3	IRIDIAN GENOMES	GCA_010016025.1	not_informed	not_informed	not_informed	not_informed	not_informed	not_informed	not_informed	not_informed	not_informed	not_informed	not_informed	not_informed	not_informed	not_informed	not_informed	not_informed	not_informed	not_informed	not_informed	not_informed	not_informed	not_informed	not_informed	not_informed	not_informed	not_informed	not_informed	not_informed	not_informed	not_informed	not_informed	not_informed	not_informed	not_informed	not_informed	not_informed	not_informed	not_informed	not_informed	not_informed	not_informed	not_informed	not_informed	not_informed	not_informed
18	686327	Morbakka virulenta	Khalturin et al 2019	GCA_003991215.1	Repeatscout v.1.0.5; Repeatmasker v.4.0.6	RepeatMasker built-in libraries	RepeatMasker	>10 repeats, > 50 pb	13,698	848 | 1,853	50.3	951,575,644	355,889,290	37.4	31.7	not_informed	not_informed	Superfamily	not_informed	not_informed	not_informed	not_informed	not_informed	not_informed	not_informed	not_informed	not_informed	not_informed	not_informed	not_informed	not_informed	not_informed	not_informed	not_informed	not_informed	not_informed	not_informed	not_informed	not_informed	not_informed	not_informed	not_informed	not_informed	not_informed	not_informed	not_informed	not_informed	not_informed	not_informed
19	686687	Carybdea marsupialis	IRIDIAN GENOMES	GCA_010016065.1	not_informed	not_informed	not_informed	not_informed	not_informed	not_informed	not_informed	not_informed	not_informed	not_informed	not_informed	not_informed	not_informed	not_informed	not_informed	not_informed	not_informed	not_informed	not_informed	not_informed	not_informed	not_informed	not_informed	not_informed	not_informed	not_informed	not_informed	not_informed	not_informed	not_informed	not_informed	not_informed	not_informed	not_informed	not_informed	not_informed	not_informed	not_informed	not_informed	not_informed	not_informed	not_informed	not_informed	not_informed	not_informed
20	685043	Tamoya ohboya	IRIDIAN GENOMES	not_informed	not_informed	not_informed	not_informed	not_informed	not_informed	not_informed	not_informed	not_informed	not_informed	not_informed	not_informed	not_informed	not_informed	not_informed	not_informed	not_informed	not_informed	not_informed	not_informed	not_informed	not_informed	not_informed	not_informed	not_informed	not_informed	not_informed	not_informed	not_informed	not_informed	not_informed	not_informed	not_informed	not_informed	not_informed	not_informed	not_informed	not_informed	not_informed	not_informed	not_informed	not_informed	not_informed	not_informed	not_informed	not_informed
21	1843192	Calvadosia cruxmelitensis	Ohdera et al 2019	GCA_900245855.1	not_informed	not_informed	not_informed	not_informed	not_informed	not_informed	not_informed	not_informed	not_informed	not_informed	not_informed	not_informed	not_informed	not_informed	not_informed	not_informed	not_informed	not_informed	not_informed	not_informed	not_informed	not_informed	not_informed	not_informed	not_informed	not_informed	not_informed	not_informed	not_informed	not_informed	not_informed	not_informed	not_informed	not_informed	not_informed	not_informed	not_informed	not_informed	not_informed	not_informed	not_informed	not_informed	not_informed	not_informed	not_informed
22	1843192	Calvadosia cruxmelitensis	IRIDIAN GENOMES	not_informed	not_informed	not_informed	not_informed	not_informed	not_informed	not_informed	not_informed	not_informed	not_informed	not_informed	not_informed	not_informed	not_informed	not_informed	not_informed	not_informed	not_informed	not_informed	not_informed	not_informed	not_informed	not_informed	not_informed	not_informed	not_informed	not_informed	not_informed	not_informed	not_informed	not_informed	not_informed	not_informed	not_informed	not_informed	not_informed	not_informed	not_informed	not_informed	not_informed	not_informed	not_informed	not_informed	not_informed	not_informed	not_informed
23	128124	Craspedacusta sowerbii	IRIDIAN GENOMES	GCA_003687565.1	not_informed	not_informed	not_informed	not_informed	not_informed	not_informed	not_informed	not_informed	not_informed	not_informed	not_informed	not_informed	not_informed	not_informed	not_informed	not_informed	not_informed	not_informed	not_informed	not_informed	not_informed	not_informed	not_informed	not_informed	not_informed	not_informed	not_informed	not_informed	not_informed	not_informed	not_informed	not_informed	not_informed	not_informed	not_informed	not_informed	not_informed	not_informed	not_informed	not_informed	not_informed	not_informed	not_informed	not_informed	not_informed
24	340365	Scolionema suvaense	IRIDIAN GENOMES	not_informed	not_informed	not_informed	not_informed	not_informed	not_informed	not_informed	not_informed	not_informed	not_informed	not_informed	not_informed	not_informed	not_informed	not_informed	not_informed	not_informed	not_informed	not_informed	not_informed	not_informed	not_informed	not_informed	not_informed	not_informed	not_informed	not_informed	not_informed	not_informed	not_informed	not_informed	not_informed	not_informed	not_informed	not_informed	not_informed	not_informed	not_informed	not_informed	not_informed	not_informed	not_informed	not_informed	not_informed	not_informed	not_informed
25	6088	Hydra oligactis	Vogg et al 2019	GCA_004118135.1	not_informed	not_informed	not_informed	not_informed	not_informed	not_informed	not_informed	not_informed	not_informed	not_informed	not_informed	not_informed	not_informed	not_informed	not_informed	not_informed	not_informed	not_informed	not_informed	not_informed	not_informed	not_informed	not_informed	not_informed	not_informed	not_informed	not_informed	not_informed	not_informed	not_informed	not_informed	not_informed	not_informed	not_informed	not_informed	not_informed	not_informed	not_informed	not_informed	not_informed	not_informed	not_informed	not_informed	not_informed	not_informed
26	6082	Hydra viridissima	Hamada et al 2020	GCA_014706445.1	Repeatscout 1.0.5; Repeatmasker 4.0.6	RepeatMasker built-in libraries	not_informed	>10 repeats, > 50 pb	not_informed	not_informed	not_informed	284,246,930	95,281,353	40.27	28.25	25.03	3.22	Superfamily	7,399	3,858,868	1.63	not_informed	6,867	2,349,561	0.99	not_informed	15	1,032	0	not_informed	not_informed	not_informed	not_informed	not_informed	not_informed	0.99	143,751	53,027,115	22.41	not_informed	not_informed	not_informed	not_informed	not_informed	not_informed	not_informed	53,027,115	not_informed	not_informed
27	6082	Hydra viridissima	Vogg et al 2019	GCA_004118115.1	not_informed	not_informed	not_informed	not_informed	not_informed	not_informed	not_informed	not_informed	not_informed	not_informed	not_informed	not_informed	not_informed	not_informed	not_informed	not_informed	not_informed	not_informed	not_informed	not_informed	not_informed	not_informed	not_informed	not_informed	not_informed	not_informed	not_informed	not_informed	not_informed	not_informed	not_informed	not_informed	not_informed	not_informed	not_informed	not_informed	not_informed	not_informed	not_informed	not_informed	not_informed	not_informed	not_informed	not_informed	not_informed
28	6087	Hydra vulgaris	Chapman et al 2010	GCA_000219015.1	not_informed	not_informed	not_informed	not_informed	not_informed	not_informed	not_informed	not_informed	not_informed	not_informed	not_informed	not_informed	not_informed	not_informed	not_informed	not_informed	not_informed	not_informed	not_informed	not_informed	not_informed	not_informed	not_informed	not_informed	not_informed	not_informed	not_informed	not_informed	not_informed	not_informed	not_informed	not_informed	not_informed	not_informed	not_informed	not_informed	not_informed	not_informed	not_informed	not_informed	not_informed	not_informed	not_informed	not_informed	not_informed
28	6087	Hydra vulgaris	Chapman et al 2010	GCA_000004095.1	ReAS 2; custom scripts; RepeatMasker 3.1.9	RepBase 31 (version 13.05) and custom db	not_informed	> 500 pb, depth > 10	3,909	1,500 bp average	60	852,155,112	501,682,347	61.58	46.03	42.09	3.25	Superfamily	79,142	19,169,963	2.39	2.35	330.46	129,193,106	15.85	not_informed	1,146	196,662	0.02	not_informed	80,873	18,730,279	2.30	not_informed	not_informed	18.75	549,790	158,541,537	19.47	17.95	17,798	6,494,962	0.80	9,225	5,533,623	0.68	170,570,122	not_informed	not_informed
29	6087	Hydra vulgaris	NHGRI	not_informed	not_informed	not_informed	not_informed	not_informed	not_informed	not_informed	not_informed	not_informed	not_informed	not_informed	not_informed	not_informed	not_informed	not_informed	not_informed	not_informed	not_informed	not_informed	not_informed	not_informed	not_informed	not_informed	not_informed	not_informed	not_informed	not_informed	not_informed	not_informed	not_informed	not_informed	not_informed	not_informed	not_informed	not_informed	not_informed	not_informed	not_informed	not_informed	not_informed	not_informed	not_informed	not_informed	not_informed	not_informed	not_informed
30	6087	Hydra vulgaris	IISER Pune	not_informed	not_informed	not_informed	not_informed	not_informed	not_informed	not_informed	not_informed	not_informed	not_informed	not_informed	not_informed	not_informed	not_informed	not_informed	not_informed	not_informed	not_informed	not_informed	not_informed	not_informed	not_informed	not_informed	not_informed	not_informed	not_informed	not_informed	not_informed	not_informed	not_informed	not_informed	not_informed	not_informed	not_informed	not_informed	not_informed	not_informed	not_informed	not_informed	not_informed	not_informed	not_informed	not_informed	not_informed	not_informed	not_informed
31	264074	Cladonema radiatum	IRIDIAN GENOMES	not_informed	not_informed	not_informed	not_informed	not_informed	not_informed	not_informed	not_informed	not_informed	not_informed	not_informed	not_informed	not_informed	not_informed	not_informed	not_informed	not_informed	not_informed	not_informed	not_informed	not_informed	not_informed	not_informed	not_informed	not_informed	not_informed	not_informed	not_informed	not_informed	not_informed	not_informed	not_informed	not_informed	not_informed	not_informed	not_informed	not_informed	not_informed	not_informed	not_informed	not_informed	not_informed	not_informed	not_informed	not_informed	not_informed
32	35630	Hydractinia echinata	NHGRI	not_informed	not_informed	not_informed	not_informed	not_informed	not_informed	not_informed	not_informed	not_informed	not_informed	not_informed	not_informed	not_informed	not_informed	not_informed	not_informed	not_informed	not_informed	not_informed	not_informed	not_informed	not_informed	not_informed	not_informed	not_informed	not_informed	not_informed	not_informed	not_informed	not_informed	not_informed	not_informed	not_informed	not_informed	not_informed	not_informed	not_informed	not_informed	not_informed	not_informed	not_informed	not_informed	not_informed	not_informed	not_informed	not_informed
33	2790655	Eutima sp. BMK-2020	IRIDIAN GENOMES	not_informed	not_informed	not_informed	not_informed	not_informed	not_informed	not_informed	not_informed	not_informed	not_informed	not_informed	not_informed	not_informed	not_informed	not_informed	not_informed	not_informed	not_informed	not_informed	not_informed	not_informed	not_informed	not_informed	not_informed	not_informed	not_informed	not_informed	not_informed	not_informed	not_informed	not_informed	not_informed	not_informed	not_informed	not_informed	not_informed	not_informed	not_informed	not_informed	not_informed	not_informed	not_informed	not_informed	not_informed	not_informed	not_informed
34	252671	Clytia hemisphaerica	Leclère et al 2019	GCA_902728285.1	Repeatscout v.1.05; Repeatmasker	RepBase (20170127), DFAM	not_informed	filtered with Tandem Repeat Finder	32,487	307 | 6,949	3	420,978,673	172,601,255.93	41 | 39	1.14	not_informed	not_informed	not_informed	not_informed	not_informed	not_informed	not_informed	not_informed	not_informed	not_informed	not_informed	not_informed	not_informed	not_informed	not_informed	not_informed	not_informed	not_informed	not_informed	not_informed	not_informed	not_informed	not_informed	not_informed	not_informed	not_informed	not_informed	not_informed	not_informed	not_informed	not_informed	not_informed	not_informed	not_informed
END	END	END	END	END	END	END	END	END	END	END	END	END	END	END	END	END	END	END	END	END	END	END	END	END	END	END	END	END	END	END	END	END	END	END	END	END	END	END	END	END	END	END	END	END	END	END	END	END	END
[truncated: 10 more columns]

## Sheet: IV_07-ANNOTATION_CODING
Nr Sp	NCBI Taxonomy		SOURCE (prioriy: published literature)	NCBI Assembly accession	PIPELINE							CODING (BASIC INFORMATION)																EVIDENCE			AVAILABILITY			General horizontal count: 34 (from column E6 to AM6)	END
												Counts					Coding lengths								Gene and feature density
	TaxID	Species			Prediction			Annotation		Annotation databases	Filtering	Total number of genes and pseudogenes	Total number of genes	Total number of protein-coding genes	Number of pseudogenes	Number of non-coding genes	Total gene lenght (bp)	Total CDS lenght (bp)	Mean gene length (bp)	Median gene length (bp)	Mean CDS length (bp)	Median CDS length (bp)	Mean exon length (bp)	Mean intron length (bp)	Mean Gene Density	Mean exon number per gene	Mean intron number per gene	% functionally annotated genes	% Suported by RNAseq	% Suported by homology	Gene models	Genome annotations	Command line
					Ab-initio	Evidence-based	Mixed or evidence-guided	Structural annotation	Functional annotation & other software
1	6145	Aurelia aurita [Baltic sea strain]	Khalturin et al 2019	GCA_004194415.1	not_informed	PASA v2.0.1 with transciptome	AUGUSTUS 3.0.2 with PASA output	PASA V2.0.1, BLAT	InterProScan; HMMER v3.1b2; BLASTP; OrthoMCL	InterPro Databases	not_informed	not_informed	not_informed	28,625	not_informed	not_informed	not_informed	not_informed	10,215	not_informed	not_informed	not_informed	368	1,391	4.5	not_informed	not_informed	not_informed	not_informed	not_informed	available	available	some*	count=14	END
2	1962980	Aurelia coerulea* [Japan]	Khalturin et al 2019	GCA_004194395.1	not_informed	PASA v2.0.1 with transciptome	AUGUSTUS 3.0.2 with PASA output	PASA V2.0.1, BLAT	InterProScan; HMMER v3.1b2; BLASTP; OrthoMCL	InterPro Databases	not_informed	not_informed	not_informed	30,166	not_informed	not_informed	not_informed	not_informed	11,359	not_informed	not_informed	not_informed	369	1,631	4.5	not_informed	not_informed	not_informed	not_informed	not_informed	available	available	some*	count=14	END
3	1962980	Aurelia coerulea* [California]	Gold et al 2019	no accession	GeneMark- ES	PASA with transciptome; exonerate + GMAP	AUGUSTUS 3.0.2; GlimmerHMM with PASA output	EvidenceModeler; PASA	BLASTp; BLASTp; HMMER;	Pfam-A; Uniprot Swissprot (accessed August 15, 2016)	CDs > 300bp, no ambigueties, no redundancy, 4 or more exons, presence of UTR start and end codons.	33,134	not_informed	29,964	not_informed	not_informed	not_informed	not_informed	not_informed	not_informed	not_informed	not_informed	not_informed	not_informed	not_informed	not_informed	not_informed	80.04	92.48	80.04	available	available	available	count=16	END
4	1962980	Aurelia coerulea	IRIDIAN GENOMES	GCA_011634815.1	not_informed	not_informed	not_informed	not_informed	not_informed	not_informed	not_informed	not_informed	not_informed	not_informed	not_informed	not_informed	not_informed	not_informed	not_informed	not_informed	not_informed	not_informed	not_informed	not_informed	not_informed	not_informed	not_informed	not_informed	not_informed	not_informed	not_available	not_available	not_available	count=4	END
5	2039479	Chrysaora achlyos	IRIDIAN GENOMES	GCA_015164055.1	not_informed	not_informed	not_informed	not_informed	not_informed	not_informed	not_informed	not_informed	not_informed	not_informed	not_informed	not_informed	not_informed	not_informed	not_informed	not_informed	not_informed	not_informed	not_informed	not_informed	not_informed	not_informed	not_informed	not_informed	not_informed	not_informed	not_available	not_available	not_available	count=4	END
6	2039481	Chrysaora chesapeakei	IRIDIAN GENOMES	GCA_011763395.1	not_informed	not_informed	not_informed	not_informed	not_informed	not_informed	not_informed	not_informed	not_informed	not_informed	not_informed	not_informed	not_informed	not_informed	not_informed	not_informed	not_informed	not_informed	not_informed	not_informed	not_informed	not_informed	not_informed	not_informed	not_informed	not_informed	not_available	not_available	not_available	count=4	END
7	880219	Chrysaora fuscescens	IRIDIAN GENOMES	GCA_009936425.1	not_informed	not_informed	not_informed	not_informed	not_informed	not_informed	not_informed	not_informed	not_informed	not_informed	not_informed	not_informed	not_informed	not_informed	not_informed	not_informed	not_informed	not_informed	not_informed	not_informed	not_informed	not_informed	not_informed	not_informed	not_informed	not_informed	not_available	not_available	not_available	count=4	END
8	6148	Chrysaora quinquecirrha	Xia et al 2020 (2)	GCA_014526335.1	AUGUSTUS (v2.5.5), SNAP, Genscan (v1.0), GlimmerHMM (v3.0.1)	RNAseq mapping and transcriptome mapping for estructural annotation	not_informed	Genewise v2.2.0, Bridger r2014-12-01, EvidenceModeler v1.1.1	Mapping to databases	InterPro, Gene Ontology (GO), SwissProt, TrEMBL, and Kyoto Encyclopedia of Genes and Genomes (KEGG).	not_informed	not_informed	not_informed	not_informed	not_informed	not_informed	not_informed	not_informed	not_informed	not_informed	not_informed	not_informed	not_informed	not_informed	not_informed	not_informed	not_informed	not_informed	not_informed	not_informed	available	available	not_available	count=9	END
9	6148	Chrysaora quinquecirrha	Xia et al 2020	GCA_012295145.1	AUGUSTUS (v2.5.5)	RNAseq mapping and transcriptome mapping for estructural annotation	not_informed	Genewise v2.2.0, Bridger r2014-12-01, EvidenceModeler v1.1.1	Mapping to databases	InterPro, Gene Ontology (GO), SwissProt, TrEMBL, and Kyoto Encyclopedia of Genes and Genomes (KEGG).	not_informed	not_informed	not_informed	21,606	not_informed	yes	not_informed	not_informed	6,014.50	not_informed	not_informed	not_informed	248,65	not_informed	not_informed	6.08	not_informed	77.69	not_informed	not_informed	available	available	not_available	count=15	END
10	128131	Sanderia malayensis	Nong et al 2020	GCA_013076295.1	GeneMark, Snap	PASA v2.0.1 with transciptome	AGUSTUS v3.3, GlimmerHMM, with PASA output	EvidenceModeler; PASA	InterProsCan v.5.26.65.0	InterPro Databases	not_informed	28,526	not_informed	26,914	not_informed	not_informed	93,435,282	not_informed	3,275	not_informed	not_informed	not_informed	228 | 250	381 | 528	not_informed	not_informed	not_informed	86.4	81	76.2	upon_request	upon_request	not_available	count=19	END
11	321803	Nemopilema nomurai	Kim et al., 2019	GCA_003864495.1	not_informed	TblastN to NCBI and NCBI entrez; GenBlastA; Exonerate	AUGUSTUS	AUGUSTUS	InterProScan v.5.13.52.0	ProDom and IntePro databases	codon frame breaks, premature stop codons, and ambiguous bases	19,525	not_informed	18,962	not_informed	not_informed	not_informed	not_informed	not_informed	not_informed	1,456.6 | 1,441.3	not_informed	not_informed	689.8 | 691	not_informed	7.6 | 7.5	not_informed	79.57	not_informed	not_informed	upon_request	upon_request	not_available	count=16	END
12	499914	Rhopilema esculentum	Nong et al, 2020	GCA_013076305.1	GeneMark, Snap	PASA v2.0.1 with transciptome	AGUSTUS v3.3, GlimmerHMM, with PASA output	EvidenceModeler; PASA	InterProsCan v.5.26.65.0	InterPro Databases	not_informed	not_informed	not_informed	18,923 | 17,627	not_informed	not_informed	165,137,886	not_informed	9,368	not_informed	not_informed	not_informed	237 | 250	1,099 | 1,025	not_informed	not_informed	not_informed	92.4	72	60.5	upon_request	upon_request	not_available	count=18	END
13	499914	Rhopilema esculentum	Li et al 2020	no accession	AUGUSTUS 2.5.5, Glimmer 3.0.1, SNAP15	GeneWise v2.2.0 with Cnidaria sequences. TopHat 2.0.8 with RNAseq and Cufflinks 2.1.1.	not_informed	Evidencemodeler	BLASTP	NR, GO, Swiss, KOG, KEGG	not_informed	not_informed	not_informed	17,219	not_informed	not_informed	not_informed	not_informed	not_informed	not_informed	1,575	not_informed	198.8	987.2	0.63	7.92	not_informed	97.1	not_informed	not_informed	not_available	available	available	count=16	END
14	114796	Cassiopea andromeda	University Medical Center Groningen (UMCG)	GCA_018155075.1	not_informed	not_informed	not_informed	not_informed	not_informed	not_informed	not_informed	not_informed	not_informed	not_informed	not_informed	not_informed	not_informed	not_informed	not_informed	not_informed	not_informed	not_informed	not_informed	not_informed	not_informed	not_informed	not_informed	not_informed	not_informed	not_informed	not_available	not_available	not_available	count=4	END
15	12993	Cassiopea xamachana	Ohdera et al 2019	GCA_900291935.1	not_informed	not_informed	Augustus v3.2.2	not_informed	BLAST	Swiss-Prot	not_informed	31,459	not_informed	not_informed	not_informed	not_informed	not_informed	not_informed	not_informed	not_informed	not_informed	not_informed	not_informed	not_informed	not_informed	not_informed	not_informed	not_informed	not_informed	not_informed	available	not_available	available	count=8	END
16	1193083	Alatina alata	Ohdera et al 2019	GCA_008930755.1	not_informed	not_informed	Augustus v3.2.2	not_informed	BLAST	Swiss-Prot	not_informed	66,156	not_informed	not_informed	not_informed	not_informed	not_informed	not_informed	not_informed	not_informed	not_informed	not_informed	not_informed	not_informed	not_informed	not_informed	not_informed	not_informed	not_informed	not_informed	available	not_available	available	count=8	END
17	2292721	Alatinidae sp. Z8VKAUB7J3	IRIDIAN GENOMES	GCA_010016025.1	not_informed	not_informed	not_informed	not_informed	not_informed	not_informed	not_informed	not_informed	not_informed	not_informed	not_informed	not_informed	not_informed	not_informed	not_informed	not_informed	not_informed	not_informed	not_informed	not_informed	not_informed	not_informed	not_informed	not_informed	not_informed	not_informed	not_available	not_available	not_available	count=4	END
18	686327	Morbakka virulenta	Khalturin et al 2019	GCA_003991215.1	not_informed	PASA v2.0.1 with transciptome	AUGUSTUS 3.0.2 with PASA output	PASA V2.0.1, BLAT	InterProScan; HMMER v3.1b2; BLASTP; OrthoMCL	InterPro Databases	not_informed	not_informed	not_informed	24,278	not_informed	not_informed	not_informed	not_informed	21,444	not_informed	not_informed	not_informed	350	3572	9	not_informed	not_informed	not_informed	not_informed	not_informed	not_available	available	not_available	count=14	END
19	686687	Carybdea marsupialis	IRIDIAN GENOMES	GCA_010016065.1	not_informed	not_informed	not_informed	not_informed	not_informed	not_informed	not_informed	not_informed	not_informed	not_informed	not_informed	not_informed	not_informed	not_informed	not_informed	not_informed	not_informed	not_informed	not_informed	not_informed	not_informed	not_informed	not_informed	not_informed	not_informed	not_informed	not_available	not_available	not_available	count=4	END
20	685043	Tamoya ohboya	IRIDIAN GENOMES	not_informed	not_informed	not_informed	not_informed	not_informed	not_informed	not_informed	not_informed	not_informed	not_informed	not_informed	not_informed	not_informed	not_informed	not_informed	not_informed	not_informed	not_informed	not_informed	not_informed	not_informed	not_informed	not_informed	not_informed	not_informed	not_informed	not_informed	not_available	not_available	not_available	count=3	END
21	1843192	Calvadosia cruxmelitensis	Ohdera et al 2019	GCA_900245855.1	not_informed	not_informed	Augustus v3.2.2	not_informed	BLAST	Swiss-Prot	not_informed	26,258	not_informed	not_informed	not_informed	not_informed	not_informed	not_informed	not_informed	not_informed	not_informed	not_informed	not_informed	not_informed	not_informed	not_informed	not_informed	not_informed	not_informed	not_informed	available	not_available	available	count=8	END
22	1843192	Calvadosia cruxmelitensis	IRIDIAN GENOMES	not_informed	not_informed	not_informed	not_informed	not_informed	not_informed	not_informed	not_informed	not_informed	not_informed	not_informed	not_informed	not_informed	not_informed	not_informed	not_informed	not_informed	not_informed	not_informed	not_informed	not_informed	not_informed	not_informed	not_informed	not_informed	not_informed	not_informed	not_available	not_available	not_available	count=3	END
23	128124	Craspedacusta sowerbii	IRIDIAN GENOMES	GCA_003687565.1	not_informed	not_informed	not_informed	not_informed	not_informed	not_informed	not_informed	not_informed	not_informed	not_informed	not_informed	not_informed	not_informed	not_informed	not_informed	not_informed	not_informed	not_informed	not_informed	not_informed	not_informed	not_informed	not_informed	not_informed	not_informed	not_informed	not_available	not_available	not_available	count=4	END
24	340365	Scolionema suvaense	IRIDIAN GENOMES	not_informed	not_informed	not_informed	not_informed	not_informed	not_informed	not_informed	not_informed	not_informed	not_informed	not_informed	not_informed	not_informed	not_informed	not_informed	not_informed	not_informed	not_informed	not_informed	not_informed	not_informed	not_informed	not_informed	not_informed	not_informed	not_informed	not_informed	not_available	not_available	not_available	count=3	END
25	6088	Hydra oligactis	Vogg et al 2019	GCA_004118135.1	not_informed	not_informed	not_informed	not_informed	not_informed	not_informed	not_informed	not_informed	not_informed	not_informed	not_informed	not_informed	not_informed	not_informed	not_informed	not_informed	not_informed	not_informed	not_informed	not_informed	not_informed	not_informed	not_informed	not_informed	not_informed	not_informed	not_available	not_available	not_available	count=4	END
26	6082	Hydra viridissima	Hamada et al 2020	GCA_014706445.1	not_informed	PASA pipeline v2.01 with transcriptome and raw RNAseq reads	AUGUSTUS	PASA pipeline v2.01	HMMER, Blast	Pfam, Homeobox Database	not_informed	not_informed	not_informed	21,476	not_informed	not_informed	not_informed	not_informed	7,637	not_informed	not_informed	not_informed	281	838	not_informed	6.3	not_informed	20.95	not_informed	not_informed	available	available	not_available	count=15	END
27	6082	Hydra viridissima	Vogg et al 2019	GCA_004118115.1	not_informed	not_informed	not_informed	not_informed	not_informed	not_informed	not_informed	not_informed	not_informed	not_informed	not_informed	not_informed	not_informed	not_informed	not_informed	not_informed	not_informed	not_informed	not_informed	not_informed	not_informed	not_informed	not_informed	not_informed	not_informed	not_informed	not_available	not_available	not_available	count=4	END
28	6087	Hydra vulgaris	Chapman et al 2010	GCA_000219015.1	Gnomon gene prediction pipeline	Gnomon gene prediction pipeline	Gnomon gene prediction pipeline	Gnomon gene prediction pipeline	not_informed	not_informed	not_informed	not_informed	not_informed	not_informed	not_informed	not_informed	not_informed	not_informed	not_informed	not_informed	not_informed	not_informed	not_informed	not_informed	not_informed	not_informed	not_informed	not_informed	not_informed	not_informed	not_available	not_available	not_available	count=8	END
28	6087	Hydra vulgaris	Chapman et al 2010	GCA_000004095.1	not_informed	GenomeScan; PASA with EST restult from GenomeScan	AUGUSTUS 2.0.3 with PASA result	not_informed	not_informed	GenBank nr database	Genes with exons overlapping TEs; PASA-unverified models with no homology in the GenBank and no EST	31,452 | 22,608	22,363	20,000 | 20,042	245	2,321	not_informed	not_informed	6,873 | 13,951	6,110	1,372	1,017	221	2,551	not_informed	6.1	not_informed	63.48	not_informed	19,966	not_available	NCBI available	not_available	count=22	END
29	6087	Hydra vulgaris	NHGRI	not_informed	not_informed	not_informed	AUGUSTUS	not_informed	Argot, Blast2GO	not_informed	not_informed	not_informed	not_informed	33,820 | 36,059	not_informed	not_informed	not_informed	not_informed	12,378	not_informed	not_informed	not_informed	not_informed	not_informed	not_informed	not_informed	not_informed	not_informed	not_informed	not_informed	available	available	not_available	count=7	END
30	6087	Hydra vulgaris	IISER Pune	not_informed	not_informed	not_informed	not_informed	not_informed	not_informed	not_informed	not_informed	not_informed	not_informed	not_informed	not_informed	not_informed	not_informed	not_informed	not_informed	not_informed	not_informed	not_informed	not_informed	not_informed	not_informed	not_informed	not_informed	not_informed	not_informed	not_informed	not_available	not_available	not_available	count=3	END
31	264074	Cladonema radiatum	IRIDIAN GENOMES	not_informed	not_informed	not_informed	not_informed	not_informed	not_informed	not_informed	not_informed	not_informed	not_informed	not_informed	not_informed	not_informed	not_informed	not_informed	not_informed	not_informed	not_informed	not_informed	not_informed	not_informed	not_informed	not_informed	not_informed	not_informed	not_informed	not_informed	not_available	not_available	not_available	count=3	END
32	35630	Hydractinia echinata	NHGRI	not_informed	not_informed	not_informed	not_informed	not_informed	not_informed	not_informed	not_informed	not_informed	not_informed	not_informed	not_informed	not_informed	not_informed	not_informed	not_informed	not_informed	not_informed	not_informed	not_informed	not_informed	not_informed	not_informed	not_informed	not_informed	not_informed	not_informed	not_available	not_available	not_available	count=3	END
33	2790655	Eutima sp. BMK-2020	IRIDIAN GENOMES	not_informed	not_informed	not_informed	not_informed	not_informed	not_informed	not_informed	not_informed	not_informed	not_informed	not_informed	not_informed	not_informed	not_informed	not_informed	not_informed	not_informed	not_informed	not_informed	not_informed	not_informed	not_informed	not_informed	not_informed	not_informed	not_informed	not_informed	not_available	not_available	not_available	count=3	END
[truncated: 2 more rows]

## Sheet: V_08_SUMMARY_SELECTED
Nr Sp	NCBI Taxonomy		Source (prioriy: published literature)	I_00_DATA						II_01-TRIMM_02-ECR_03-DECON					III_04-ASSEMBLY_05-SCAFFOLD																						IV_06-ANNOTATION_REPITITIVE					IV_07-ANNOTATION_CODING							General horizontal count: 56 (from column E6 to AM6)
[truncated: 39 more rows]
[truncated: 1 more columns]

## Sheet: VI_extra_summary_steps
n	DATA STRUCTURE			END
	TOPIC	AREA	DATASETS (total=34)	END
				END
[truncated: 11 more rows]

[truncated: 1 more sheets: VI_extra_summary_sources]
