# Supplementary material for: The state of Medusozoa genomics: current evidence and future challenges
Source: Gigascience. 2022 May 17;11:giac036. doi: 10.1093/gigascience/giac036 (PMC9112765; doi:10.1093/gigascience/giac036)
Supplement: giac036_Supplemental_Files [file giac036_supplemental_files.zip › Supplementary_file_S4_Table_S1_Chr_GenomeSize.xlsx]

## Sheet: SM_Table_2
Suplementary Material S2 - Table S1 - Medusozoan genetic information considering genomes sizes, karyotypes and whole genome sequencing datasets on main clades. Symbol * remarks cases where taxonomic gruops were not represented in WoRMS or presents differences (see Supplementary Material 1 for details); taxonomic names with symbol " " details groups recovered as non-monophyletic in recent phylogen…
	Genome Size	Karyotype		NCBI Databases						END
Main Group and Species	(notes includes original reference)	Chromosome number (2n)	Number of fundamental arms (NF)	NCBI BioProject	NCBI Biosample	NCBI SRA	NCBI Assembly	NCBI Genome	Genome-Project DB
Medusozoa (4,040)*	count=42	count=39	count=6	count=27	count=27	count=25	count=21	count=22	count=9	END
Acraspeda* (320)	count=24	count=5	count=1	count=18	count=18	count=18	count=16	count=17	count=7	END
Rophaliophora* (271)	count=23	count=5	count=1	count=17	count=17	count=17	count=15	count=16	count=6	END
Class Scyphozoa (221)	count=18	count=5	count=1	count=12	count=12	count=12	count=11	count=12	count=5	END
Subclass Coronamedusae (59)	count=0	count=0	count=0	count=0	count=0	count=0	count=0	count=0	count=0	END
Order Coronatae (59)	count=0	count=0	count=0	count=0	count=0	count=0	count=0	count=0	count=0	END
Subclass Discomedusae (162)	count=18	count=5	count=1	count=12	count=12	count=12	count=11	count=12	count=5	END
Order "Semaeostomeae" (73)	count=13	count=4	count=1	count=8	count=8	count=8	count=7	count=8	count=3	END
Cyaneidae (21)	count=1	count=0	count=0	count=0	count=0	count=0	count=0	count=0	count=0	END
Cyanea capillata	378	not_informed	not_informed	not_informed	not_informed	not_informed	not_informed	not_informed	not_informed	END
Pelagiidae (22)	count=5	count=0	count=0	count=5	count=5	count=5	count=5	count=5	count=0	END
Chrysaora achlyos	NGS_432.4	not_informed	not_informed	PRJNA493291	SAMN10133888	2	GCA_015164055.1	ID: 96488	not_informed	END
Chrysaora chesapeakei	NGS_457.12	not_informed	not_informed	PRJNA484605	2	2	GCA_011763395.1	ID: 88489	not_informed	END
Chrysaora fuscescens	NGS_266.41	not_informed	not_informed	PRJNA493610	SAMN10138028	2	GCA_009936425.1	ID: 86993	not_informed	END
Chrysaora quinquecirrha	NGS_337.42 | Kmer_330.67	not_informed	not_informed	3	2	5	2	2	not_informed	END
Sanderia malayensis	251.93 | NGS_184.37 | Kmer_184	not_informed	not_informed	PRJNA505074	9	9	GCA_013076295.1	ID: 91523	not_informed	END
Ulmaridae (26)	count=7	count=4	count=1	count=3	count=3	count=3	count=2	count=3	count=3	END
Aurelia aurita	not_informed	2n=18,20	not_informed	not_informed	not_informed	not_informed	not_informed	not_informed	not_informed	END
Aurelia aurita [Gulf of Mexico, Mexico]	not_informed	2n=44	NF=88	not_informed	not_informed	not_informed	not_informed	not_informed	not_informed	END
Aurelia aurita	695	not_informed	not_informed	not_informed	not_informed	not_informed	not_informed	not_informed	not_informed	END
Aurelia aurita [Baltic Sea]	NGS_376.93 | Kmer_418	not_informed	not_informed	PRJNA494057	SAMN10227664	12	not_informed	ID: 8060	OIST	END
Aurelia aurita [White Sea]	not_informed	2n=38	not_informed	not_informed	not_informed	not_informed	not_informed	not_informed	not_informed	END
Aurelia coerulea [California, USA]	NGS_713	not_informed	not_informed	not_informed	not_informed	not_informed	not_informed	not_informed	GOLD	END
Aurelia coerulea [Japan]	NGS_426.02 | Kmer_491	2=34	not_informed	PRJNA494062	SAMN10234636	4	GCA_004194395.1	ID: 76108	OIST	END
Aurelia coerulea [Ofunato Bay, Japan]	695	not_informed	not_informed	not_informed	not_informed	not_informed	not_informed	not_informed	not_informed	END
Aurelia coerulea [USA]	NGS_669.42	not_informed	not_informed	PRJNA493278	SAMN10133844	2	GCA_011634815.1	ID: 88142	not_informed	END
Aurelia limbata [Okirai Bay, Japan]	681	not_informed	not_informed	not_informed	not_informed	not_informed	not_informed	not_informed	not_informed	END
Order Rhizostomeae (89)	count=5	count=1	count=0	count=4	count=4	count=4	count=4	count=4	count=2	END
Suborder Daktyliophorae (48)	count=2	count=1	count=0	count=2	count=2	count=2	count=2	count=2	count=1	END
Rhizostomatidae (12)	count=2	count=1	count=0	count=2	count=2	count=2	count=2	count=2	count=1	END
Rhopilema esculentum	NGS_256.68 | Kmer_257	2n=42	not_informed	PRJNA505074	SAMN11479163	7	GCA_013076305.1	ID: 56778	gigadb	END
Nemopilema nomurai	287 | NGS_213.62 | Kmer_221	not_informed	not_informed	PRJNA415234	SAMN07819368	7	GCA_003864495.1	ID: 56798	not_informed	END
Suborder Kolpophorae (40)	count=3	count=0	count=0	count=2	count=2	count=2	count=2	count=2	count=1	END
Cassiopeidae (10)	count=3	count=0	count=0	count=2	count=2	count=2	count=2	count=2	count=1	END
Cassiopea andromeda	NGS_406.64	not_informed	not_informed	PRJNA576371	SAMN12993007	4	GCA_018155075.1	ID: 100665	not_informed	END
Cassiopea ornata [Kagoshima Japan]	386	not_informed	not_informed	not_informed	not_informed	not_informed	not_informed	not_informed	not_informed	END
Cassiopea xamachana	NGS_393.52	not_informed	not_informed	PRJEB23739	SAMEA104446260	4	GCA_900291935.1	ID: 67386	github; gigadb; whitney	END
Class Cubozoa (47)	count=5	count=0	count=0	count=5	count=5	count=5	count=4	count=4	count=1	END
Order Carybdeida (33)	count=5	count=0	count=0	count=4	count=4	count=4	count=4	count=4	count=1	END
Alatinidae Gershwin, 2005 (10)	count=2	count=0	count=0	count=2	count=2	count=2	count=2	count=2	count=1	END
Alatina alata	NGS_1,075.36 | Kmer_2,673	not_informed	not_informed	PRJNA421156	SAMN08133470	4	GCA_008930755.1	ID: 14011	github; gigadb; whitney	END
Alatinidae sp	NGS_1,400.7	not_informed	not_informed	PRJNA493613	SAMN10138046	2	Genome	Genome	not_informed	END
Carukiidae (9)	count=1	count=0	count=0	count=1	count=1	count=1	count=1	count=1	count=0	END
Morbakka virulenta	NGS_951.58 | Kmer_913	not_informed	not_informed	PRJNA494059	SAMN10219777	6	Genome	ID: 74966	not_informed	END
Carybdeidae (8)	count=2	count=0	count=0	count=1	count=1	count=1	count=1	count=1	count=0	END
Carybdea brevipedalia	756	not_informed	not_informed	not_informed	not_informed	not_informed	not_informed	not_informed	not_informed	END
Carybdea marsupialis	NGS_1,286.92	not_informed	not_informed	PRJNA493611	SAMN10138045	2	Genome	Genome	not_informed	END
Tamoyidae (4)	count=0	count=0	count=0	count=1	count=1	count=1	count=0	count=0	count=0	END
Tamoya ohboya	not_informed	not_informed	not_informed	PRJNA676141	SAMN16755383	2	not_informed	not_informed	not_informed	END
Order Chirodropida (14)	count=1	count=1	count=1	count=1	count=1	count=1	count=1	count=1	count=1	END
Class Staurozoa (49)	count=1	count=0	count=0	count=1	count=1	count=1	count=1	count=1	count=1	END
Order Stauromedusae (49)	count=1	count=0	count=0	count=1	count=1	count=1	count=1	count=1	count=1	END
Suborder Amyostaurida (13)	count=1	count=0	count=0	count=1	count=1	count=1	count=1	count=1	count=1	END
Kishinouyeidae (11)	count=1	count=0	count=0	count=1	count=1	count=1	count=1	count=1	count=1	END
Calvadosia cruxmelitensis	NGS_230.958 | Kmer_231	not_informed	not_informed	2	2	9	GCA_900245855.1	ID: 69462	github; gigadb; whitney	END
Suborder Myostaurida (36)	count=1	count=1	count=1	count=1	count=1	count=1	count=1	count=1	count=1	END
Class Hydrozoa (3,756)	count=18	count=34	count=5	count=9	count=9	count=7	count=5	count=5	count=2	END
Trachylinae (162)	count=3	count=4	count=0	count=2	count=2	count=1	count=1	count=1	count=0	END
Limnomedusae (59)	count=2	count=2	count=0	count=2	count=2	count=1	count=1	count=1	count=0	END
Olindiidae (50)	count=2	count=2	count=0	count=2	count=2	count=1	count=1	count=1	count=0	END
Craspedacusta sowerbii	NGS_673.19	n=12, 2n=24	not_informed	PRJNA675207	SAMN16692227	3	GCA_003687565.1	ID: 11492	not_informed	END
Gonionemus vertens	1,222.6	2n=24,25; male n=12	not_informed	not_informed	not_informed	not_informed	not_informed	not_informed	not_informed	END
Scolionema suvaense	not_informed	not_informed	not_informed	PRJNA551768	SAMN12165722	not_informed	not_informed	not_informed	not_informed	END
Trachymedusae (51)	count=1	count=1	count=0	count=0	count=0	count=0	count=0	count=0	count=0	END
Rhopalonematidae (36)	count=1	count=1	count=0	count=0	count=0	count=0	count=0	count=0	count=0	END
Aglantha digitale	1,457.22	2n=16	not_informed	not_informed	not_informed	not_informed	not_informed	not_informed	not_informed	END
Narcomedusae (42)	count=0	count=1	count=0	count=0	count=0	count=0	count=0	count=0	count=0	END
Cuninidae (14)	count=0	count=1	count=0	count=0	count=0	count=0	count=0	count=0	count=0	END
Cunina proboscidea	not_informed	male n=28 I, female n=30 I	not_informed	not_informed	not_informed	not_informed	not_informed	not_informed	not_informed	END
Hydroidolina (3,538)	NA	NA	NA	NA	NA	NA	NA	NA	NA	END
Capitata (207)	count=3	count=4	count=0	count=1	count=1	count=0	count=0	count=0	count=0	END
Corynidae (56)	count=1	count=0	count=0	count=0	count=0	count=0	count=0	count=0	count=0	END
Sarsia tubulosa	681	not_informed	not_informed	not_informed	not_informed	not_informed	not_informed	not_informed	not_informed	END
Cladonematidae (19)	count=1	count=1	count=0	count=1	count=1	count=0	count=0	count=0	count=0	END
Cladonema pacificum	596.58	not_informed	not_informed	not_informed	not_informed	not_informed	not_informed	not_informed	not_informed	END
Cladonema radiatum	not_informed	not_informed	not_informed	PRJNA647553	SAMN15589955	not_informed	not_informed	not_informed	not_informed	END
Eleutheria dichotoma	not_informed	n=6; female I	not_informed	not_informed	not_informed	not_informed	not_informed	not_informed	not_informed	END
Hydrocorynidae (6)	count=1	count=1	count=0	count=0	count=0	count=0	count=0	count=0	count=0	END
Hydrocoryne miurensis	322.74	2n=30	not_informed	not_informed	not_informed	not_informed	not_informed	not_informed	not_informed	END
Pennaridae (5)	count=0	count=1	count=0	count=0	count=0	count=0	count=0	count=0	count=0	END
Pennaria disticha	not_informed	n=10,14; female I	not_informed	not_informed	not_informed	not_informed	not_informed	not_informed	not_informed	END
Solanderiidae (7)	count=0	count=1	count=0	count=0	count=0	count=0	count=0	count=0	count=0	END
Cordylophora caspia	not_informed	n=10, 12; female I	not_informed	not_informed	not_informed	not_informed	not_informed	not_informed	not_informed	END
Aplanulata (224)	count=5	count=10	count=4	count=3	count=3	count=3	count=3	count=3	count=2	END
Hydridae (37)	count=5	count=8	count=4	count=3	count=3	count=3	count=3	count=3	count=2	END
Hydra carnea	1,349.64	2n=30	not_informed	not_informed	not_informed	not_informed	not_informed	not_informed	not_informed	END
Hydra circumcincta	1,124.70 | 1,809.3	2n=30 | 2n=30-32 | 2n=30	FN=56	not_informed	not_informed	not_informed	not_informed	not_informed	not_informed	END
Hydra dioecia	not_informed	2n=12, n=6	not_informed	not_informed	not_informed	not_informed	not_informed	not_informed	not_informed	END
Hydra grisea	not_informed	n=12,14; female I | 2n=16 female	not_informed	not_informed	not_informed	not_informed	not_informed	not_informed	not_informed	END
Hydra oligactis	1,447.44 | NGS_1,262.38	2n=30 | 2n=30 | 2n=30	NF=60	PRJNA419866	SAMN08153368	SRP126461	GCA_004118135.1	ID: 8393	not_informed	END
Hydra oxycnida	not_informed	2n=30	NF=60	not_informed	not_informed	not_informed	not_informed	not_informed	not_informed	END
Hydra viridissima	381.42 | NGS_298.80 | NGS_284.26	2n=30	not_informed	2	8	2	2	2	OIST	END
Hydra vulgaris	1,261.62 | NGS_852.17 | NGS_1,249.07	2n=32 | 2n=30 | 2n=30	NF=60	3	2	2	2	2	HYDRA (2)	END
Margelopsidae (5)	count=0	count=1	count=0	count=0	count=0	count=0	count=0	count=0	count=0	END
Margelopsis haeckelii	not_informed	2n=18	not_informed	not_informed	not_informed	not_informed	not_informed	not_informed	not_informed	END
Tubulariidae (70)	count=1	count=1	count=1	count=1	count=1	count=1	count=1	count=1	count=1	END
Ectopleura crocea	not_informed	n=12, female I	not_informed	not_informed	not_informed	not_informed	not_informed	not_informed	not_informed	END
Siphonophorae (190)	count=2	count=1	count=0	count=0	count=0	count=0	count=0	count=0	count=0	END
Suborder Calycophorae (110)	count=1	count=1	count=1	count=1	count=1	count=1	count=1	count=1	count=1	END
Suborder Cystonectae (5)	count=1	count=1	count=0	count=0	count=0	count=0	count=0	count=0	count=0	END
Physallidae (1)	count=1	count=1	count=0	count=0	count=0	count=0	count=0	count=0	count=0	END
Physalia physalis	3,246.96	2n=20	not_informed	not_informed	not_informed	not_informed	not_informed	not_informed	not_informed	END
Suborder Physonectae (75)	count=1	count=0	count=0	count=0	count=0	count=0	count=0	count=0	count=0	END
Agalmatidae (21)	count=1	count=0	count=0	count=0	count=0	count=0	count=0	count=0	count=0	END
Agalma elegans	3,481.68	not_informed	not_informed	not_informed	not_informed	not_informed	not_informed	not_informed	not_informed	END
"Filifera" (859)	count=0	count=5	count=0	count=1	count=1	count=1	count=0	count=0	count=0	END
Hydractiniidae (115)	count=0	count=3	count=0	count=1	count=1	count=1	count=0	count=0	count=0	END
Hydractinia echinata	not_informed	2n=12,16; female I	not_informed	PRJNA326948	SAMN05294523	3	not_informed	not_informed	not_informed	END
Hydractinia piscicola	not_informed	2n=30, male	not_informed	not_informed	not_informed	not_informed	not_informed	not_informed	not_informed	END
Clava multicornis	not_informed	n=12, female I, II | n=16, female I	not_informed	not_informed	not_informed	not_informed	not_informed	not_informed	not_informed	END
Pandeidae (88)	count=0	count=1	count=0	count=0	count=0	count=0	count=0	count=0	count=0	END
Neoturris sp.	not_informed	2n=28	not_informed	not_informed	not_informed	not_informed	not_informed	not_informed	not_informed	END
Eudendriidae (77)	count=0	count=1	count=0	count=0	count=0	count=0	count=0	count=0	count=0	END
Eudendrium ramosum	not_informed	n=13, female I	not_informed	not_informed	not_informed	not_informed	not_informed	not_informed	not_informed	END
Pseudothecata*	count=2	count=1	count=1	count=0	count=0	count=0	count=0	count=0	count=0	END
Oceaniidae (25)	count=1	count=0	count=0	count=0	count=0	count=0	count=0	count=0	count=0	END
Turritopsis sp. [North Japan]	381.42	not_informed	not_informed	not_informed	not_informed	not_informed	not_informed	not_informed	not_informed	END
Bougainvilliidae (101)	count=1	count=1	count=1	count=0	count=0	count=0	count=0	count=0	count=0	END
Nemopsis doﬂeini	733.5	not_informed	not_informed	not_informed	not_informed	not_informed	not_informed	not_informed	not_informed	END
Pachycordyle kubotai	not_informed	2n=30	NF=60	not_informed	not_informed	not_informed	not_informed	not_informed	not_informed	END
Leptothecata (2,059)	count=3	count=9	count=0	count=2	count=2	count=2	count=1	count=1	count=0	END
Statocysta*	count=3	count=9	count=0	count=2	count=2	count=2	count=1	count=1	count=0	END
Aequoreidae (34)	count=1	count=1	count=0	count=0	count=0	count=0	count=0	count=0	count=0	END
Aequorea forskalea	not_informed	2n=12	not_informed	not_informed	not_informed	not_informed	not_informed	not_informed	not_informed	END
Aequorea coerulescens	528.12	not_informed	not_informed	not_informed	not_informed	not_informed	not_informed	not_informed	not_informed	END
Eirenidae (74)	count=1	count=2	count=0	count=1	count=1	count=1	count=0	count=0	count=0	END
Eutima japonica	273.84	2n=30	not_informed	not_informed	not_informed	not_informed	not_informed	not_informed	not_informed	END
Eutima sp. BMK-2020	not_informed	not_informed	not_informed	PRJNA647553	SAMN15589955	SRP272841	not_informed	not_informed	not_informed	END
Eutonina indicans	not_informed	2n=30	not_informed	not_informed	not_informed	not_informed	not_informed	not_informed	not_informed	END
Eugymnanthea japonica	not_informed	2n=30, n=15 | 2n = 30 female	not_informed	not_informed	not_informed	not_informed	not_informed	not_informed	not_informed	END
Campanulariidae (143)	count=0	count=3	count=0	count=0	count=0	count=0	count=0	count=0	count=0	END
Laomedea flexousa	not_informed	2=20	not_informed	not_informed	not_informed	not_informed	not_informed	not_informed	not_informed	END
Eucheilota maculata	not_informed	2n=30	not_informed	not_informed	not_informed	not_informed	not_informed	not_informed	not_informed	END
Gonothyraea loveni	not_informed	n=8, female I	not_informed	not_informed	not_informed	not_informed	not_informed	not_informed	not_informed	END
Obelia geniculata	not_informed	2n=34	not_informed	not_informed	not_informed	not_informed	not_informed	not_informed	not_informed	END
Clytiidae* (56)	count=1	count=1	count=0	count=1	count=1	count=1	count=1	count=1	count=0	END
Clytia hemisphaerica	NGS_420.87	n=15; 2n=30	not_informed	PRJEB35696	SAMEA6473874	93	GCA_902728285.1	ID: 17599	not_informed	END
END	END	END	END	END	END	END	END	END	END	END

## Sheet: Literature_DBs references
Literature	Year	Type	Journal; volume:pages	Title	END
Adachi et al 2017	2017	Article	Fisheries Science; 83:107-112	Genome size distribution in phylum Cnidaria.	END
Ahdera et al. 2019	2019	Article	GigaScience: 8:giz069	Box, stalked, and upsideno infodown? Draft genomes from diverse jellyfish (Cnidaria, Acraspeda) lineages: Alatina alata (Cubozoa), Calvadosia cruxmelitensis (Staurozoa), and Cassiopea xamachana (Scyphozoa).	END
Anokhin & Kuznetsova	1999	Article	Folia Biol. (Krakow) 47(3-4): 91-96 V. 1999.	Chromosome morphology and banding patterns in Hydra oligactis Pallas and H. circumcincta Schultze (Hydroidea, Hydrida)	END
Anokhin & Nokkala	2004	Article	Caryologia: 57:163-166	Characterization of C-heterochromatin in four species of Hydrozoa (Cnidaria) by sequence specific fluorochromes Chromomycin A3 and DAPI.	END
Anokhin & Kuznetsova	2018	Article	Comparative Cytogenetics 12: 539-548	FISH-based karyotyping of Pelmatohydra oligactis (Pallas, 1766), Hydra oxycnida Schulze, 1914, and H. magnipapillata Itô, 1947 (Cnidaria, Hydrozoa)	END
Chapman et al 2010	2010	Article	Nature 464:592-596	The dynamic genome of Hydra.	END
David & Campbell	1972	Article	Jounal of Cell Science 11: 557-568	Cell Cycle Kinetics and Development of Hydra Attenuata.	END
Diupotex-Chonget et al 2009	2009	Article	Zoological Science 31: 89-94	Chromosome analysis of Aurelia aurita Linné, 1758 (Scyphozoa: Ulmaridae), southern Gulf of Mexico.	END
Gold et al 2018	2018	Article	Nature Ecology and Evolution 3:96–104	The genome of the jellyfish Aurelia and the evolution of animal complexity.	END
Goldberg et al 1975	1975	Article	Chromosoma 51:225–251	DNA sequence organization in the genomes of five marine invertebrates.	END
Gregory T.R.	2021	DB	NA	Animal Genome Size Database. http://www.genomesize.com.	END
Guo, P.	1994	Article	Journal Fisheries China; 18:253-255	The karyotype of Rhopilema esculenta.	END
Harvey, E. 1916	1916	Article	JOURNAL OF MORPHOLOQY, VOL. DECEMBER. 1916	A REVIEW OF THE CHROMOSOME NUMBERS IN THE METAZOA PART I	END
Kalthurin et al. 2019	2019	Article	Nature Ecology and Evolution 3:811–822	Medusozoan genomes inform the evolution of the jellyfish body plan.	END
Kubota, S. 1985	1985	Article	JOURNAL OF THE FACULTY OF SCIENCE HOKKAIDO UNIVERSITY Series VI. ZOOLOGY	Systematic Study on a Bivalve-Inhabiting Hydroid Eucheilota intermedia Kubota from Central Japan	END
Kubota, S. 1988	1988	Article	PUBLICATIONS OF THE SETO MARINE BIOLOGICAL	Taxonomic Study on Hydrocoryne miurensis (Hydrozoa : Hydrocorynidae) in Japan	END
Kubota, S. 1991	1991	Article	PUBLICATIONS OF THE SETO MARINE BIOLOGICAL LABORATORY (1991), 35(1-3): 11-15	Second Finding of Stylactaria piscicola (Komai, 1932) comb. nov. (Hydrozoa : Hydractiniidae) from off Atsumi Peninsula, Japan	END
Kubota, S. 1992	1992	Article	PUBLICATIONS OF THE SETO MARINE BIOLOGICAL LABORATORY (1992) 35: 383 - 386	Chromosome number of a bivalve-inhabiting hydroid, Eugymnanthea japonica (Leptomedusae : Eirenidae) from Japan	END
Kim et al 2019	2019	Article	BMC Biology 17:28	The genome of the giant Nomura’s jellyfish sheds light on the early evolution of active predation.	END
Kotova et al 2014	2014	Abstract	NA	Karyological and molecular phylogenetic analysis of the three populations of Aurelia aurita (White, Black and Japanese seas. Abstract from 49th European Marine Biology Symposium, Saint Petersburg, Russia, September 8no info12.	END
Hamada et al 2020	2020	Article	﻿G3 Genes|Genomes|Genetic 10(11):3883–389:	A Reference Genome from the Symbiotic Hydrozoan, Hydra viridissima.	END
Li et al 2020	2020	Article	Gigascience 9:giaa036	Chromosome-level reference genome of the jellyfish Rhopilema esculentum.	END
Lèclere et al 2019	2019	Article	Nature Ecology and evolution 3:801–810	The genome of the jellyfish Clytia hemisphaerica and the evolution of the cnidarian life-cycle.	END
Mackie G.O.	1960	Article	Discovery Reports XXX: 369-408	Studies on Physalia physalis (L.) Part 2: Behaviour and Histology.	END
Makino 1951	1951	Book	NA	An atlas of the chromosome numbers in animals.	END
Nong et al 2020	2020	Article	Nature Communication 11:3051	Jellyfish genomes reveal distinct homeobox gene clusters and conservation of small RNA processing.	END
Ohdera et al 2019	2019	Article	GigaScience 7:giz069	Box, stalked, and upside-down? Draft genomes from diverse jellyfish (Cnidaria, Acraspeda) lineages: Alatina alata (Cubozoa), Calvadosia cruxmelitensis (Staurozoa), and Cassiopea xamachana (Scyphozoa).	END
OIST Marine Genomics	2008	DB	NA	OIST Marine Genomics Unit.	END
Tardent 1978	1978	Book	NA	Coelenterata, Cnidaria. Morphogenese der Tiere. Lieferung 1: A-I Fischer Verlag Jena/Stuttgart 71–403.	END
Werner 1968	1968	Article		Citation in Tardent 1978	END
Zacharias et al 2004	2004	Article	Zoology 107(3):219-227	FISH-based karyotyping of Pelmatohydraoligactis (Pallas, 1766), Hydraoxycnida Schulze, 1914, and H. magnipapillata Itô, 1947 (Cnidaria, Hydrozoa).	END
Xia et al 2020	2020	Article	Frontiers in Genetics	Highno infoQuality Genome Assembly of Chrysaora quinquecirrha Provides Insights Into the Adaptive Evolution of Jellyfish.	END
Vogg et al 2019	2019	Article	Nature Communication 10:312	An evolutionarily conserved Wnt3/betano infocatenin/Sp5 feedback loop restricts head organizer activity in Hydra.	END
END	END	END	END	END	END
