# Supplementary material for: The state of Medusozoa genomics: current evidence and future challenges
Source: Gigascience. 2022 May 17;11:giac036. doi: 10.1093/gigascience/giac036 (PMC9112765; doi:10.1093/gigascience/giac036)
Supplement: giac036_Supplemental_Files [file giac036_supplemental_files.zip › Supplementary_file_S5_TablesS2-8_Figures_Information.xlsx]

## Sheet: Table_S2
Supplementary file S3- Table S2 - Medusozoan genetic information considering genomes sizes, karyotypes and assemblies datasets on main clades (families). This information is main data source of Figure 1. Only genome size values from Flow Cytometry are considered in this table. Code NA represent Non Applicable data for specific cells. More information and full references can be found in Supplement…
Main Group (Number of species)	Number of species with genomic information	Chromosome number range	Genome size range		Number of unique species	Number of assemblies	END
			Genome size min.	Genome size. max
Medusozoa (4,040)	NA	NA	NA	NA	NA	NA	END
Acraspeda (320)	NA	NA	NA	NA	NA	NA	END
Rophaliophora (271)	NA	NA	NA	NA	NA	NA	END
Scyphozoa (221)	NA	NA	NA	NA	NA	NA	END
Cyaneidae (21)	1	not_informed	378	378	not_informed	not_informed	END
Pelagiidae (22)	5	not_informed	252	252	5	6	END
Ulmaridae (26)	3	2n=20-44	681	695	2	4	END
Rhizostomatidae (12)	2	2n=42	287	287	2	3	END
Cassiopeidae (10)	3	not_informed	386	386	2	2	END
Cubozoa (47)	NA	NA	NA	NA	NA	NA	END
Alatinidae (10)	2	not_informed	not_informed	not_informed	2	2	END
Carukiidae (9)	1	not_informed	not_informed	not_informed	1	1	END
Carybdeidae (8)	2	not_informed	756	not_informed	1	1	END
Staurozoa (49)	NA	NA	NA	NA	NA	NA	END
Kishinouyeidae (11)	1	not_informed	not_informed	not_informed	1	1	END
Hydrozoa (3,756)	NA	NA	NA	NA	NA	NA	END
Olindiidae (50)	2	2n=24	1.223	1.223	1	1	END
Rhopalonematidae (36)	1	2n=16	1.457	1.457	not_informed	not_informed	END
Cuninidae (14)	not_informed	2n=60	not_informed	not_informed	not_informed	not_informed	END
Corynidae (56)	1	not_informed	681	681	not_informed	not_informed	END
Cladonematidae (19)	2	2n=12	596.58	596.58	not_informed	not_informed	END
Hydrocorynidae (6)	1	2n=30	323	323	not_informed	not_informed	END
Pennaridae (5)	1	2n=28	not_informed	not_informed	not_informed	not_informed	END
Solanderiidae (7)	1	2n=22	0	0	0	0	END
Hydridae (37)	8	2n=12-32	381	1.809	3	6	END
Margelopsidae (5)	1	2n=18	not_informed	not_informed	not_informed	not_informed	END
Tubulariidae (70)	1	2n=24	not_informed	not_informed	not_informed	not_informed	END
Physallidae (1)	1	2n=20	3.247	3.247	not_informed	not_informed	END
Agalmatidae (21)	1	not_informed	3.482	3.482	not_informed	not_informed	END
Hydractiniidae (115)	3	2n=16-30	not_informed	not_informed	not_informed	not_informed	END
Pandeidae (88)	1	2n=28	not_informed	not_informed	not_informed	not_informed	END
Eudendriidae (77)	1	2n=26	not_informed	not_informed	not_informed	not_informed	END
Oceaniidae (25)	1	not_informed	381	381	not_informed	not_informed	END
Bougainvilliidae (101)	2	2n=30	733	733	not_informed	not_informed	END
Aequoreidae (34)	2	2n=12	528	528	not_informed	not_informed	END
Eirenidae (74)	4	2n=30	274	274	not_informed	not_informed	END
Campanulariidae (143)	4	2n=16-34	not_informed	not_informed	not_informed	not_informed	END
Clytiidae (56)	1	2n=30	not_informed	not_informed	1	1	END
END	END	END	END	END	END	END	END

## Sheet: Table_S3
Supplementary file S3 - Table S3. Downloaded resources of genomic information analyzed in this work. Further details in table S4 and S5
Class	Species	Assembly source	Accession	Assembly name	Annotation source	Anotation track name	Reference
Cubozoa	Morbakka virulenta	NCBI assembly	GCA_003991215.1	GCA_003991215.1_MVIv1_genomic.fna.gz	ProjectDB	MOR05_r06_wref.gff3.gz	Khalturin et al 2019
Cubozoa	Alatina alata	NCBI assembly	GCA_008930755.1	GCA_008930755.1_Aala_01_genomic.fna.gz	not_available	not_available	Ohdera et al 2019
Cubozoa	Alatinidae sp. Z8VKAUB7J3	NCBI assembly	GCA_010016025.1	GCA_010016025.1_ASM1001602v1_genomic.fna	not_available	not_available	IRIDIAN GENOMES
Cubozoa	Carybdea marsupialis	NCBI assembly	GCA_010016065.1	GCA_010016065.1_ASM1001606v1_genomic.fna	not_available	not_available	IRIDIAN GENOMES
Hydrozoa	Hydra vulgaris	NCBI assembly	GCA_000004095.1	GCA_000004095.1.fna	NCBI	GCF_000004095.1_Hydra_RP_1.0_genomic.gff	Chapman et al 2010
Hydrozoa	Hydra vulgaris	NCBI assembly	GCA_000219015.1	GCA_000219015.1.fna	not_available	not_available	Chapman et al 2010
Hydrozoa	Craspedacusta sowerbii	NCBI assembly	GCA_003687565.1	GCA_003687565.1_ASM368756v1_genomic.fna	not_available	not_available	IRIDIAN GENOMES
Hydrozoa	Hydra viridissima	NCBI assembly	GCA_004118115.1	GCA_004118115.1_Hvir_v1_genomic.fna	not_available	not_available	Vogg et al 2019
Hydrozoa	Hydra oligactis	NCBI assembly	GCA_004118135.1	GCA_004118135.1_Ho_v1_genomic.fna	not_available	not_available	Vogg et al 2019
Hydrozoa	Hydra viridissima	NCBI assembly	GCA_014706445.1	GCA_014706445.1_ASM1470644v1_genomic.fna	Project database	hvir_r06.all.recounted.gff.gz	Hamada et al 2020
Hydrozoa	Clytia hemisphaerica	NCBI assembly	GCA_902728285.1	GCA_902728285.1_Clytia_hemisphaerica_genome_assembly_genomic.fna	Project database	merged_transcript_models.gff3	Leclere et al 2019
Hydrozoa	Hydra vulgaris	Project database	no accession	Hm105_Dovetail_Assembly_1.0.fa	not_analyzed	not_analyzed	Hydra 2.0 Portal
Scyphozoa	Aurelia coerulea* [California]	Project database	no accession	Aurelia.Genome_v1.2_11-27-18.fasta	Project database	Aurelia.Genome_Annotation_v1.2_11-28-18.gff3	Gold et al 2019
Scyphozoa	Nemopilema nomurai	NCBI assembly	GCA_003864495.1	GCA_003864495.1.fna	not_available	not_available	Kim et al 2019
Scyphozoa	Aurelia coerulea* [Japan]	NCBI assembly	GCA_004194395.1	GCA_004194395.1.fna	Project database	ARSv1_genome_assembly.gff3.gz	Khalturin et al 2019
Scyphozoa	Aurelia aurita [Baltic sea strain]	NCBI assembly	GCA_004194415.1	GCA_004194415.1.fna	Project database	AUR21_r04_wref.gff3.gz	Khalturin et al 2019
Scyphozoa	Chrysaora fuscescens	NCBI assembly	GCA_009936425.1	GCA_009936425.1_ASM993642v1_genomic.fna	not_available	not_available	IRIDIAN GENOMES
Scyphozoa	Aurelia coerulea [North America]	NCBI assembly	GCA_011634815.1	GCA_011634815.1_ASM1163481v1_genomic.fna	not_available	not_available	IRIDIAN GENOMES
Scyphozoa	Chrysaora chesapeakei	NCBI assembly	GCA_011763395.1	GCA_011763395.1_ASM1176339v1_genomic.fna	not_available	not_available	IRIDIAN GENOMES
Scyphozoa	Chrysaora quinquecirrha1	NCBI assembly	GCA_012295145.1	GCA_012295145.1_scaffold.fa	Repository	GCA_012295145.1_contig.gff	Xia et al 2020
Scyphozoa	Sanderia malayensis	NCBI assembly	GCA_013076295.1	GCA_013076295.1_ASM1307629v1_genomic.fasta	not_available	not_available	Nong et al 2020
Scyphozoa	Rhopilema esculentum	NCBI assembly	GCA_013076305.1	GCA_013076305.1_ASM1307630v1_genomic.fna	not_available	not_available	Nong et al 2020
Scyphozoa	Chrysaora quinquecirrha	NCBI assembly	GCA_014526335.1	GCA_014526335.1_ASM1452633v1_genomic.fna	not_analyzed	not_analyzed	Xia et al 2020 (2)
Scyphozoa	Chrysaora achlyos	NCBI assembly	GCA_015164055.1	GCA_015164055.1_ASM1516405v1_genomic.fna	not_available	not_available	IRIDIAN GENOMES
Scyphozoa	Cassiopea andromeda	NCBI assembly	GCA_018155075.1	GCA_018155075.1_ASM1815507v1_genomic.fna.gz	not_available	not_available	IRIDIAN GENOMES
Scyphozoa	Cassiopea xamachana	NCBI assembly	GCA_900291935.1	GCA_900291935.1_Cxam_T1-A_Genome_genomic.fna	not_available	not_available	Ohdera et al 2019
Scyphozoa	Rhopilema esculentum	GigaDB	no accession	genome.fasta	GigaDB	genome.gff	Li et al 2020
Staurozoa	Calvadosia cruxmelitensis	NCBI assembly	GCA_900245855.1	GCA_900245855.1_ASM90024585v1_genomic.fna.gz	not_available	not_available	Ohdera et al 2019

## Sheet: Table_S4
Supplementary file S3 - Table S4 - Medusozoan assembly information used to construct figure 2A. Except for the values indicated in yellow, all other information was obtained using BBmap statswrapper.sh script. The values indicated in yellow were obtained following the original paper since no scaffold information was available in the fasta genome file. Biogenome scores were manually calculated.
Class	Species	NCBI Assembly accession and name	Total assembly length	GC content (%)	Scaffold_number (Count)	Contig_number (count)	Scaffold L50	Scaffold N50	Contig L50	Contig N50	X.Y.Z score	END
Cubozoa	Morbakka virulenta	GCA_003991215.1_MVIv1_genomic.fna.gz	951,575,644	0.35591	4,538	55,386	128	2,173,999	7,508	30,843	0.2.0	END
Cubozoa	Alatina alata	GCA_008930755.1_Aala_01_genomic.fna.gz	1,075,357,049	0.38031	337,988	349,697	38,773	7,756	40,070	7,515	0.0.0	END
Cubozoa	Alatinidae sp. Z8VKAUB7J3	GCA_010016025.1_ASM1001602v1_genomic.fna	1,400,697,547	0.40136	777,778	817,347	9	491,183	11,430	11,995	0.1.0	END
Cubozoa	Carybdea marsupialis	GCA_010016065.1_ASM1001606v1_genomic.fna	1,286,918,252	0.38804	1,479,546	1,489,233	82,430	2,082	86,276	2,033	0.0.0	END
Hydrozoa	Hydra vulgaris	GCA_000004095.1.fna	852,155,112	0.27569	20,914	126,667	2,524	96,317	22,825	10,113	0.0.0	END
Hydrozoa	Hydra vulgaris	GCA_000219015.1.fna	1,260,273,112	0.27626	132,857	236,666	5,241	64,586	24,701	12,864	0.0.0	END
Hydrozoa	Craspedacusta sowerbii	GCA_003687565.1_ASM368756v1_genomic.fna	673,186,662	0.40929	424,693	452,055	29,070	6,208	35,686	4,983	0.0.0	END
Hydrozoa	Hydra viridissima	GCA_004118115.1_Hvir_v1_genomic.fna	298,800,308	0.33282	85,674	93,577	6,579	11,911	7,259	10,823	0.0.0	END
Hydrozoa	Hydra oligactis	GCA_004118135.1_Ho_v1_genomic.fna	1,262,382,274	0.28039	447,335	470,486	64,237	5,395	71,183	4,942	0.0.0	END
Hydrozoa	Hydra viridissima	GCA_014706445.1_ASM1470644v1_genomic.fna	284,265,305	0.29714	2,677	23,870	73	1,079,704	3,456	19,520	0.2.0	END
Hydrozoa	Clytia hemisphaerica	GCA_902728285.1_Clytia_hemisphaerica_genome_assembly_genomic.fna	420,978,673	0.3545	1,396	3,287	106	1,182,947	325	376,562	1.2.0	END
Hydrozoa	Hydra vulgaris	Hm105_Dovetail_Assembly_1.0.fa	853,782,670	0.27569	5,525	127,485	246	1,002,233	23,076	10,038	0.2.0	END
Scyphozoa	Aurelia coerulea* [California]	Aurelia.Genome_v1.2_11-27-18.fasta	757,170,055	0.37476	25,454	76,361	1,766	121,658	9,639	18,990	0.1.0	END
Scyphozoa	Nemopilema nomurai	GCA_003864495.1.fna	213,621,014	0.38225	251	1,275	28	2,711,397	60	918,287	0.2.0	END
Scyphozoa	Aurelia coerulea* [Japan]	GCA_004194395.1.fna	426,022,005	0.37533	7,715	47,801	628	181,220	8,297	12,474	0.1.0	END
Scyphozoa	Aurelia aurita [Baltic sea strain]	GCA_004194415.1.fna	376,932,402	0.37104	2,709	19,288	112	1,042,981	2,912	33,957	0.2.0	END
Scyphozoa	Chrysaora fuscescens	GCA_009936425.1_ASM993642v1_genomic.fna	266,405,745	0.37715	298,228	307,709	26,757	1,938	34,006	1,737	0.0.0	END
Scyphozoa	Aurelia coerulea [North America]	GCA_011634815.1_ASM1163481v1_genomic.fna	669,416,919	0.40964	697,779	700,816	7	637,308	1,587	13,659	0.1.0	END
Scyphozoa	Chrysaora chesapeakei	GCA_011763395.1_ASM1176339v1_genomic.fna	457,121,517	0.40283	348,344	352,833	11	432,188	2,138	14,759	0.1.0	END
Scyphozoa	Chrysaora quinquecirrha1	GCA_012295145.1_scaffold.fa	336,819,409	0.3753	2,496	4,455	125	733,647	281	230,037	1.1.0	END
Scyphozoa	Sanderia malayensis	GCA_013076295.1_ASM1307629v1_genomic.fasta	184,371,355	0.37316	970	1,526	16	4,676,287	84	411,334	1.2.0	END
Scyphozoa	Rhopilema esculentum	GCA_013076305.1_ASM1307630v1_genomic.fna	256,689,583	0.36296	1,681	4,509	9	12,930,448	393	195,514	1.3.0	END
Scyphozoa	Chrysaora quinquecirrha	GCA_014526335.1_ASM1452633v1_genomic.fna	337,419,359	0.3753	1,882	5,125	24	3,825,607	282	227,000	1.2.0	END
Scyphozoa	Chrysaora achlyos	GCA_015164055.1_ASM1516405v1_genomic.fna	432,406,514	0.42161	385,320	392,363	7	506,867	2,852	14,028	0.0.0	END
Scyphozoa	Cassiopea andromeda	GCA_018155075.1_ASM1815507v1_genomic.fna.gz	406,637,004	0.3696	101,352	132,660	351	307,826	6,228	16,678	0.1.0	END
Scyphozoa	Cassiopea xamachana	GCA_900291935.1_Cxam_T1-A_Genome_genomic.fna	393,520,168	0.37482	93,483	99,422	5,551	15,563	7,144	12,955	0.0.0	END
Scyphozoa	Rhopilema esculentum	Li_et_al_genome.fasta	275,445,188	0.36252	760	760	63	12,970,000	63	1126,924	2.3.1	END
Staurozoa	Calvadosia cruxmelitensis	GCA_900245855.1_ASM90024585v1_genomic.fna.gz	209,392,379	0.39953	50,999	61,381	3,591	16,443	5,029	11,652	0.0.0	END
END	END	END	END	END	END	END	END	END	END	END	END	END

## Sheet: Table_S5
Supplementary file S3- Table S5 - Medusozoan assembly information used to construct figure 2B. Graph was made taking into account only one assembly per dataset/genomic project. The only source of information used for total repetitive length was the original articles. For coding information sorces were prioritized in the following order: NCBI annotation report, agat results, information obtained f…
Class	Species	Repetitive source	Coding information source	Assembly	Total repetitive length	Assembly percent occupied by all repeats (%)	Number of genes	Mean exons per cds	Mean gene length	Mean exon length	Mean intron length	Mean CDS length	END
Cubozoa	Morbakka virulenta	Khalturin et al 2019	Recalculated with Agat and GFF3	GCA_003991215.1	355,889,290	37.4	24,278	5.4	21,444	432	3,705	1,387	END
Cubozoa	Alatina alata	not_informed	Ohdera et al 2019	GCA_008930755.1	not_informed	not_informed	66,156	not_informed	not_informed	not_informed	not_informed	not_informed	END
Hydrozoa	Hydra vulgaris	Chapman et al 2010	NCBI annotation report	GCA_000004095	501,682,347	61.58	20,042	6	15,104	228	2,598	1,372	END
Hydrozoa	Hydra viridissima	Hamada et al 2020	Recalculated with Agat and GFF3	GCA_014706445	95,281,353	40.27	21,476	6.3	7,637	293	837	1,456	END
Hydrozoa	Clytia hemisphaerica	Leclere et al 2019	Recalculated with Agat and GFF3	GCA_902728285	172,601,255	39	45,872	3.9	5,849	359	1,366	not_available	END
Scyphozoa	Nemopilema nomurai	Kim et al., 2019	Kim et al., 2019	GCA_003864495	58,956,490	27.6	18,962	7.5	not_informed	not_informed	691	1,456.6	END
Scyphozoa	Aurelia coerulea* [Japan]	Khalturin et al 2019	Recalculated with Agat and GFF3	GCA_004194395	187,577,488	44.0	30,167	4	9,028	474	1,637	933	END
Scyphozoa	Aurelia aurita [Baltic sea strain]	Khalturin et al 2019	Recalculated with Agat and GFF3	GCA_004194415	1,684,88,783	44.7	28,605	5	10,215	437	1,406	1,267	END
Scyphozoa	Chrysaora quinquecirrha	Xia et al 2020	Xia et al 2020	GCA_012295145.1	149,860,000,000	44.49	21,852	6.9	7,230	240	936	1,667	END
Scyphozoa	Sanderia malayensis	Nong et al 2020	Nong et al 2020	GCA_013076295	752,83,757	64.0	26,914	not_informed	3,275	228	528	not_informed	END
Scyphozoa	Rhopilema esculentum	Nong et al, 2020	Nong et al, 2020	GCA_013076305	76,401,475	34.0	18,923	not_informed	9,368	237	1,025	not_informed	END
Scyphozoa	Rhopilema esculentum	Li et al 2020	Recalculated with Agat and GFF3	no accession	80,495,815	29.23	17,219	7.9	8,400	198	986	1,575	END
Scyphozoa	Aurelia coerulea* [California]	Gold et al 2019	Recalculated with Agat and GFF3	No accession	94,315,889	50.3	35,273	4	7,467	325	1,961	1,079	END
Scyphozoa	Cassiopea xamachana	not_informed	Ohdera et al 2019	GCA_900291935.1	not_informed	not_informed	31,459	not_informed	not_informed	not_informed	not_informed	not_informed	END
Staurozoa	Calvadosia cruxmelitensis	not_informed	Ohdera et al 2019	GCA_900245855.1	not_informed	not_informed	26,258	not_informed	not_informed	not_informed	not_informed	not_informed	END
All	Mean						28,897	NA	NA	NA	NA	NA	END
All	Median						26,258	NA	NA	NA	NA	NA	END
Scyphozoa	Mean							6	7,855	306	1,146	1,214	END
Hydrozoa	Mean							5	9,530	293	1,600	1,414	END
END	END	END	END	END	END	END	END	END	END	END	END	END	END

## Sheet: Table_S6
Supplementary file S3 - Table S6 - Comparison between information obtained from original articles and recalculated using Agat and available genome annotation tracks. This table is based on SM_1-ANNOTATION_CODING_AGAT with additional columns indicated in bold.
Nr Sp	NCBI Taxonomy		Source (prioriy: published literature)	Assembly accession	Pipeline							Coding basic information																								Evidence			Availability			END
												Counts [NCBI annotation report]						Coding lengths														Gene and feature density
	TaxID	Species			Prediction			Annotation		Annotation databases	Filtering	Total number of genes and pseudogenes	Total number of genes		Total number of protein-coding genes	Number of pseudogenes	Number of non-coding genes	Total gene lenght (bp)		Total CDS lenght (bp)		Mean gene length (bp)		Median gene length (bp)	Mean CDS length (bp)		Median CDS length (bp)	Mean exon length (bp)		Mean intron length (bp)		Mean Gene Density	Mean exon number per gene		Mean intron number per gene	% functionally annotated genes	% Suported by RNAseq	% Suported by homology	Gene models	Genome annotations	Command line
					Ab-initio	Evidence-based	Mixed / evidence-guided	Structural annotation	Functional annotation
												Original article / database	Original article / database	Recalculated with Agat				Original article / database	Recalculated with Agat	Original article / database	Recalculated with Agat	Original article / database	Recalculated with Agat	Original article / database	Original article / database	Recalculated with Agat		Original article / database	Recalculated with Agat	Original article / database	Recalculated with Agat		Original article / database	Recalculated with Agat
1	6145	Aurelia aurita [Baltic sea strain]	Khalturin et al 2019	GCA_004194415.1	not_informed	PASA with transciptome	AUGUSTUS 3.0.2 with PASA output	PASA	InterProScan; HMMER; BLASTP; OrthoMCL	InterPro Databases	not_informed	not_informed	not_informed	28605	28625	not_informed	not_informed	not_informed	292225310	not_informed	36255178	10215	10215	not_informed	not_informed	1267	not_informed	368	437	1391	1406	4.5	not_informed	5	not_informed	not_informed	not_informed	not_informed	available	available	some*	END
2	1962980	Aurelia coerulea* [Japan]	Khalturin et al 2019	GCA_004194395.1	not_informed	PASA with transciptome	AUGUSTUS 3.0.2 with PASA output	PASA	InterProScan; HMMER; BLASTP; OrthoMCL	InterPro Databases	not_informed	not_informed	not_informed	30167	30166	not_informed	not_informed	not_informed	272357856	not_informed	28153853	11359	9028	not_informed	not_informed	933	not_informed	369	474	1631	1637	4.5	not_informed	4	not_informed	not_informed	not_informed	not_informed	available	available	some*	END
3	1962980	Aurelia coerulea* [California]	Gold et al 2019	no accession	GeneMark- ES	PASA with transciptome; exonerate + GMAP	AUGUSTUS 3.0.2; GlimmerHMM with PASA output	EvidenceModeler; PASA	BLASTp; BLASTp; HMMER;	Pfam-A; Uniprot Swissprot	CDs > 300bp, no ambigueties, no redundancy, 4 or more exons, presence of UTR start and end codons.	33134	not_informed	35273	29964	not_informed	not_informed	not_informed	263395770	not_informed	38083175	not_informed	7467	not_informed	not_informed	1079	not_informed	not_informed	325	not_informed	1961	not_informed	not_informed	5	not_informed	80.0494	92.4843	80.0494	available	available	available	END
4	1962980	Aurelia coerulea	IRIDIAN GENOMES	GCA_011634815.1	not_informed	not_informed	not_informed	not_informed	not_informed	not_informed	not_informed	not_informed	not_informed	not_available	not_informed	not_informed	not_informed	not_informed	not_available	not_informed	not_available	not_informed	not_available	not_informed	not_informed	not_available	not_informed	not_informed	not_available	not_informed	not_available	not_informed	not_informed	not_available	not_informed	not_informed	not_informed	not_informed	not_available	not_available	not_available	END
5	2039479	Chrysaora achlyos	IRIDIAN GENOMES	GCA_015164055.1	not_informed	not_informed	not_informed	not_informed	not_informed	not_informed	not_informed	not_informed	not_informed	not_available	not_informed	not_informed	not_informed	not_informed	not_available	not_informed	not_available	not_informed	not_available	not_informed	not_informed	not_available	not_informed	not_informed	not_available	not_informed	not_available	not_informed	not_informed	not_available	not_informed	not_informed	not_informed	not_informed	not_available	not_available	not_available	END
6	2039481	Chrysaora chesapeakei	IRIDIAN GENOMES	GCA_011763395.1	not_informed	not_informed	not_informed	not_informed	not_informed	not_informed	not_informed	not_informed	not_informed	not_available	not_informed	not_informed	not_informed	not_informed	not_available	not_informed	not_available	not_informed	not_available	not_informed	not_informed	not_available	not_informed	not_informed	not_available	not_informed	not_available	not_informed	not_informed	not_available	not_informed	not_informed	not_informed	not_informed	not_available	not_available	not_available	END
7	880219	Chrysaora fuscescens	IRIDIAN GENOMES	GCA_009936425.1	not_informed	not_informed	not_informed	not_informed	not_informed	not_informed	not_informed	not_informed	not_informed	not_available	not_informed	not_informed	not_informed	not_informed	not_available	not_informed	not_available	not_informed	not_available	not_informed	not_informed	not_available	not_informed	not_informed	not_available	not_informed	not_available	not_informed	not_informed	not_available	not_informed	not_informed	not_informed	not_informed	not_available	not_available	not_available	END
8	6148	Chrysaora quinquecirrha	Xia et al 2020 (2)	GCA_014526335.1	AUGUSTUS (v2.5.5), SNAP, Genscan (v1.0), GlimmerHMM (v3.0.1)	RNAseq mapping and transcriptome mapping for estructural annotation	not_informed	Genewise, Bridger, EvidenceModeler	Mapping to databases	InterPro, Gene Ontology (GO), SwissProt, TrEMBL, and Kyoto Encyclopedia of Genes and Genomes (KEGG).	not_informed	not_informed	not_informed	21852	not_informed	not_informed	not_informed	not_informed	157996405	not_informed	36434008	not_informed	7230	not_informed	not_informed	1667	not_informed	not_informed	240	not_informed	937	not_informed	not_informed	6.9	not_informed	not_informed	not_informed	not_informed	available	available	not_available	END
9	6148	Chrysaora quinquecirrha	Xia et al 2020	GCA_012295145.1	AUGUSTUS (v2.5.5)	RNAseq mapping and transcriptome mapping for estructural annotation	not_informed	Genewise, Bridger, EvidenceModeler	Mapping to databases	InterPro, Gene Ontology (GO), SwissProt, TrEMBL, and Kyoto Encyclopedia of Genes and Genomes (KEGG).	not_informed	not_informed	not_informed	18644	21606	not_informed	yes	not_informed	116102121	not_informed	27244092	6014.5	6227	not_informed	not_informed	1461	not_informed	248,65	229	not_informed	889	not_informed	6.08	6.4	not_informed	77.69	not_informed	not_informed	available	available	not_available	END
10	128131	Sanderia malayensis	Nong et al 2020	GCA_013076295.1	GeneMark, Snap	PASA with transciptome	AGUSTUS, GlimmerHMM, with PASA output	EVidenceModeler; PASA	InterProsCan	InterPro Databases	not_informed	28526	not_informed	not_available	26914	not_informed	not_informed	93435282	not_available	not_informed	not_available	3275	not_available	not_informed	not_informed	not_available	not_informed	228 | 250	not_available	381 | 528	not_available	not_informed	not_informed	not_available	not_informed	86.4	81	76.2	upon_request	upon_request	not_available	END
11	321803	Nemopilema nomurai	Kim et al., 2019	GCA_003864495.1	not_informed	TblastN to NCBI and NCBI entrez; GenBlastA; Exonerate	AUGUSTUS	not_informed	InterProScan-5.13.52.0	ProDom and IntePro databases	codon frame breaks, premature stop codons, and ambiguous bases	19525	not_informed	not_available	18962	not_informed	not_informed	1,456.6 | 1,441.3	not_available	not_informed	not_available	not_informed	not_available	not_informed	1456.6 | 1,441.3	not_available	not_informed	not_informed	not_available	689.8 | 691	not_available	not_informed	7.6 | 7.5	not_available	not_informed	79.5749	not_informed	not_informed	upon_request	upon_request	not_available	END
12	499914	Rhopilema esculentum	Nong et al, 2020	GCA_013076305.1	GeneMark, Snap	PASA with transciptome	AGUSTUS, GlimmerHMM, with PASA output	EVidenceModeler; PASA	InterProsCan	InterPro Databases	not_informed	not_informed	not_informed	not_available	18,923 | 17,627	not_informed	not_informed	165137886	not_available	not_informed	not_available	9368	not_available	not_informed	not_informed	not_available	not_informed	237 | 250	not_available	1.099 | 1025	not_available	not_informed	not_informed	not_available	not_informed	92.4	72	60.5	upon_request	upon_request	not_available	END
13	499914	Rhopilema esculentum	Li et al 2020	no accession	AUGUSTUS 2.5.5, Glimmer 3.0.1, SNAP15	GeneWise with Cnidaria sequences. TopHat 2.0.8 with RNAseq and Cufflinks.	not_informed	EVidenceModeler	BLASTP	NR, GO, Swiss, KOG, KEGG	not_informed	not_informed	not_informed	17219	17219	not_informed	not_informed	not_informed	144654974	not_informed	27120914	not_informed	8400	not_informed	1575	1575	not_informed	198.8	198	987.2	986	0.6252	7.92	7.9	not_informed	97.1	not_informed	not_informed	not_available	available	available	END
14	114796	Cassiopea andromeda	University Medical Center Groningen (UMCG)	GCA_018155075.1	not_informed	not_informed	not_informed	not_informed	not_informed	not_informed	not_informed	not_informed	not_informed	not_available	not_informed	not_informed	not_informed	not_informed	not_available	not_informed	not_available	not_informed	not_available	not_informed	not_informed	not_available	not_informed	not_informed	not_available	not_informed	not_available	not_informed	not_informed	not_available	not_informed	not_informed	not_informed	not_informed	not_available	not_available	not_available	END
15	12993	Cassiopea xamachana	Ohdera et al 2019	GCA_900291935.1	not_informed	not_informed	Augustus v3.2.2	not_informed	BLAST	Swiss-Prot	not_informed	31459	not_informed	not_available	not_informed	not_informed	not_informed	not_informed	not_available	not_informed	not_available	not_informed	not_available	not_informed	not_informed	not_available	not_informed	not_informed	not_available	not_informed	not_available	not_informed	not_informed	not_available	not_informed	not_informed	not_informed	not_informed	available	not_available	available	END
16	1193083	Alatina alata	Ohdera et al 2019	GCA_008930755.1	not_informed	not_informed	Augustus v3.2.2	not_informed	BLAST	Swiss-Prot	not_informed	66156	not_informed	not_available	not_informed	not_informed	not_informed	not_informed	not_available	not_informed	not_available	not_informed	not_available	not_informed	not_informed	not_available	not_informed	not_informed	not_available	not_informed	not_available	not_informed	not_informed	not_available	not_informed	not_informed	not_informed	not_informed	available	not_available	available	END
17	2292721	Alatinidae sp. Z8VKAUB7J3	IRIDIAN GENOMES	GCA_010016025.1	not_informed	not_informed	not_informed	not_informed	not_informed	not_informed	not_informed	not_informed	not_informed	not_available	not_informed	not_informed	not_informed	not_informed	not_available	not_informed	not_available	not_informed	not_available	not_informed	not_available	not_available	not_informed	not_informed	not_available	not_informed	not_available	not_informed	not_informed	not_available	not_informed	not_informed	not_informed	not_informed	not_available	not_available	not_available	END
18	686327	Morbakka virulenta	Khalturin et al 2019	GCA_003991215.1	not_informed	PASA with transciptome	AUGUSTUS 3.0.2 with PASA output	PASA	InterProScan; HMMER; BLASTP; OrthoMCL	InterPro Databases	not_informed	not_informed	not_informed	24278	24278	not_informed	not_informed	not_informed	520633789	not_informed	33676584	21444	21444	not_informed	not_informed	1387	not_informed	350	432	3572	3705	9	5.4	5.4	not_informed	not_informed	not_informed	not_informed	not_available	available	not_available	END
19	686687	Carybdea marsupialis	IRIDIAN GENOMES	GCA_010016065.1	not_informed	not_informed	not_informed	not_informed	not_informed	not_informed	not_informed	not_informed	not_informed	not_informed	not_informed	not_informed	not_informed	not_informed	not_available	not_informed	not_available	not_informed	not_available	not_informed	not_informed	not_available	not_informed	not_informed	not_available	not_informed	not_available	not_informed	not_informed	not_available	not_informed	not_informed	not_informed	not_informed	not_available	not_available	not_available	END
20	685043	Tamoya ohboya	IRIDIAN GENOMES	not_informed	not_informed	not_informed	not_informed	not_informed	not_informed	not_informed	not_informed	not_informed	not_informed	not_informed	not_informed	not_informed	not_informed	not_informed	not_available	not_informed	not_available	not_informed	not_available	not_informed	not_informed	not_available	not_informed	not_informed	not_available	not_informed	not_available	not_informed	not_informed	not_available	not_informed	not_informed	not_informed	not_informed	not_available	not_available	not_available	END
21	1843192	Calvadosia cruxmelitensis	Ohdera et al 2019	GCA_900245855.1	not_informed	not_informed	Augustus v3.2.2	not_informed	BLAST	Swiss-Prot	not_informed	26258	not_informed	not_available	not_informed	not_informed	not_informed	not_informed	not_available	not_informed	not_available	not_informed	not_available	not_informed	not_informed	not_available	not_informed	not_informed	not_available	not_informed	not_available	not_informed	not_informed	not_available	not_informed	not_informed	not_informed	not_informed	available	not_available	available	END
22	1843192	Calvadosia cruxmelitensis	IRIDIAN GENOMES	not_informed	not_informed	not_informed	not_informed	not_informed	not_informed	not_informed	not_informed	not_informed	not_informed	not_informed	not_informed	not_informed	not_informed	not_informed	not_informed	not_informed		not_informed	not_informed	not_informed	not_informed	not_informed	not_informed	not_informed	not_informed	not_informed	not_informed	not_informed	not_informed	not_available	not_informed	not_informed	not_informed	not_informed	not_available	not_available	not_available	END
23	128124	Craspedacusta sowerbii	IRIDIAN GENOMES	GCA_003687565.1	not_informed	not_informed	not_informed	not_informed	not_informed	not_informed	not_informed	not_informed	not_informed	not_informed	not_informed	not_informed	not_informed	not_informed	not_informed	not_informed		not_informed	not_informed	not_informed	not_informed	not_informed	not_informed	not_informed	not_informed	not_informed	not_informed	not_informed	not_informed	not_available	not_informed	not_informed	not_informed	not_informed	not_available	not_available	not_available	END
24	340365	Scolionema suvaense	IRIDIAN GENOMES	not_informed	not_informed	not_informed	not_informed	not_informed	not_informed	not_informed	not_informed	not_informed	not_informed	not_informed	not_informed	not_informed	not_informed	not_informed	not_informed	not_informed		not_informed	not_informed	not_informed	not_informed	not_informed	not_informed	not_informed	not_informed	not_informed	not_informed	not_informed	not_informed	not_available	not_informed	not_informed	not_informed	not_informed	not_available	not_available	not_available	END
25	6088	Hydra oligactis	Vogg et al 2019	GCA_004118135.1	not_informed	not_informed	not_informed	not_informed	not_informed	not_informed	not_informed	not_informed	not_informed	not_available	not_informed	not_informed	not_informed	not_informed	not_available	not_informed	not_available	not_informed	not_available	not_informed	not_informed	not_available	not_informed	not_informed	not_available	not_informed	not_available	not_informed	not_informed	not_available	not_informed	not_informed	not_informed	not_informed	not_available	not_available	not_available	END
26	6082	Hydra viridissima	Hamada et al 2020	GCA_014706445.1	not_informed	PASA pipeline v2.01 with transcriptome and raw RNAseq reads	AUGUSTUS	PASA pipeline v2.01	HMMER, Blast	Pfam, Homeobox Database	not_informed	not_informed	not_informed	21476	21476	not_informed	not_informed	not_informed	164032257	not_informed	31284744	7637	7637	not_informed	not_informed	1456	not_informed	281	293	838	837	not_informed	6.3	6.3	not_informed	20.9536	not_informed	not_informed	available	available	not_available	END
27	6082	Hydra viridissima	Vogg et al 2019	GCA_004118115.1	not_informed	not_informed	not_informed	not_informed	not_informed	not_informed	not_informed	not_informed	not_informed	not_available	not_informed	not_informed	not_informed	not_informed	not_available	not_informed	not_available	not_informed	not_available	not_informed	not_informed	not_available	not_informed	not_informed	not_available	not_informed	not_available	not_informed	not_informed	not_available	not_informed	not_informed	not_informed	not_informed	not_available	not_available	not_available	END
28	6087	Hydra vulgaris	Chapman et al 2010	GCA_000219015.1	Gnomon gene prediction pipeline	Gnomon gene prediction pipeline	Gnomon gene prediction pipeline	Gnomon gene prediction pipeline	not_informed	not_informed	not_informed	not_informed	not_informed	not_available	not_informed	not_informed	not_informed	not_informed	not_available	not_informed	not_available	not_informed	not_available	not_informed	not_informed	not_available	not_informed	not_informed	not_available	not_informed	not_available	not_informed	not_informed	not_available	not_informed	not_informed	not_informed	not_informed	not_available	not_available	not_available	END
28	6087	Hydra vulgaris	Chapman et al 2010	GCA_000004095.1	not_informed	GenomeScan; PASA with EST restult from GenomeScan	AUGUSTUS 2.0.3 with PASA result	not_informed	not_informed	GenBank nr database	Genes with exons overlapping TEs; PASA-unverified models with no homology in the GenBank and no EST	31452 | 22,608	22,363	not_recalculated	20000 | 20,042	245	2321	not_informed	not_recalculated	not_informed	not_recalculated	6,873 | 13,951	not_recalculated	6110	1372	not_recalculated	1017	221	not_recalculated	2551	not_recalculated	not_informed	2021-01-06	not_recalculated	not_informed	63.4809	not_informed	19,966 genes with homology support	not_available	NCBI available	not_available	END
29	6087	Hydra vulgaris	NHGRI	not_informed	not_informed	not_informed	AUGUSTUS	not_informed	Argot, Blast2GO	not_informed	not_informed	not_informed	not_informed	not_recalculated	33820 | 36,059	not_informed	not_informed	not_informed	not_recalculated	not_informed	not_recalculated	12378	not_recalculated	not_informed	not_informed	not_recalculated	not_informed	not_informed	not_recalculated	not_informed	not_recalculated	not_informed	not_informed	not_recalculated	not_informed	not_informed	not_informed	not_informed	available	available	not_available	END
30	6087	Hydra vulgaris	IISER Pune	not_informed	not_informed	not_informed	not_informed	not_informed	not_informed	not_informed	not_informed	not_available	not_available	not_available	not_informed	not_available	not_available	not_informed	not_available	not_available	not_available	not_informed	not_available	not_informed	not_informed	not_available	not_available	not_informed	not_available	not_informed	not_available	not_informed	not_informed	not_available	not_informed	not_informed	not_informed	not_informed	not_available	not_available	not_available	END
31	264074	Cladonema radiatum	IRIDIAN GENOMES	not_informed	not_informed	not_informed	not_informed	not_informed	not_informed	not_informed	not_informed	not_available	not_available	not_informed	not_informed	not_available	not_available	not_informed	not_informed	not_available	not_available	not_informed	not_informed	not_informed	not_informed	not_informed	not_available	not_informed	not_available	not_informed	not_available	not_informed	not_informed	not_available	not_informed	not_informed	not_informed	not_informed	not_available	not_available	not_available	END
32	35630	Hydractinia echinata	IRIDIAN GENOMES	not_informed	not_informed	not_informed	not_informed	not_informed	not_informed	not_informed	not_informed	not_available	not_available	not_informed	not_informed	not_available	not_available	not_informed	not_informed	not_available	not_available	not_informed	not_informed	not_informed	not_informed	not_informed	not_available	not_informed	not_available	not_informed	not_available	not_informed	not_informed	not_available	not_informed	not_informed	not_informed	not_informed	not_available	not_available	not_available	END
33	2790655	Eutima sp. BMK-2020	IRIDIAN GENOMES	not_informed	not_informed	not_informed	not_informed	not_informed	not_informed	not_informed	not_informed	not_available	not_available	not_informed	not_informed	not_available	not_available	not_informed	not_available	not_available	not_available	not_informed	not_available	not_informed	not_informed	not_informed	not_available	not_informed	not_available	not_informed	not_available	not_informed	not_informed	not_available	not_informed	not_informed	not_informed	not_informed	not_available	not_available	not_available	END
34	252671	Clytia hemisphaerica	Leclère et al 2019	GCA_902728285.1	not_informed	RNAseq mapping with tophat2, prediction with Cufflinks and Cuffmerge	not_informed	Transdecoder	HMMER3	Pfam HMM models; transcriptionfactor.org database	not_informed	not_available	45872	45872	26,727 | 25,087	not_available	not_available	not_available	268322628	not_available	not_available	5848	5849	not_informed	not_informed	not_available	not_available	281	359	not_informed	1366	not_informed	not_informed	3.9	not_informed	not_informed	not_informed	not_informed	available	available	not_available	END
END	END	END	END	END	END	END	END	END	END	END	END	END	END	END	END	END	END	END	END	END	END	END	END	END	END	END	END	END	END	END	END	END	END	END	END	END	END	END	END	END	END	END

## Sheet: Table_S7
Supplementary file S3- Table S7 - BUSCO matrix used for constructing Fig. 3. BUSCO gene ditribution in Medusozoa. 3= Complete; 2=Fragmented; 1=Duplicated; 0=Absent. In red: genes absent in all or almost all assemblies. In yellow genes absent in specific lineages. In bold, genes found as absent in Khalturin et al. 2019. NA=not applicable.
BUSCO orthodb id	Figure ID	Lineage in which is absent	Description	Notes	Organism	Aurelia coerulea* [California]	Hydra vulgaris	Hydra vulgaris	Craspedacusta sowerbii	Nemopilema nomurai	Morbakka virulenta	Hydra viridissima	Hydra oligactis	Aurelia coerulea* [Japan]	Aurelia aurita [Baltic sea strain]	Alatina alata	Chrysaora fuscescens	Alatinidae sp. Z8VKAUB7J3	Carybdea marsupialis	Aurelia coerulea	Chrysaora chesapeakei	Chrysaora quinquecirrha	Sanderia malayensis	Rhopilema esculentum	Chrysaora quinquecirrha	Hydra viridissima	Chrysaora achlyos	Cassiopea andromeda	Calvadosia cruxmelitensis	Cassiopea xamachana	Clytia hemisphaerica	Hydra vulgaris	Rhopilema esculentum	END
					Source	Gold et al 2019	Chapman et al 2010	Chapman et al 2010	IRIDIAN GENOMES	Kim et al., 2019	Khalturin et al 2019	Vogg et al 2019	Vogg et al 2019	Khalturin et al 2019	Khalturin et al 2019	Ohdera et al 2019	IRIDIAN GENOMES	IRIDIAN GENOMES	IRIDIAN GENOMES	IRIDIAN GENOMES	IRIDIAN GENOMES	Xia et al 2020	Nong et al 2020	Nong et al, 2020	Xia et al 2020 (2)	Hamada et al 2020	IRIDIAN GENOMES	University Medical Center Groningen (UMCG)	Ohdera et al 2019	Ohdera et al 2019	Leclère et al 2019	NHGRI	Li et al 2020
					NCBI Assembly Accession	not_informed	GCA_000004095	GCA_000219015	GCA_003687565	GCA_003864495	GCA_003991215	GCA_004118115	GCA_004118135	GCA_004194395	GCA_004194415	GCA_008930755	GCA_009936425	GCA_010016025	GCA_010016065	GCA_011634815	GCA_011763395	GCA_012295145	GCA_013076295	GCA_013076305	GCA_014526335	GCA_014706445	GCA_015164055	GCA_018155075	GCA_900245855	GCA_900291935	GCA_902728285	not_informed	not_informed
					Biogenome score	0.1.0	0.0.0	0.0.0	0.0.0	1.2.0	0.2.0	0.0.0	0.0.0	0.1.0	0.2.0	0.0.0	0.0.0	0.1.0	0.0.0	0.1.0	0.1.0	1.1.0	1.2.0	1.3.0	1.2.0	0.2.0	0.1.0	0.1.0	0.0.0	0.0.0	1.2.0	0.2.0	2.3.1
					Completeness by BUSCO (n=954)	C:772 [S:571, D:201], F:104, M:78	C:808 [S:797, D:11], F:77, M:69	C:790 [S:748, D:42], F:101, M:63	C:618 [S:292, D:326], F:227, M:109	C:791 [S:740, D:51], F:83, M:80	C:738 [S:735, D:3], F:121, M:95	C:768 [S:725, D:43], F:121, M:65	C:455 [S:402, D:53], F:322, M:177	C:694 [S:687, D:7], F:148, M:112	C:699 [S:693, D:6], F:142, M:113	C:182 [S:168, D:14], F:362, M:410	C:435 [S:403, D:32], F:327, M:192	C:341 [S:275, D:66], F:355, M:258	C:451 [S:409, D:42], F:349, M:154	C:301 [S:275, D:26], F:344, M:309	C:356 [S:241, D:115], F:370, M:228	C:735 [S:571, D:164], F:96, M:123	C:818 [S:797, D:21], F:74, M:62	C:813 [S:806, D:7], F:72, M:69	C:733 [S:583, D:150], F:96, M:125	C:860 [S:848, D:12], F:50, M:44	C:388 [S:291, D:97], F:368, M:198	C:769 [S:765, D:4], F:102, M:83	C:602 [S:593, D:9], F:216, M:136	C:586 [S:570, D:16], F:221, M:147	C:804 [S:775, D:29], F:74, M:76	C:835 [S:824, D:11], F:52, M:67	C:815 [S:781, D:34], F:74, M:65
239149at33208	BUSCO239149	Medusozoa	Ribosomal protein L37/S30		NA	0	0	0	0	0	0	0	0	0	0	0	0	0	0	0	0	0	0	0	0	0	0	0	0	0	0	0	0	END
359532at33208	BUSCO359532	Medusozoa	Kelch repeat type 1		NA	0	0	0	0	0	0	0	0	0	0	0	0	0	0	0	0	0	0	0	0	0	0	0	0	0	0	0	0	END
460044at33208	BUSCO460044	Medusozoa	Uncharacterised protein family UPF0183	EOG091G07PR; considered absent by Khalturin et al 2019	NA	0	0	0	0	0	0	0	0	0	0	0	0	0	0	0	0	0	0	0	0	0	0	0	0	0	0	0	0	END
526839at33208	BUSCO526839	Medusozoa	Ribosomal protein L37/S30		NA	0	0	0	0	0	0	0	0	0	0	0	0	0	0	0	0	0	0	0	0	0	0	0	0	0	0	0	0	END
556039at33208	BUSCO556039	Medusozoa	NADH-ubiquinone oxidoreductase, subunit 10		NA	0	0	0	0	0	0	0	0	0	0	0	0	0	0	0	0	0	0	0	0	0	0	0	0	0	0	0	0	END
608669at33208	BUSCO608669	Medusozoa	Pseudouridine synthase II, N-terminal		NA	0	0	0	0	0	0	0	0	0	0	0	0	0	0	0	0	0	0	0	0	0	0	0	0	0	0	0	0	END
640187at33208	BUSCO640187	Medusozoa	Protein prenyltransferase, alpha subunit	Present in Anthozoa following Orthodatabase	NA	0	0	0	0	0	0	0	0	0	0	0	0	0	0	0	0	0	0	0	0	0	0	0	0	0	0	0	0	END
544849at33208	BUSCO544849	more than 20% of assemblies	Scaffold protein salvador	Fragmented in the remaining 1 assembly	NA	0	0	0	0	0	0	0	0	0	0	0	0	2	0	0	0	0	0	0	0	0	0	0	0	0	0	0	0	END
601886at33208	BUSCO601886	more than 20% of assemblies	DTW domain-containing protein 1	Fragmentend in the remaining 1 assembly. Present in Anthozoa following Orthodatabase; EOG091G07PH considered absent by Khalturin et al. 2019	NA	0	0	0	0	0	0	0	0	0	0	0	0	0	2	0	0	0	0	0	0	0	0	0	0	0	0	0	0	END
495802at33208	BUSCO495802	more than 20% of assemblies	39S ribosomal protein L51		NA	0	0	0	0	0	0	0	0	0	0	0	0	0	3	0	0	0	0	0	0	0	0	0	0	0	0	0	0	END
560566at33208	BUSCO560566	more than 20% of assemblies	uncharacterized protein LOC100213995		NA	0	0	0	0	0	0	0	0	0	0	0	0	0	0	0	0	0	0	0	0	3	0	0	0	0	0	0	0	END
575360at33208	BUSCO575360	more than 20% of assemblies	UPF0368 protein Cxorf26		NA	0	0	0	0	0	0	0	0	0	0	0	0	0	0	0	0	0	0	0	0	3	0	0	0	0	0	0	0	END
114954at33208	BUSCO114954	more than 20% of assemblies	PDX1 C-terminal-inhibiting factor 1	Fragmented in the remaining 2 assemblies. EOG091G03JG; considered absent by Khalturin et al. 2019	NA	0	0	0	0	0	0	0	0	0	0	0	0	2	2	0	0	0	0	0	0	0	0	0	0	0	0	0	0	END
606795at33208	BUSCO606795	more than 20% of assemblies	Biogenesis of lysosome-related organelles complex 1 subunit 1		NA	0	0	0	1	0	0	0	0	0	0	0	0	0	0	0	0	0	0	0	0	3	0	0	0	0	0	0	0	END
614305at33208	BUSCO614305	more than 20% of assemblies	neuroendocrine protein 7B2	Fragmented in the remaining 2 assemblies.	NA	0	0	0	0	0	0	0	0	0	0	0	0	2	2	0	0	0	0	0	0	0	0	0	0	0	0	0	0	END
344346at33208	BUSCO344346	more than 20% of assemblies	Mitochondrial ribosomal protein S27	Fragmented in 1/2 remaining assemblies.	NA	0	0	0	0	0	0	0	0	0	0	0	0	3	2	0	0	0	0	0	0	0	0	0	0	0	0	0	0	END
470197at33208	BUSCO470197	more than 20% of assemblies	WD40 repeat		NA	0	0	3	0	0	0	0	0	0	0	0	0	0	0	0	0	0	3	0	0	3	0	0	0	0	0	0	0	END
557694at33208	BUSCO557694	more than 20% of assemblies	transcription termination factor 3, mitochondrial	Fragmented in 1 assembly	NA	0	0	0	0	0	0	0	0	0	0	0	0	0	2	0	0	0	3	0	0	0	0	3	0	3	0	0	0	END
613522at33208	BUSCO613522	more than 20% of assemblies	Mitochondrial ribosomal protein L46	Present in Hydra vulgaris following Orthodatabase	NA	0	3	3	0	0	3	0	0	0	0	0	0	0	0	0	0	0	0	0	0	0	0	0	0	0	0	3	0	END
641257at33208	BUSCO641257		TMEM35A Transmembrane protein 35A	Fragmeted in 7; missing in 21	NA	0	0	0	2	0	0	0	0	0	0	0	0	2	2	0	0	0	0	2	0	0	0	2	0	0	2	0	2	END
108764at33208	BUSCO108764	more than 20% of assemblies	TMEM35A Transmembrane protein 35A		NA	0	3	0	0	0	0	3	0	0	3	0	0	0	0	0	0	0	0	0	0	3	0	0	0	0	0	3	0	END
197549at33208	BUSCO197549	Most Acraspeda; more than 20% of assemblies	Gtf3c3 General transcription factor IIIC subunit 3		NA	0	3	3	0	0	0	3	0	0	0	0	0	0	0	0	0	0	0	0	0	3	0	0	0	0	0	3	0	END
351226at33208	BUSCO351226	Most Acraspeda	LOC100204413 spermatogenesis-defective protein 39 homolog	Fragmented in 3; missing in 22; Present in Hydra vulgaris following Orthodatabase	NA	0	3	2	0	0	0	0	0	0	0	0	2	0	0	0	0	0	2	0	0	3	0	0	0	0	0	3	0	END
428754at33208	BUSCO428754	Most Acraspeda; more than 20% of assemblies	Protein AATF	Present in Hydra vulgaris following Orthodb	NA	0	3	3	0	0	0	3	0	0	0	0	0	0	0	0	0	0	0	0	0	3	0	0	0	0	0	3	0	END
435253at33208	BUSCO435253	Most Acraspeda; more than 20% of assemblies	LOC100205962 WD repeat-containing protein 43-like	Present in Hydra vulgaris following Orthodb	NA	0	0	3	0	0	0	3	3	0	0	0	0	0	0	0	0	0	0	0	0	3	0	3	0	0	0	0	0	END
601875at33208	BUSCO601875	Most Acraspeda; more than 20% of assemblies	LARP7 La-related protein 7	Present in Hydra vulgaris following Orthodb	NA	0	3	3	0	0	0	3	0	0	0	0	0	0	0	0	0	0	0	0	0	3	0	0	0	0	0	3	0	END
573203at33208	BUSCO573203	Most Acraspeda	LOC100204824 cytoplasmic tRNA 2-thiolation protein 2-A-like	Fragmented in 2; missing in 22; Present in Hydra vulgaris following Orthodb	NA	0	3	3	0	0	0	3	2	0	0	0	0	0	0	0	0	0	0	0	0	2	0	0	0	0	0	3	0	END
321332at33208	BUSCO321332	All Scyphozoa	LOC100204300 integrator complex subunit 10-like isoform X1	Fragmented in 7; missing in 20; Present in Hydra vulgaris following Orthodb	NA	0	2	2	0	0	0	2	0	0	0	0	0	2	3	0	0	0	0	0	0	2	0	0	0	0	2	2	0	END
421732at33208	BUSCO421732	All Scyphozoa	DCTN2 Dynactin subunit 2	Fragmented in 2; missing in 21; Present in Hydra vulgaris following Orthodb	NA	0	3	1	0	0	0	3	2	0	0	0	0	0	0	0	0	0	0	0	0	3	0	0	0	0	2	3	0	END
412370at33208	BUSCO412370	All Scyphozoa except Sanderia malayensis	LOC100207837 glutamate--cysteine ligase regulatory subunit-like	Present in Hydra vulgaris following Orthodb	NA	0	1	1	2	0	0	2	1	0	0	0	0	0	0	0	0	0	2	0	0	3	0	0	2	0	3	1	0	END
92367at33208	BUSCO92367	All Scyphozoa	Wdr75 WD repeat-containing protein 75	Present in Hydra vulgaris following Orthodb	NA	0	3	3	0	0	0	3	0	0	0	0	0	0	3	0	0	0	0	0	0	3	0	0	0	0	0	3	0	END
64435at33208	BUSCO64435	Most Scyphozoa	LOC101234591 HEAT repeat-containing protein 6-like	Fragmented in 2; missing in 21; Present in Hydra vulgaris following Orthodb	NA	0	3	3	0	0	0	0	0	0	0	0	0	0	2	0	2	0	0	0	0	3	0	0	0	0	3	3	0	END
598944at33208	BUSCO598944		zinc finger protein 830-like	Fragmented in 4; missing in 20	NA	0	3	3	0	0	0	0	2	0	0	0	0	0	0	0	0	0	0	0	0	3	0	2	0	2	2	3	0	END
642552at33208	BUSCO642552		Mitochondrial ribosomal protein S18A	Fragmented in 10; missing in 18	NA	2	2	2	0	0	0	0	2	2	0	0	0	0	0	0	0	0	2	2	0	2	0	0	0	0	0	2	2	END
121127at33208	BUSCO121127	Hydrozoa	LOC105848079 N-alpha-acetyltransferase 25, NatB auxiliary subunit-like	Present in Hydra vulgaris following Orthodb	NA	3	0	0	0	0	0	0	0	3	3	0	0	0	0	0	0	3	0	3	3	0	0	0	0	0	0	0	3	END
399439at33208	BUSCO399439	All Scyphozoa	tRNA (guanine-N(7)-)-methyltransferase non-catalytic subunit wuho-like	Present in Hydra vulgaris following Orthodb	NA	0	3	3	0	0	0	3	0	0	0	0	0	3	3	0	0	0	0	0	0	3	0	0	0	0	0	3	0	END
464204at33208	BUSCO464204	Most Acraspeda	vacuolar protein-sorting-associated protein 36-like	Present in Hydra vulgaris following Orthodb	NA	0	3	3	3	0	0	0	0	0	0	0	0	0	0	0	0	0	0	3	0	3	0	0	0	0	0	3	3	END
535782at33208	BUSCO535782	Scyphozoa	isopentenyl-diphosphate Delta-isomerase 1-like	Present in Hydra vulgaris following Orthodb	NA	0	0	0	1	0	3	0	3	0	0	3	0	0	3	0	0	0	0	0	0	3	0	0	3	0	3	0	0	END
596973at33208	BUSCO596973		Mediator of RNA polymerase II transcription subunit 19	Fragmented in 11; missing in 17	NA	0	0	0	2	0	2	0	2	0	2	2	2	2	2	0	0	0	2	0	0	0	0	0	2	0	2	0	0	END
430701at33208	BUSCO430701				NA	0	3	3	1	0	0	3	0	0	0	0	0	0	0	0	1	3	0	0	3	3	0	0	0	0	0	3	0	END
456998at33208	BUSCO456998				NA	0	0	1	0	0	0	3	0	0	0	0	3	0	0	0	0	1	0	3	1	3	0	0	0	0	3	3	3	END
534172at33208	BUSCO534172				NA	3	0	0	0	0	0	0	3	0	0	0	3	1	3	3	0	0	3	3	0	0	0	0	3	0	0	0	0	END
551620at33208	BUSCO551620		charged multivesicular body protein 7-like	Fragmented 5; absent in 18	NA	2	3	3	0	2	0	3	0	2	0	0	0	0	0	0	0	0	0	2	0	3	0	0	0	0	0	3	2	END
573313at33208	BUSCO573313				NA	0	0	0	0	3	3	0	0	0	3	0	0	3	3	0	1	0	0	0	0	3	0	0	3	0	0	0	3	END
520011at33208	BUSCO520011				NA	1	0	0	0	0	3	0	2	0	3	0	0	0	2	3	3	0	3	0	0	0	0	3	3	0	0	0	0	END
111746at33208	BUSCO111746	Hydrozoa	WD40 repeat		NA	0	0	0	0	0	0	0	0	3	3	0	0	0	3	0	3	3	3	3	3	0	0	0	0	3	0	0	0	END
429011at33208	BUSCO429011				NA	0	0	2	2	0	3	1	3	0	0	0	0	2	3	3	0	0	0	0	0	3	2	0	0	0	3	0	0	END
216257at33208	BUSCO216257		Helicase, C-terminal	Fragmented in 8; missing in 16	NA	3	0	0	2	2	0	0	0	3	3	0	0	0	0	0	2	0	3	2	0	0	2	2	2	0	0	0	2	END
503828at33208	BUSCO503828				NA	2	3	3	0	0	0	3	1	2	3	0	0	0	0	2	0	0	0	0	0	3	0	0	0	0	3	3	0	END
508986at33208	BUSCO508986				NA	3	3	3	0	0	0	3	2	3	0	0	0	0	0	0	0	1	3	0	1	3	0	0	0	0	0	3	0	END
401679at33208	BUSCO401679				NA	3	3	3	0	0	0	0	3	3	2	0	0	0	0	0	0	0	0	0	0	3	0	3	0	3	0	3	0	END
490961at33208	BUSCO490961				NA	0	0	0	0	0	0	0	3	0	0	0	0	1	2	3	3	3	2	2	3	0	3	2	0	0	0	0	2	END
557834at33208	BUSCO557834				NA	0	3	3	0	2	0	3	3	0	0	0	0	0	2	0	0	2	2	0	2	3	0	0	2	0	0	3	0	END
631798at33208	BUSCO631798				NA	0	3	3	3	0	0	3	3	0	2	0	0	0	2	2	0	0	0	0	0	3	0	0	0	0	3	3	0	END
643954at33208	BUSCO643954			Fragmented in 15; missing in 13	NA	0	0	0	0	2	2	0	0	0	0	2	2	2	2	0	0	2	2	2	2	0	2	2	0	2	2	0	2	END
302186at33208	BUSCO302186	Scyphozoa	Anaphase-promoting complex subunit 4 long domain		NA	0	3	3	0	0	3	3	1	0	0	3	0	3	3	0	0	0	0	0	0	3	0	0	0	0	3	3	0	END
302921at33208	BUSCO302921			Fragmented in 8; missing in 15	NA	0	3	3	2	2	0	3	0	0	0	0	0	0	2	0	2	2	0	0	2	3	0	2	0	2	0	3	0	END
505718at33208	BUSCO505718				NA	0	3	3	0	2	0	1	3	0	2	0	3	0	3	0	0	0	0	0	0	3	0	0	0	3	2	3	0	END
556925at33208	BUSCO556925				NA	2	3	3	1	0	0	3	0	2	0	0	0	0	3	2	0	0	3	0	0	3	0	0	0	0	0	3	3	END
594937at33208	BUSCO594937	Scyphozoa	Transmembrane protein 223		NA	0	3	3	2	0	3	3	3	0	0	0	0	2	3	0	0	0	0	0	0	3	0	0	3	0	0	3	0	END
615840at33208	BUSCO615840				NA	0	3	2	1	0	0	1	3	0	0	0	2	2	2	2	2	0	0	0	0	3	0	0	2	0	3	3	0	END
172677at33208	BUSCO172677				NA	0	3	3	2	0	2	3	0	0	0	0	0	2	2	0	2	0	2	0	0	3	0	0	2	0	3	3	0	END
400042at33208	BUSCO400042				NA	0	3	3	0	0	0	3	0	0	0	0	0	0	2	0	0	3	3	0	3	3	0	3	3	0	0	3	0	END
516659at33208	BUSCO516659				NA	0	3	3	1	2	0	3	3	0	0	0	0	0	0	0	0	0	0	2	0	3	0	2	0	2	3	3	2	END
619250at33208	BUSCO619250	Scyphzoa	Chromosome 19 open reading frame 54		NA	0	3	3	1	0	3	3	1	0	0	3	0	3	3	0	0	0	0	0	0	3	0	0	0	0	3	3	0	END
203698at33208	BUSCO203698				NA	3	0	0	0	3	3	0	0	3	3	0	0	0	0	0	0	0	3	3	0	3	0	0	3	0	3	0	3	END
549988at33208	BUSCO549988				NA	0	3	3	0	0	3	3	2	0	0	0	3	1	1	1	1	0	0	0	0	3	1	0	3	3	0	3	0	END
432522at33208	BUSCO432522				NA	0	3	3	2	3	0	3	3	0	0	0	3	0	3	0	0	0	0	0	0	3	0	3	0	0	3	3	0	END
257339at33208	BUSCO257339				NA	3	3	3	0	3	0	3	0	3	0	0	0	0	0	0	0	0	3	3	0	3	0	3	0	0	0	3	3	END
445034at33208	BUSCO445034		Mitochondrial tRNA-specific 2-thiouridylase 1	EOG091G0BKX; considered absent by Khalturin et al. 2019	NA	0	0	0	0	3	3	3	3	3	0	0	3	1	1	1	3	0	0	0	0	3	3	0	3	1	0	0	2	END
514121at33208	BUSCO514121	Hydrozoa	Leucine-rich repeat		NA	3	0	0	0	0	0	0	0	3	3	0	0	3	3	0	3	3	3	0	3	0	3	0	3	0	0	0	3	END
14776at33208	BUSCO14776				NA	3	3	0	0	3	3	3	0	0	0	0	0	0	0	0	0	0	3	3	0	3	0	3	0	3	3	3	3	END
495329at33208	BUSCO495329				NA	3	3	3	0	0	0	3	0	3	3	0	0	0	3	3	0	0	3	0	0	3	3	0	0	0	3	3	0	END
502584at33208	BUSCO502584				NA	0	3	3	0	0	3	3	3	0	0	0	3	0	0	0	3	3	0	0	3	3	3	0	0	0	0	3	3	END
571149at33208	BUSCO571149				NA	0	3	3	1	0	3	3	3	2	0	0	1	2	0	0	0	0	2	2	0	3	1	2	0	2	3	3	0	END
424646at33208	BUSCO424646				NA	0	3	3	1	0	2	3	3	0	2	2	0	0	2	2	2	2	2	0	2	3	0	0	0	0	3	3	0	END
552949at33208	BUSCO552949			Fragmented in 14; missing in 10	NA	0	3	3	2	0	2	3	2	0	2	0	0	0	0	0	0	2	2	2	2	2	2	2	2	2	0	3	2	END
378033at33208	BUSCO378033				NA	0	3	3	1	2	2	3	3	2	0	0	0	0	0	0	2	2	2	2	2	3	0	0	0	0	3	3	3	END
463071at33208	BUSCO463071				NA	1	3	3	1	1	3	0	0	3	2	0	3	3	0	0	0	0	3	3	0	3	0	3	0	0	0	3	3	END
464286at33208	BUSCO464286				NA	0	3	2	2	2	2	3	2	0	2	0	0	0	0	0	0	2	3	3	2	3	0	2	0	0	3	3	2	END
568170at33208	BUSCO568170			Fragmented in 16 assemblies; absent in 7	NA	2	0	2	1	2	2	2	3	2	2	0	2	0	2	2	0	1	2	2	1	2	0	2	2	0	3	0	2	END
582951at33208	BUSCO582951				NA	0	3	3	1	3	0	0	0	0	0	3	0	0	0	3	1	3	3	3	3	3	0	0	0	0	3	3	3	END
464243at33208	BUSCO464243				NA	2	3	3	0	0	3	3	0	2	3	2	0	3	3	0	0	0	3	3	0	3	0	0	0	0	0	3	3	END
556750at33208	BUSCO556750				NA	3	3	3	0	0	0	3	0	2	0	0	3	0	0	0	2	3	0	0	3	3	3	2	3	2	2	3	0	END
247905at33208	BUSCO247905				NA	2	3	3	0	2	2	3	0	2	2	0	2	2	0	2	0	0	3	2	0	3	0	0	3	0	3	3	2	END
569303at33208	BUSCO569303				NA	0	3	3	2	2	2	2	0	0	3	0	0	0	2	0	0	3	2	2	3	3	0	2	3	2	0	3	2	END
239597at33208	BUSCO239597				NA	3	3	3	0	3	0	3	0	3	3	0	0	0	0	0	0	0	3	3	0	3	0	3	0	3	3	3	3	END
255924at33208	BUSCO255924				NA	3	3	3	0	3	3	3	0	0	3	0	0	0	0	0	0	3	3	3	3	3	0	0	3	0	0	3	3	END
365323at33208	BUSCO365323				NA	0	3	3	3	0	3	3	3	0	0	0	3	0	3	0	0	3	3	0	0	3	0	3	0	3	3	3	0	END
465401at33208	BUSCO465401				NA	3	0	0	0	3	3	0	0	3	0	0	0	0	0	3	3	3	3	3	3	0	3	3	3	0	3	0	3	END
510174at33208	BUSCO510174			Fragmented in 21; missing in 6	NA	2	2	2	0	2	2	0	0	2	2	2	2	2	2	0	0	2	3	2	2	2	2	2	0	2	2	2	2	END
648300at33208	BUSCO648300			Fragmented in 18; missing in 7	NA	2	0	3	2	2	3	2	0	2	2	0	2	0	2	2	2	2	2	2	2	0	2	2	0	2	0	3	2	END
65302at33208	BUSCO65302				NA	0	3	0	3	3	3	0	0	3	3	0	0	0	3	0	0	0	3	3	0	3	0	3	3	0	3	3	3	END
206858at33208	BUSCO206858				NA	0	3	3	3	1	3	3	0	3	0	0	0	0	0	0	0	3	3	3	3	3	0	3	0	0	3	3	3	END
474302at33208	BUSCO474302				NA	3	3	0	3	3	0	0	3	0	3	0	3	0	0	0	0	3	1	3	3	0	0	3	0	3	3	3	3	END
481557at33208	BUSCO481557				NA	0	3	3	0	1	0	3	3	2	0	0	0	2	2	0	2	2	0	2	2	2	3	2	2	2	3	3	2	END
509816at33208	BUSCO509816				NA	3	0	0	2	3	3	0	0	0	3	0	3	0	3	3	3	0	3	3	0	2	3	3	0	3	0	0	3	END
514727at33208	BUSCO514727				NA	3	3	0	0	2	0	3	3	2	2	0	2	0	0	2	2	2	0	2	2	3	0	2	2	2	2	3	2	END
537718at33208	BUSCO537718				NA	3	0	3	1	2	3	2	0	3	3	2	2	2	3	0	2	3	2	0	3	2	2	0	0	0	3	0	0	END
641073at33208	BUSCO641073				NA	1	3	3	3	0	0	3	3	1	1	0	3	1	3	3	0	0	0	3	0	3	1	1	3	1	0	3	3	END
169864at33208	BUSCO169864				NA	2	3	3	2	3	2	3	0	0	2	0	2	0	0	0	2	2	3	2	2	3	0	2	2	0	2	3	2	END
218441at33208	BUSCO218441			Fragmented in 22; missing in 5	NA	2	2	2	2	2	3	2	2	2	2	0	0	2	0	0	2	2	2	2	2	2	2	2	0	2	2	2	2	END
304388at33208	BUSCO304388				NA	1	3	3	0	3	0	0	0	3	3	0	2	0	0	0	0	3	3	3	3	3	3	2	0	0	3	3	3	END
433216at33208	BUSCO433216				NA	3	0	3	1	3	0	3	0	0	3	0	3	0	3	0	0	1	3	3	3	3	0	3	3	0	3	0	3	END
580896at33208	BUSCO580896				NA	3	3	3	3	2	0	3	0	3	3	0	0	0	0	0	0	3	3	3	3	3	0	0	0	0	3	3	3	END
582823at33208	BUSCO582823			Fragmented in 22; missing in 5	NA	2	2	2	2	3	2	2	0	2	2	0	2	0	2	2	0	2	2	2	2	2	2	2	2	0	2	2	2	END
177858at33208	BUSCO177858				NA	0	3	3	0	3	3	0	0	3	3	0	0	0	0	0	0	3	3	3	3	3	0	3	3	0	3	3	3	END
346541at33208	BUSCO346541	Hydrozoa	Menin		NA	3	0	0	0	1	2	0	0	3	3	3	2	2	3	3	1	1	3	3	1	0	2	3	3	3	0	0	3	END
356175at33208	BUSCO356175				NA	3	3	3	0	0	3	3	0	3	0	0	0	0	3	0	3	3	3	3	3	3	0	0	3	0	0	3	3	END
453052at33208	BUSCO453052				NA	1	3	3	0	3	3	3	2	3	2	0	0	0	2	0	0	0	3	3	0	3	1	2	0	2	3	3	3	END
515425at33208	BUSCO515425	Hydrozoa	NADH dehydrogenase		NA	0	0	0	0	3	3	0	0	3	0	0	3	3	3	3	3	3	3	3	3	0	3	3	3	0	0	0	3	END
522988at33208	BUSCO522988				NA	3	0	0	2	3	3	0	0	3	3	0	2	0	0	2	0	3	3	3	3	0	3	3	0	3	3	0	3	END
579029at33208	BUSCO579029				NA	0	3	3	2	3	3	3	3	0	0	2	2	0	0	0	0	3	3	3	3	3	0	0	0	0	3	3	3	END
587399at33208	BUSCO587399				NA	0	3	3	1	2	0	2	0	3	3	0	3	0	0	0	2	3	3	2	3	3	0	2	0	2	3	3	2	END
636041at33208	BUSCO636041				NA	0	0	3	2	3	3	3	3	3	3	0	0	0	2	0	0	1	2	2	1	3	0	3	3	0	2	3	3	END
543269at33208	BUSCO543269				NA	2	0	2	2	3	3	2	2	2	0	0	2	0	2	2	2	0	3	3	0	2	2	2	3	3	2	0	3	END
601768at33208	BUSCO601768				NA	3	3	3	1	0	3	3	3	0	0	2	2	1	3	3	3	0	0	0	0	3	1	0	3	3	3	3	0	END
606958at33208	BUSCO606958				NA	0	0	0	3	3	3	0	0	0	3	3	1	0	3	0	0	3	3	3	3	3	0	3	3	3	3	0	3	END
625091at33208	BUSCO625091				NA	1	0	0	3	3	3	0	0	3	3	1	3	0	0	3	3	1	3	3	1	0	3	3	0	3	3	0	3	END
187280at33208	BUSCO187280				NA	1	0	3	1	3	3	3	0	3	3	0	0	0	0	0	3	1	3	3	1	3	0	3	3	3	3	3	1	END
311761at33208	BUSCO311761				NA	2	3	3	2	2	2	3	0	2	2	0	2	0	0	2	0	3	2	3	3	3	0	0	2	0	3	3	3	END
449139at33208	BUSCO449139				NA	3	3	3	0	3	3	0	0	3	3	0	0	3	3	0	0	1	3	3	1	0	0	3	3	0	3	3	3	END
477998at33208	BUSCO477998			Fragmented in 25; missing in 3	NA	2	2	2	2	2	2	2	2	2	2	2	2	2	2	2	0	0	2	2	0	2	2	2	2	2	2	2	2	END
549156at33208	BUSCO549156				NA	3	3	0	1	3	3	3	0	3	3	0	3	0	3	0	1	0	3	3	0	0	0	3	3	0	3	3	3	END
608011at33208	BUSCO608011				NA	1	3	3	3	3	3	3	3	0	3	0	0	0	0	0	0	0	3	3	0	3	1	3	3	0	3	3	3	END
235430at33208	BUSCO235430				NA	2	3	3	2	3	2	3	0	3	3	0	0	0	3	0	0	0	3	3	0	3	3	3	0	3	1	3	2	END
467744at33208	BUSCO467744				NA	1	2	2	1	2	3	3	2	2	2	0	2	0	3	0	0	2	2	2	3	3	0	3	2	3	2	2	2	END
489997at33208	BUSCO489997				NA	3	3	0	0	3	0	3	3	3	3	0	0	0	3	3	0	3	3	3	3	0	0	3	0	3	0	3	3	END
511386at33208	BUSCO511386				NA	1	3	3	2	3	2	3	3	2	2	0	0	2	2	0	0	0	2	3	0	3	0	2	2	2	3	3	3	END
622172at33208	BUSCO622172			Fragmented in 24; missing in 3	NA	2	2	2	2	2	0	2	2	2	0	2	2	2	3	2	2	2	2	2	2	2	2	2	0	2	2	2	2	END
345959at33208	BUSCO345959			Fragmented in 20; missing in 4	NA	2	3	3	2	2	2	2	0	2	2	0	2	2	2	2	2	0	2	2	0	3	2	2	2	2	2	3	2	END
387117at33208	BUSCO387117				NA	3	0	3	0	0	3	3	0	3	0	0	0	3	3	1	3	3	3	3	3	3	0	3	0	3	3	0	3	END
409186at33208	BUSCO409186				NA	2	3	2	2	2	2	3	2	3	2	0	0	0	0	0	2	2	3	3	2	3	2	2	0	2	2	3	3	END
450643at33208	BUSCO450643				NA	3	3	3	2	0	0	3	0	3	2	2	2	2	2	0	2	3	2	0	3	3	2	2	0	2	3	3	0	END
558385at33208	BUSCO558385				NA	2	3	3	1	2	0	3	1	2	2	0	2	0	2	2	0	2	2	2	2	3	2	2	2	2	3	3	2	END
577929at33208	BUSCO577929			Fragmented in 26; missing in 2	NA	2	2	2	2	2	2	2	2	2	2	2	0	2	2	2	0	2	2	2	2	2	2	2	2	2	2	2	2	END
618339at33208	BUSCO618339				NA	1	3	3	0	3	3	3	3	3	3	0	3	0	0	0	0	1	1	3	1	3	0	3	3	0	3	3	3	END
201397at33208	BUSCO201397				NA	3	3	0	0	3	3	3	0	3	3	0	3	0	3	0	0	1	3	3	1	3	0	3	3	0	3	3	3	END
279992at33208	BUSCO279992				NA	3	2	0	3	3	3	2	2	3	0	0	0	0	0	0	2	3	3	3	3	2	2	3	3	2	3	0	3	END
281693at33208	BUSCO281693				NA	1	3	3	0	3	3	1	0	3	3	0	3	0	0	0	0	3	3	3	3	3	0	3	3	0	3	3	3	END
323399at33208	BUSCO323399				NA	3	3	3	3	3	3	3	0	0	3	0	0	0	0	0	0	1	3	3	1	3	0	3	3	3	3	3	3	END
436539at33208	BUSCO436539				NA	3	3	3	0	3	0	3	0	3	3	0	3	0	0	0	0	1	3	3	1	3	0	3	3	3	3	3	3	END
501396at33208	BUSCO501396				NA	3	3	3	3	3	3	3	3	3	0	0	3	0	0	0	0	1	3	3	1	0	0	3	3	0	3	3	3	END
501788at33208	BUSCO501788				NA	3	1	1	1	2	3	1	3	3	0	1	1	3	3	1	1	2	2	2	2	3	1	3	1	3	3	1	2	END
519777at33208	BUSCO519777				NA	2	3	3	2	2	2	3	0	2	2	0	2	0	2	2	2	0	2	3	0	3	2	2	3	2	2	3	2	END
566916at33208	BUSCO566916				NA	2	3	3	1	0	2	3	1	2	3	0	2	0	0	2	2	2	2	3	2	3	2	2	0	2	3	3	3	END
573237at33208	BUSCO573237				NA	1	3	3	3	3	3	3	0	3	0	0	1	0	0	0	0	3	3	3	3	3	0	3	0	3	3	3	3	END
625769at33208	BUSCO625769				NA	1	0	3	3	3	2	3	2	0	3	0	3	2	3	0	0	0	1	3	0	3	3	3	3	3	3	0	3	END
279631at33208	BUSCO279631				NA	3	3	3	0	3	3	3	0	0	3	0	3	0	0	0	0	3	3	3	3	3	0	3	3	0	3	3	3	END
318483at33208	BUSCO318483				NA	3	3	3	3	3	3	3	0	0	3	0	0	0	0	0	0	3	3	3	3	3	0	3	3	0	3	3	3	END
360753at33208	BUSCO360753				NA	3	3	3	3	3	3	3	0	0	3	0	0	3	0	0	0	0	3	3	0	3	0	3	3	3	3	3	3	END
366124at33208	BUSCO366124				NA	3	3	3	1	3	3	3	3	0	3	0	0	0	0	3	0	1	3	3	1	3	0	3	0	3	3	3	3	END
367551at33208	BUSCO367551				NA	3	3	3	3	3	3	3	0	3	0	0	0	0	0	0	3	3	3	3	3	3	0	3	0	0	3	3	3	END
379076at33208	BUSCO379076				NA	2	3	3	2	2	2	3	0	2	2	2	0	2	2	0	0	2	3	2	2	3	2	2	2	2	2	3	2	END
411664at33208	BUSCO411664				NA	3	0	0	3	2	3	3	0	2	3	3	0	3	3	2	2	3	3	2	3	0	2	0	2	2	3	0	2	END
547099at33208	BUSCO547099				NA	3	3	3	1	3	3	3	3	3	3	0	0	0	0	0	0	1	3	3	1	3	0	3	0	3	3	3	3	END
571944at33208	BUSCO571944				NA	2	3	3	0	2	0	3	3	3	3	0	3	0	0	0	0	3	3	3	3	3	0	2	0	3	3	3	3	END
589773at33208	BUSCO589773				NA	3	3	3	3	0	3	3	3	3	0	0	0	0	3	0	0	1	3	3	1	3	1	0	3	3	3	3	3	END
612760at33208	BUSCO612760				NA	1	3	3	3	3	0	2	0	0	3	2	1	2	2	2	1	1	3	2	1	3	3	3	0	3	2	3	2	END
633282at33208	BUSCO633282				NA	2	3	3	1	2	0	1	3	0	2	2	2	2	2	0	2	2	2	2	2	3	2	2	2	2	3	3	2	END
200997at33208	BUSCO200997				NA	1	2	2	2	3	3	2	2	2	3	0	0	0	3	0	0	2	3	3	2	2	1	3	3	3	3	2	3	END
273367at33208	BUSCO273367				NA	1	3	3	1	3	3	3	3	2	3	0	2	0	0	0	3	1	3	3	1	3	2	3	0	0	3	3	3	END
419914at33208	BUSCO419914				NA	3	3	3	0	3	0	3	1	3	3	0	0	0	2	0	2	3	2	3	3	3	0	3	0	3	3	3	3	END
447400at33208	BUSCO447400				NA	2	0	3	3	3	2	3	3	2	3	0	3	2	0	2	2	3	0	2	3	3	2	2	0	2	3	0	2	END
452574at33208	BUSCO452574				NA	3	0	0	3	3	3	1	0	3	0	3	0	3	3	0	0	3	3	3	3	3	3	3	3	0	3	0	3	END
466942at33208	BUSCO466942				NA	2	3	3	1	2	2	3	3	2	2	2	0	2	2	0	2	2	3	2	2	3	0	2	2	0	3	3	2	END
468248at33208	BUSCO468248				NA	3	3	3	2	0	3	1	2	2	2	2	2	0	0	0	0	2	3	3	2	3	0	3	3	2	3	3	3	END
493505at33208	BUSCO493505				NA	3	3	3	0	3	3	2	0	2	0	2	2	2	3	0	0	3	3	3	3	2	3	2	3	0	0	3	2	END
552764at33208	BUSCO552764				NA	3	3	3	1	1	3	3	3	0	3	0	0	0	0	0	0	3	3	3	3	3	0	3	2	3	3	3	3	END
556510at33208	BUSCO556510				NA	3	3	3	0	3	3	3	0	3	3	0	0	0	3	0	0	1	3	3	3	3	3	3	0	0	3	3	3	END
569812at33208	BUSCO569812				NA	2	3	0	2	2	2	2	0	2	2	0	2	0	2	2	0	3	3	2	3	3	2	2	3	2	3	3	3	END
592087at33208	BUSCO592087				NA	1	3	3	3	3	3	3	0	3	3	0	0	0	3	0	1	1	3	3	1	3	0	3	0	3	3	3	3	END
622461at33208	BUSCO622461			Fragmented in 22 assemblies; absent in 1	NA	2	2	2	2	2	2	2	2	2	2	0	2	3	1	2	2	2	3	2	2	1	2	2	2	2	3	2	2	END
623138at33208	BUSCO623138				NA	3	3	3	3	1	3	1	1	2	2	0	1	1	1	1	1	1	3	3	3	1	1	3	1	3	3	3	3	END
75406at33208	BUSCO75406				NA	2	3	3	2	2	2	3	2	2	2	0	0	2	2	0	2	3	2	2	2	3	0	2	2	2	3	3	2	END
143997at33208	BUSCO143997				NA	1	2	2	3	3	3	0	0	3	3	0	3	0	0	0	0	3	3	3	3	3	0	3	3	3	3	3	3	END
189414at33208	BUSCO189414				NA	3	3	3	0	2	3	3	2	2	3	0	0	0	0	2	0	3	3	3	3	3	2	3	0	2	2	3	3	END
303117at33208	BUSCO303117				NA	1	3	3	3	3	3	0	3	0	0	0	0	0	3	0	1	3	3	3	3	3	0	3	3	3	3	3	3	END
382262at33208	BUSCO382262				NA	3	3	3	2	2	3	3	0	3	3	2	3	0	2	0	2	3	2	0	3	3	0	3	2	3	0	3	0	END
432287at33208	BUSCO432287				NA	1	3	1	0	3	3	0	3	3	3	0	3	0	0	3	3	3	3	3	3	3	0	3	0	3	0	3	3	END
466616at33208	BUSCO466616				NA	3	3	3	0	3	2	3	2	2	2	0	3	2	2	0	0	0	3	2	0	3	3	3	3	0	3	3	3	END
486370at33208	BUSCO486370				NA	1	3	3	2	3	3	3	0	0	3	0	0	2	2	3	0	3	3	2	3	3	0	3	3	0	3	3	2	END
488635at33208	BUSCO488635				NA	1	0	3	2	3	3	3	3	3	3	0	3	1	3	2	0	2	3	3	2	3	2	0	2	0	3	0	3	END
505248at33208	BUSCO505248				NA	3	0	3	1	3	3	3	3	3	3	0	0	0	0	0	3	3	3	3	3	3	0	1	3	3	3	0	3	END
523376at33208	BUSCO523376				NA	3	3	2	3	3	3	3	0	3	0	0	0	0	0	0	1	3	3	3	3	3	2	3	3	2	3	3	1	END
539360at33208	BUSCO539360				NA	1	0	1	1	3	3	3	3	3	0	0	3	3	3	3	3	0	3	3	0	3	1	3	3	3	3	0	1	END
558368at33208	BUSCO558368				NA	3	3	3	3	1	3	3	0	3	3	2	3	0	2	2	0	0	3	3	0	2	0	3	0	2	3	3	3	END
622560at33208	BUSCO622560			Fragmented in 22; missing in 2	NA	2	0	3	2	2	2	3	3	2	2	2	2	2	2	2	2	2	2	2	2	3	2	2	2	2	2	0	2	END
222489at33208	BUSCO222489				NA	1	3	2	2	3	2	2	2	3	2	2	0	0	3	0	0	2	3	3	2	3	0	3	3	2	3	3	3	END
261614at33208	BUSCO261614				NA	3	3	3	3	3	3	3	0	3	3	0	3	0	0	0	0	3	3	3	3	3	0	3	0	0	3	3	3	END
273989at33208	BUSCO273989				NA	3	3	3	3	3	3	3	3	3	3	0	0	0	0	0	0	3	3	3	3	3	0	3	0	0	3	3	3	END
317470at33208	BUSCO317470				NA	3	3	3	3	3	3	3	0	0	3	0	0	0	0	0	0	3	3	3	3	3	0	3	3	3	3	3	3	END
331112at33208	BUSCO331112				NA	3	3	3	0	3	3	3	0	3	3	0	3	0	0	0	0	3	3	3	3	3	0	3	0	3	3	3	3	END
331186at33208	BUSCO331186				NA	3	3	3	0	1	3	0	3	3	3	0	3	0	3	0	0	1	3	3	1	3	0	3	3	3	3	3	3	END
336647at33208	BUSCO336647				NA	2	3	3	2	2	2	3	3	2	0	0	2	2	2	2	2	2	2	2	2	3	2	2	0	2	3	3	2	END
344611at33208	BUSCO344611	Hydridae	Peroxisomal membrane protein PEX16		NA	3	0	0	1	3	3	0	0	3	3	3	3	1	1	3	3	3	3	3	3	0	3	3	3	3	0	0	3	END
363840at33208	BUSCO363840				NA	2	3	3	2	2	3	3	3	2	2	0	2	0	2	0	2	3	2	2	3	3	2	3	2	0	3	3	0	END
395919at33208	BUSCO395919				NA	3	2	0	3	3	3	2	2	3	3	0	3	2	3	0	0	0	3	3	0	3	2	3	3	0	3	2	3	END
537923at33208	BUSCO537923				NA	3	0	0	3	3	3	3	0	3	3	0	0	0	3	3	0	3	3	3	3	3	0	3	3	3	3	0	3	END
541421at33208	BUSCO541421				NA	2	3	3	1	1	3	3	0	2	3	0	3	3	3	0	1	3	3	3	3	0	1	3	3	0	3	3	1	END
580851at33208	BUSCO580851				NA	2	3	3	2	2	3	3	2	2	3	0	3	2	2	0	0	2	2	2	2	3	1	3	0	2	3	3	2	END
585078at33208	BUSCO585078				NA	3	0	3	3	3	3	1	0	2	3	0	3	2	2	0	0	3	3	3	3	3	0	3	3	2	3	0	3	END
644034at33208	BUSCO644034				NA	2	3	3	0	3	2	3	3	2	3	0	0	3	2	0	0	3	3	3	3	3	1	3	3	0	0	3	3	END
262757at33208	BUSCO262757				NA	2	3	3	2	3	2	2	2	2	2	2	2	0	0	0	2	2	3	3	2	3	2	3	2	2	2	3	2	END
353768at33208	BUSCO353768				NA	3	3	3	2	3	2	3	3	3	2	0	0	0	0	0	0	3	3	3	3	3	2	3	2	0	3	3	3	END
380583at33208	BUSCO380583				NA	3	3	3	0	3	3	3	0	3	3	0	3	0	0	0	1	3	3	3	3	3	0	3	0	3	3	3	3	END
453049at33208	BUSCO453049				NA	3	3	1	2	2	3	3	2	2	3	0	2	0	0	0	2	3	2	3	3	3	2	2	3	3	0	3	3	END
495389at33208	BUSCO495389				NA	2	3	3	2	3	2	3	3	2	0	2	2	0	2	2	2	2	2	2	2	3	2	2	2	0	2	3	3	END
564286at33208	BUSCO564286				NA	3	3	3	1	3	3	3	0	3	0	0	0	0	0	0	0	3	3	3	3	3	3	3	3	3	3	3	3	END
587407at33208	BUSCO587407				NA	3	2	2	2	2	0	3	2	3	2	1	2	3	2	2	2	2	2	2	2	3	2	2	2	2	2	2	2	END
616149at33208	BUSCO616149				NA	1	3	3	1	3	3	1	3	3	3	2	3	0	2	0	1	1	3	0	1	3	3	3	0	3	3	3	3	END
152977at33208	BUSCO152977				NA	3	3	3	2	3	2	3	2	2	2	0	2	0	2	0	0	2	3	3	2	3	2	2	3	2	2	3	3	END
357580at33208	BUSCO357580				NA	3	3	1	3	3	3	0	3	3	3	0	0	3	3	0	0	1	3	3	1	3	0	3	2	3	3	3	3	END
465651at33208	BUSCO465651				NA	3	3	3	2	3	3	3	3	3	2	0	0	0	0	0	0	2	3	3	2	3	3	2	2	2	3	3	3	END
515377at33208	BUSCO515377				NA	2	3	3	3	3	2	3	0	3	3	2	2	2	2	2	2	1	2	3	1	3	0	2	2	0	2	3	3	END
565053at33208	BUSCO565053				NA	3	3	3	2	0	3	3	1	3	2	2	1	1	1	1	1	2	2	3	2	3	1	2	3	3	2	3	3	END
567809at33208	BUSCO567809				NA	3	3	3	1	3	3	3	3	3	3	0	0	0	0	0	0	3	3	3	3	3	1	3	3	0	3	3	3	END
569878at33208	BUSCO569878			Fragmented in 22 assemblies; Absent in 1 assembly.	NA	2	3	3	2	2	2	3	2	2	2	2	2	2	2	0	2	2	2	2	2	3	2	2	2	2	2	3	2	END
580062at33208	BUSCO580062				NA	3	2	3	2	3	3	3	0	3	3	0	0	0	0	0	3	3	2	3	3	3	0	3	3	2	3	3	3	END
585313at33208	BUSCO585313				NA	3	3	0	1	3	3	3	3	3	2	0	0	0	0	2	3	0	3	3	0	3	3	3	3	3	3	3	3	END
589901at33208	BUSCO589901				NA	3	3	0	2	2	3	3	2	3	2	2	2	2	2	2	0	2	2	2	2	3	0	2	3	2	3	3	2	END
608190at33208	BUSCO608190				NA	1	0	3	1	3	3	1	3	3	0	0	3	2	2	2	3	3	3	3	3	3	2	3	2	2	3	0	2	END
625077at33208	BUSCO625077				NA	3	3	3	1	3	3	1	3	1	3	0	3	1	1	1	1	3	3	3	3	1	1	3	1	1	3	3	3	END
344338at33208	BUSCO344338				NA	3	3	3	1	3	3	3	0	3	3	0	2	2	2	0	0	3	3	3	3	3	0	3	3	0	2	3	3	END
348449at33208	BUSCO348449				NA	2	2	2	3	2	2	3	3	2	2	2	2	2	3	2	2	0	2	2	0	3	2	2	3	2	3	2	3	END
352600at33208	BUSCO352600				NA	3	0	1	1	3	3	3	3	3	2	2	3	1	2	3	1	1	3	1	1	3	3	3	3	2	3	0	3	END
359369at33208	BUSCO359369				NA	3	3	3	3	3	0	3	0	3	3	0	0	0	0	3	0	3	3	3	3	3	3	3	0	3	3	3	3	END
449056at33208	BUSCO449056				NA	3	3	3	0	3	2	3	3	1	1	0	3	0	0	3	2	3	3	3	3	0	0	3	3	3	3	3	3	END
45934at33208	BUSCO45934				NA	1	2	2	2	3	3	2	2	3	3	2	0	0	2	0	2	3	3	3	3	3	0	2	2	3	3	3	3	END
516481at33208	BUSCO516481				NA	3	2	2	3	2	2	2	2	0	3	3	3	2	2	3	2	0	3	3	0	2	3	2	2	2	2	2	3	END
544919at33208	BUSCO544919				NA	1	3	3	0	3	3	3	2	0	3	0	2	0	2	3	2	3	3	3	3	3	1	3	2	1	2	3	3	END
572434at33208	BUSCO572434				NA	3	3	3	1	1	3	3	2	3	0	0	3	0	0	2	3	3	3	3	3	3	0	3	3	0	3	3	3	END
583626at33208	BUSCO583626				NA	3	2	2	1	2	3	2	0	3	3	3	3	0	0	2	2	2	3	3	2	2	3	2	2	2	3	2	3	END
594271at33208	BUSCO594271				NA	1	3	3	1	3	2	3	3	3	3	0	1	1	1	2	2	0	3	3	0	3	3	3	2	2	3	3	3	END
601650at33208	BUSCO601650				NA	3	3	3	3	3	3	3	0	3	3	0	3	0	0	0	0	3	3	3	3	3	0	3	3	0	3	3	3	END
601967at33208	BUSCO601967				NA	3	0	3	3	3	3	2	0	3	3	3	0	3	0	3	1	3	3	3	3	0	3	3	0	3	3	0	3	END
606748at33208	BUSCO606748				NA	2	0	3	1	3	3	3	3	2	2	0	2	3	1	0	0	3	3	3	3	3	2	3	3	3	3	0	3	END
628247at33208	BUSCO628247				NA	3	3	3	1	2	2	2	3	3	0	0	0	2	2	2	2	3	3	2	3	3	2	0	3	3	3	3	2	END
636423at33208	BUSCO636423				NA	2	3	3	1	2	2	3	3	2	2	0	2	2	2	2	2	2	2	2	2	3	2	2	2	2	3	3	2	END
76852at33208	BUSCO76852				NA	3	3	3	2	3	3	3	0	2	3	0	3	0	0	0	0	3	3	3	3	3	2	2	2	2	3	3	3	END
186707at33208	BUSCO186707				NA	3	3	0	0	3	3	0	0	3	3	0	3	0	0	3	1	3	3	3	3	3	3	3	3	3	3	3	3	END
246241at33208	BUSCO246241				NA	3	3	0	3	1	3	2	0	3	2	2	3	2	3	0	0	1	3	3	1	3	2	3	3	3	3	3	3	END
379636at33208	BUSCO379636				NA	3	2	2	1	3	3	3	2	3	2	2	2	2	2	0	2	0	3	3	0	3	2	2	2	3	3	3	3	END
383313at33208	BUSCO383313				NA	3	3	3	3	3	3	3	3	3	3	0	0	0	1	0	0	3	0	3	3	3	0	3	3	3	3	3	3	END
397659at33208	BUSCO397659				NA	2	3	3	3	3	3	3	2	2	3	0	2	2	2	2	0	1	3	3	1	3	3	3	2	0	3	3	1	END
409006at33208	BUSCO409006				NA	1	3	3	2	1	3	1	3	3	3	0	3	0	0	0	0	3	3	3	3	3	3	3	2	3	3	3	3	END
414603at33208	BUSCO414603				NA	2	3	0	2	2	2	3	3	2	2	2	2	2	3	2	2	2	2	2	2	3	2	2	2	2	3	3	2	END
424392at33208	BUSCO424392				NA	3	3	1	1	3	3	3	3	3	3	0	0	3	3	0	0	3	3	3	3	2	3	3	0	0	3	3	3	END
458974at33208	BUSCO458974				NA	2	3	3	2	2	2	3	2	2	2	2	2	3	3	2	2	2	2	2	2	3	2	2	2	2	0	3	2	END
461123at33208	BUSCO461123				NA	2	3	3	3	2	3	2	2	2	3	2	2	0	0	0	2	2	3	3	2	3	2	3	0	3	3	3	3	END
489359at33208	BUSCO489359				NA	2	3	3	2	2	2	2	3	2	2	2	2	2	2	2	2	2	2	2	2	3	2	2	2	2	2	3	2	END
500808at33208	BUSCO500808				NA	2	3	2	2	1	0	3	2	3	3	0	2	0	0	2	2	3	3	3	3	3	2	3	2	3	3	3	3	END
539215at33208	BUSCO539215				NA	1	2	2	0	3	2	2	2	2	3	2	2	2	2	2	2	2	3	3	2	2	3	3	3	2	2	2	3	END
563358at33208	BUSCO563358				NA	3	3	3	2	3	3	2	0	3	3	0	0	3	3	0	0	3	3	3	3	3	0	3	0	3	3	3	3	END
56573at33208	BUSCO56573				NA	1	3	3	2	3	3	3	3	3	3	0	0	2	2	2	0	1	3	3	1	3	0	3	3	2	3	3	3	END
585232at33208	BUSCO585232				NA	2	3	3	2	3	3	3	2	0	3	0	0	3	3	2	2	0	3	3	0	3	2	3	3	1	3	3	3	END
606776at33208	BUSCO606776				NA	2	3	0	3	2	2	3	3	2	2	2	2	2	2	2	2	2	2	2	2	3	2	2	2	2	3	3	2	END
612825at33208	BUSCO612825				NA	1	3	3	3	0	3	3	3	3	3	0	3	1	2	0	2	1	3	1	1	3	1	3	3	3	3	3	3	END
153034at33208	BUSCO153034				NA	3	3	3	2	3	3	3	2	3	2	2	2	0	2	0	0	1	3	3	1	3	0	3	3	3	3	3	3	END
202545at33208	BUSCO202545				NA	3	3	3	2	2	3	2	0	0	2	0	3	0	2	0	3	3	3	3	3	3	2	3	2	3	3	3	3	END
266808at33208	BUSCO266808				NA	3	3	3	0	3	3	3	3	3	3	0	2	0	0	0	0	3	3	3	3	3	2	3	2	2	3	3	3	END
281304at33208	BUSCO281304				NA	3	3	3	3	3	3	3	2	3	2	2	0	3	3	2	0	0	0	3	0	3	0	3	3	3	3	3	3	END
283637at33208	BUSCO283637				NA	3	3	3	2	3	3	2	2	3	3	2	2	0	2	0	0	2	3	3	2	3	0	3	2	3	2	3	3	END
334820at33208	BUSCO334820				NA	3	3	3	3	3	3	3	1	3	3	0	2	2	2	0	2	0	3	3	0	3	0	3	3	2	3	3	3	END
361100at33208	BUSCO361100				NA	3	2	2	1	3	3	3	0	3	3	0	3	3	0	0	1	1	3	3	1	3	3	3	3	3	3	3	3	END
389591at33208	BUSCO389591				NA	3	1	1	0	3	3	3	3	3	2	0	0	3	3	0	0	3	3	3	3	3	3	3	3	3	3	1	3	END
411755at33208	BUSCO411755				NA	3	3	3	2	3	3	3	2	3	3	0	0	2	0	2	1	3	3	3	3	3	0	3	2	0	3	3	3	END
433606at33208	BUSCO433606				NA	3	2	2	2	3	2	2	2	2	2	3	2	1	3	2	2	3	2	2	3	2	2	2	2	2	3	2	2	END
439736at33208	BUSCO439736				NA	3	3	3	2	3	3	3	3	3	2	2	2	0	3	0	0	0	3	3	0	3	3	3	3	0	3	3	3	END
442823at33208	BUSCO442823				NA	3	3	3	1	3	3	3	0	3	2	0	0	2	2	0	0	3	3	3	3	3	2	3	2	3	3	3	3	END
445091at33208	BUSCO445091				NA	2	3	3	2	2	2	3	2	2	2	2	3	2	2	2	1	3	2	2	3	3	0	0	2	3	3	3	3	END
450785at33208	BUSCO450785				NA	1	3	3	1	3	3	3	1	3	3	0	1	1	1	1	1	2	3	3	2	3	3	3	3	3	2	3	3	END
489858at33208	BUSCO489858				NA	3	3	3	1	1	3	3	2	3	3	2	0	0	3	2	2	1	3	3	1	3	0	3	2	3	3	3	3	END
496219at33208	BUSCO496219				NA	1	3	3	2	3	3	2	0	3	3	0	3	0	0	3	3	1	3	3	1	3	3	3	3	3	1	3	3	END
514675at33208	BUSCO514675				NA	3	3	3	1	3	2	2	0	3	3	0	3	2	3	2	0	0	3	3	0	3	2	3	3	3	3	3	3	END
555538at33208	BUSCO555538				NA	1	3	3	2	2	2	3	3	2	2	2	2	0	0	0	3	3	3	3	3	3	2	2	2	3	3	3	2	END
556445at33208	BUSCO556445				NA	2	3	3	1	3	2	3	2	2	2	0	2	2	2	2	2	2	3	2	2	3	2	2	3	2	3	3	2	END
590221at33208	BUSCO590221				NA	3	3	3	1	3	0	3	3	0	3	0	3	0	0	3	3	3	3	3	3	3	1	3	0	3	3	3	3	END
591316at33208	BUSCO591316				NA	3	3	3	0	3	3	1	3	3	3	0	3	0	2	2	3	3	3	3	3	3	0	0	3	0	3	3	3	END
595316at33208	BUSCO595316				NA	3	3	3	1	3	3	3	2	3	3	0	3	1	2	0	0	0	3	3	0	3	2	3	3	3	3	3	3	END
597023at33208	BUSCO597023				NA	2	2	2	1	3	3	2	2	2	2	2	2	2	2	2	3	3	2	3	3	2	2	2	2	2	2	2	3	END
613851at33208	BUSCO613851				NA	3	3	3	2	3	3	3	1	2	3	2	3	2	3	3	2	0	3	3	0	3	2	2	2	0	0	3	3	END
617667at33208	BUSCO617667				NA	3	0	3	1	3	3	3	2	0	3	3	2	2	2	2	3	1	2	3	1	3	3	3	2	3	3	0	3	END
629763at33208	BUSCO629763				NA	3	3	3	3	3	3	3	2	3	3	0	0	0	0	2	3	3	3	3	3	3	1	0	3	0	3	3	3	END
631811at33208	BUSCO631811				NA	1	3	3	2	3	3	3	2	3	3	0	3	3	3	2	0	1	3	3	1	3	3	2	0	0	3	3	3	END
107151at33208	BUSCO107151				NA	1	3	3	2	3	3	3	2	3	3	0	2	0	2	0	2	1	3	3	1	3	2	3	3	3	3	3	3	END
127766at33208	BUSCO127766				NA	3	2	2	2	3	3	0	2	3	3	2	0	2	2	2	0	3	3	3	3	3	2	3	2	2	3	2	3	END
152327at33208	BUSCO152327				NA	3	3	3	3	3	3	3	2	3	3	0	3	0	0	3	1	1	3	3	1	3	3	3	0	3	3	3	1	END
245482at33208	BUSCO245482				NA	3	3	1	2	3	3	3	2	2	3	2	2	0	2	0	0	3	3	3	3	3	2	3	3	0	3	3	3	END
267439at33208	BUSCO267439				NA	3	3	3	2	3	3	3	2	3	3	0	0	0	0	2	0	3	3	3	3	3	0	3	3	3	3	3	3	END
277935at33208	BUSCO277935				NA	1	3	3	0	3	2	3	0	3	3	0	3	0	0	3	0	3	3	3	3	3	3	3	3	3	3	3	3	END
284059at33208	BUSCO284059				NA	1	2	1	2	3	3	3	2	3	3	2	1	2	3	2	2	1	3	3	1	3	1	3	3	2	3	2	3	END
356334at33208	BUSCO356334				NA	0	3	3	2	3	2	2	2	3	3	0	3	0	2	0	0	3	3	3	3	3	2	3	3	3	3	3	3	END
361216at33208	BUSCO361216				NA	3	3	3	3	3	3	3	0	3	3	0	3	0	0	0	0	3	3	3	3	3	3	3	0	3	3	3	3	END
373040at33208	BUSCO373040				NA	1	3	3	1	3	3	3	3	3	3	0	2	2	2	0	2	1	3	3	1	3	0	3	3	3	3	3	3	END
393291at33208	BUSCO393291				NA	1	2	3	3	3	3	2	0	3	3	0	0	0	3	3	2	3	3	3	3	3	0	3	3	3	3	2	3	END
441575at33208	BUSCO441575				NA	3	3	3	2	3	3	3	2	3	3	2	3	0	2	2	0	0	3	3	0	3	3	3	0	2	3	3	3	END
442169at33208	BUSCO442169				NA	3	3	3	3	3	3	3	0	3	3	0	3	0	0	0	0	3	3	3	3	3	0	3	3	3	3	3	3	END
443305at33208	BUSCO443305				NA	1	3	3	3	3	2	2	3	3	2	0	2	0	2	0	2	3	3	3	3	3	2	3	3	0	3	3	3	END
445031at33208	BUSCO445031				NA	3	1	3	0	3	3	1	1	3	3	3	3	3	3	3	3	0	3	3	0	1	3	3	3	3	1	1	3	END
447320at33208	BUSCO447320				NA	3	3	1	1	3	3	3	3	3	3	0	2	0	2	0	2	3	3	3	3	3	0	3	3	3	1	3	3	END
451957at33208	BUSCO451957				NA	2	3	3	1	3	2	3	3	2	2	2	2	2	2	0	0	3	2	3	3	3	2	2	2	2	3	3	3	END
467142at33208	BUSCO467142				NA	1	2	2	2	3	2	2	2	3	3	2	2	2	3	2	2	3	2	3	3	2	2	3	0	3	2	2	3	END
478984at33208	BUSCO478984				NA	3	2	2	2	3	3	1	2	3	3	2	3	3	3	3	2	0	3	3	0	3	2	3	3	0	1	2	3	END
488559at33208	BUSCO488559				NA	3	3	3	1	3	3	3	3	3	3	0	0	0	0	0	0	3	3	3	3	3	2	3	3	3	3	3	3	END
514892at33208	BUSCO514892				NA	1	3	1	3	3	3	3	3	0	3	0	2	3	3	3	1	0	3	3	0	3	2	3	2	3	3	3	3	END
524148at33208	BUSCO524148				NA	3	3	3	2	3	2	3	2	2	3	2	2	0	0	0	2	3	3	3	1	3	2	3	2	2	3	3	3	END
541231at33208	BUSCO541231				NA	2	3	3	2	2	2	3	3	2	2	2	2	2	2	2	2	2	2	2	2	3	2	2	3	2	2	3	2	END
563426at33208	BUSCO563426				NA	2	3	1	1	1	3	2	2	3	2	2	3	0	2	0	2	3	3	3	3	3	2	3	2	3	3	3	3	END
581779at33208	BUSCO581779				NA	3	3	3	0	3	2	3	3	2	3	0	2	2	0	2	2	2	3	3	2	3	2	3	0	3	3	3	3	END
587688at33208	BUSCO587688				NA	1	3	3	1	3	3	3	3	0	3	0	3	0	0	3	3	3	3	3	3	3	1	3	0	3	3	3	3	END
176247at33208	BUSCO176247				NA	3	3	3	2	1	2	3	2	3	3	2	0	0	2	0	2	3	3	3	3	3	2	3	2	2	3	3	3	END
196950at33208	BUSCO196950				NA	3	3	3	3	3	3	2	0	3	3	3	2	3	3	0	0	0	3	3	0	3	0	3	3	3	3	3	3	END
226941at33208	BUSCO226941				NA	3	1	1	1	3	3	3	2	2	3	2	2	3	3	3	2	1	3	3	1	3	2	3	3	3	1	1	3	END
240437at33208	BUSCO240437				NA	3	2	3	3	3	2	3	1	3	3	0	3	1	3	1	1	1	3	3	1	3	3	3	3	1	3	2	3	END
278227at33208	BUSCO278227				NA	3	3	3	3	3	3	3	2	3	3	0	2	0	2	0	2	0	3	3	0	3	2	3	3	3	3	3	3	END
295556at33208	BUSCO295556				NA	3	3	3	0	3	0	3	3	3	3	0	3	0	0	3	1	3	3	3	3	3	3	3	0	3	3	3	3	END
300303at33208	BUSCO300303				NA	2	3	3	2	3	2	3	2	3	3	0	2	2	2	0	1	3	2	3	3	3	0	3	3	2	3	3	3	END
327301at33208	BUSCO327301				NA	3	3	3	1	3	3	2	2	3	0	0	2	2	3	0	0	3	3	3	3	3	2	3	2	3	3	3	3	END
401196at33208	BUSCO401196				NA	3	3	2	2	2	2	3	2	3	3	0	0	2	2	2	2	2	3	3	2	3	2	3	2	3	2	3	3	END
412930at33208	BUSCO412930				NA	3	3	3	1	3	3	3	3	2	3	0	0	2	2	0	2	2	2	2	2	3	3	3	3	3	3	3	2	END
413334at33208	BUSCO413334				NA	3	3	3	2	3	2	2	2	3	3	0	3	0	2	2	2	0	3	3	0	2	3	3	3	3	3	3	3	END
459253at33208	BUSCO459253				NA	3	3	3	3	3	3	3	3	1	0	2	1	1	1	3	1	3	3	3	3	1	1	3	1	3	3	3	3	END
468710at33208	BUSCO468710				NA	3	3	3	3	3	3	3	3	3	3	3	2	0	2	3	0	0	3	3	0	2	0	3	2	3	2	3	3	END
50756at33208	BUSCO50756				NA	2	3	3	2	1	2	3	0	2	3	2	2	2	2	2	0	3	2	3	3	3	2	3	2	3	3	3	3	END
518288at33208	BUSCO518288				NA	3	3	3	1	3	3	3	2	3	3	2	2	0	0	0	2	1	3	3	1	3	3	3	2	3	3	3	3	END
528325at33208	BUSCO528325				NA	3	3	3	1	3	3	2	0	3	3	0	3	0	3	0	2	3	3	3	3	3	0	3	3	2	3	3	3	END
533690at33208	BUSCO533690				NA	3	3	2	1	3	3	3	0	2	3	2	0	0	3	0	2	3	3	3	3	3	1	3	3	3	3	3	3	END
535650at33208	BUSCO535650				NA	2	3	3	1	3	3	3	1	3	3	0	0	2	2	2	2	1	3	3	1	3	2	3	3	3	3	3	3	END
569294at33208	BUSCO569294				NA	3	3	3	1	3	0	3	3	3	3	0	3	1	1	3	1	0	3	3	0	3	3	3	3	3	3	3	3	END
594172at33208	BUSCO594172				NA	3	3	3	3	3	3	1	3	3	3	0	3	0	0	0	0	3	3	3	3	3	3	3	3	0	3	3	3	END
628231at33208	BUSCO628231				NA	2	3	3	2	3	0	1	3	2	3	2	3	2	2	0	2	2	2	3	2	3	3	2	3	3	2	3	3	END
636070at33208	BUSCO636070				NA	2	3	3	1	2	3	1	3	2	2	0	3	1	3	1	3	2	3	3	2	3	3	2	3	1	3	3	3	END
123923at33208	BUSCO123923				NA	1	3	3	0	1	2	3	2	3	2	0	3	2	3	2	2	3	3	3	3	3	2	3	2	2	3	3	3	END
135294at33208	BUSCO135294				NA	3	3	3	1	3	3	3	3	3	3	0	0	2	2	0	0	3	3	3	3	3	2	3	2	2	3	3	3	END
139188at33208	BUSCO139188				NA	3	3	2	2	2	3	3	2	2	3	2	2	0	2	0	0	3	3	3	3	3	2	3	2	3	3	3	3	END
210614at33208	BUSCO210614				NA	3	3	3	1	3	3	3	3	3	3	2	0	0	0	0	3	3	3	3	3	3	0	3	3	2	3	3	3	END
224280at33208	BUSCO224280				NA	3	2	3	2	3	3	3	1	3	3	0	3	1	1	1	1	1	3	3	1	3	3	3	3	3	3	3	3	END
231157at33208	BUSCO231157				NA	3	3	3	1	3	3	3	0	3	3	0	2	2	2	0	2	3	3	3	3	3	2	3	2	3	3	3	1	END
235149at33208	BUSCO235149				NA	1	3	3	2	3	3	3	0	2	3	2	0	2	2	2	2	2	3	3	2	3	3	3	2	2	3	3	3	END
285146at33208	BUSCO285146				NA	3	3	3	2	3	3	3	2	3	3	0	3	3	2	0	0	1	3	3	1	3	2	3	2	2	3	3	3	END
311438at33208	BUSCO311438				NA	3	3	3	3	3	3	3	0	0	3	0	3	2	0	0	3	3	3	3	3	3	3	3	3	0	3	3	3	END
334342at33208	BUSCO334342				NA	3	3	3	2	3	3	3	3	3	3	3	2	3	3	0	0	1	3	3	1	3	0	3	0	2	3	3	3	END
363634at33208	BUSCO363634				NA	1	3	3	2	3	3	3	2	3	3	2	0	2	2	0	2	3	3	3	3	3	2	3	0	2	3	3	3	END
368875at33208	BUSCO368875				NA	3	3	3	2	2	3	3	0	3	2	2	0	3	3	2	1	3	2	3	3	3	2	3	0	3	2	3	3	END
412542at33208	BUSCO412542				NA	1	3	1	3	3	3	3	1	3	3	2	2	2	2	2	0	3	3	3	3	3	2	3	3	1	3	3	1	END
453687at33208	BUSCO453687				NA	1	2	3	2	3	3	3	3	3	1	0	3	2	3	3	2	1	3	3	1	3	2	3	0	3	3	3	3	END
454911at33208	BUSCO454911				NA	1	3	3	2	3	3	2	2	3	3	2	2	0	2	0	0	3	3	3	3	3	2	3	3	2	3	3	3	END
465933at33208	BUSCO465933				NA	3	2	2	1	3	3	3	3	3	3	0	0	1	2	0	3	3	3	3	3	3	2	3	3	2	3	2	3	END
511668at33208	BUSCO511668				NA	3	3	3	2	3	3	3	3	3	3	2	2	2	0	0	2	1	3	3	1	3	2	3	3	2	3	3	1	END
525888at33208	BUSCO525888				NA	3	3	3	1	3	0	3	2	3	3	0	2	2	2	2	2	3	3	3	3	3	1	3	3	2	1	3	3	END
532728at33208	BUSCO532728				NA	3	3	3	3	3	3	2	3	3	0	2	1	0	2	0	2	3	3	3	3	3	0	3	2	3	3	3	3	END
534312at33208	BUSCO534312				NA	1	3	3	2	3	3	3	2	3	3	2	2	2	2	2	1	0	3	3	0	3	2	3	2	3	3	3	3	END
534808at33208	BUSCO534808				NA	2	3	3	0	3	3	1	3	2	3	0	2	3	3	3	2	2	2	2	2	3	1	3	2	3	3	3	3	END
547341at33208	BUSCO547341				NA	3	2	2	1	3	3	2	2	3	3	2	2	3	3	2	1	3	3	3	3	2	3	0	3	0	3	2	3	END
559146at33208	BUSCO559146				NA	3	3	3	3	3	3	0	2	3	3	0	3	2	0	0	1	3	3	3	3	3	0	3	3	3	3	3	3	END
560584at33208	BUSCO560584				NA	3	3	3	3	3	2	3	2	3	3	0	3	2	3	0	0	2	3	3	2	3	1	3	0	3	3	3	3	END
563084at33208	BUSCO563084				NA	1	3	3	1	3	3	3	1	3	3	0	1	3	3	1	1	3	3	3	3	3	1	1	3	3	3	3	3	END
567650at33208	BUSCO567650				NA	1	3	1	1	3	3	3	0	3	3	0	3	1	3	2	3	1	3	3	3	3	3	3	3	3	1	3	3	END
576997at33208	BUSCO576997				NA	1	3	3	1	3	3	3	3	3	3	0	0	3	0	0	3	3	3	3	3	3	0	3	3	3	3	3	3	END
585809at33208	BUSCO585809				NA	3	3	3	2	3	3	2	2	3	3	0	3	0	3	0	0	1	3	3	1	3	3	3	3	3	3	3	3	END
586690at33208	BUSCO586690				NA	3	3	3	1	3	3	3	0	3	3	0	2	2	3	3	0	1	3	1	1	3	3	3	3	3	3	3	3	END
595858at33208	BUSCO595858				NA	3	3	3	2	3	3	2	3	0	0	2	2	2	2	0	2	3	3	3	3	3	2	3	2	2	3	3	3	END
611279at33208	BUSCO611279				NA	2	3	3	3	2	2	3	3	2	2	2	2	2	2	0	2	3	2	3	3	3	2	2	3	2	3	3	1	END
622156at33208	BUSCO622156				NA	3	3	3	0	3	3	3	2	3	3	0	2	3	3	3	0	2	3	3	2	3	0	3	3	0	3	3	3	END
638541at33208	BUSCO638541				NA	1	3	3	3	3	3	3	3	0	3	0	3	0	0	2	1	3	3	3	3	3	3	3	3	3	3	3	1	END
143619at33208	BUSCO143619				NA	1	3	2	2	3	3	3	2	0	3	2	3	0	2	0	2	3	3	3	3	3	2	3	3	3	3	3	3	END
157138at33208	BUSCO157138				NA	1	3	3	0	3	3	3	2	3	3	2	3	3	2	2	2	3	3	3	3	3	3	3	3	0	0	3	1	END
16244at33208	BUSCO16244				NA	3	3	3	2	1	3	3	2	3	3	2	2	2	2	0	2	3	1	3	3	3	0	3	2	3	3	3	3	END
179485at33208	BUSCO179485				NA	1	3	3	3	3	3	3	3	3	3	0	0	0	3	0	0	3	3	3	3	3	2	3	3	3	3	3	3	END
182834at33208	BUSCO182834				NA	3	2	3	2	3	3	3	0	3	3	0	3	2	2	0	2	1	3	3	3	3	2	3	3	2	3	3	3	END
203128at33208	BUSCO203128				NA	3	3	3	2	3	2	2	2	3	3	0	2	1	2	0	0	3	3	3	3	3	2	3	3	3	3	3	3	END
216563at33208	BUSCO216563				NA	3	2	2	2	3	3	2	2	2	2	2	2	2	2	2	2	3	3	3	3	2	2	3	2	3	2	2	3	END
245567at33208	BUSCO245567				NA	3	3	3	2	3	2	2	2	3	3	0	2	0	2	2	2	3	2	3	3	3	2	2	3	2	3	3	3	END
295775at33208	BUSCO295775				NA	1	3	1	2	3	3	3	3	3	3	3	2	1	1	2	1	1	3	3	1	3	2	3	3	3	3	3	3	END
308610at33208	BUSCO308610				NA	3	3	3	1	3	3	3	1	3	3	2	3	3	0	0	2	3	3	3	3	3	0	3	3	0	3	3	3	END
339319at33208	BUSCO339319				NA	1	3	3	3	3	3	2	2	3	3	2	3	2	2	2	2	0	3	3	0	3	2	3	2	3	2	3	3	END
353286at33208	BUSCO353286				NA	3	3	3	2	2	2	2	2	3	2	2	2	2	2	2	2	3	3	2	3	3	2	2	2	2	3	3	2	END
360379at33208	BUSCO360379				NA	3	3	3	1	3	3	3	3	3	3	0	0	3	2	2	2	2	3	3	2	2	2	3	0	3	3	3	3	END
371241at33208	BUSCO371241				NA	1	3	3	3	3	3	3	2	3	3	2	3	3	2	0	2	3	3	0	3	3	2	3	3	0	3	3	1	END
376982at33208	BUSCO376982				NA	3	3	3	3	3	3	3	2	3	3	0	2	2	3	2	2	3	1	3	3	3	2	2	2	0	1	3	3	END
415618at33208	BUSCO415618				NA	3	3	3	1	3	3	2	0	3	3	0	0	2	2	2	2	3	3	3	3	3	2	3	3	2	3	3	3	END
438133at33208	BUSCO438133				NA	1	3	3	1	3	2	3	3	3	3	2	2	1	3	2	1	1	3	3	1	3	3	2	3	2	3	3	3	END
455941at33208	BUSCO455941				NA	3	2	2	3	3	3	3	2	3	3	2	3	2	2	0	2	1	3	3	1	3	2	3	3	3	3	2	1	END
468631at33208	BUSCO468631				NA	3	3	3	2	1	3	3	0	3	3	2	3	1	1	3	3	0	3	3	0	3	3	3	3	2	3	3	3	END
473106at33208	BUSCO473106				NA	3	3	2	2	3	3	2	2	3	3	2	3	2	0	2	2	1	3	3	1	3	2	3	2	2	3	3	3	END
486431at33208	BUSCO486431				NA	3	3	1	3	2	2	3	3	2	3	2	2	2	2	2	2	2	2	3	2	2	2	3	3	2	3	3	2	END
487987at33208	BUSCO487987				NA	3	1	1	3	3	3	3	2	2	3	2	3	2	2	2	1	2	3	3	2	3	2	3	3	2	3	1	3	END
491289at33208	BUSCO491289				NA	3	3	3	1	3	0	3	3	3	3	2	3	2	2	2	0	1	3	3	1	3	3	3	3	3	3	3	1	END
495311at33208	BUSCO495311				NA	3	3	3	3	3	3	3	3	2	2	2	2	2	2	0	0	3	3	3	3	3	2	0	2	2	3	3	3	END
511272at33208	BUSCO511272				NA	2	2	3	2	3	2	3	2	2	2	0	2	2	1	2	2	3	3	3	3	3	3	3	2	3	3	2	3	END
517525at33208	BUSCO517525				NA	1	3	3	1	3	3	3	3	3	3	3	3	0	3	1	3	1	3	3	1	3	2	3	1	3	1	3	3	END
566447at33208	BUSCO566447				NA	2	2	2	2	3	3	2	2	2	2	2	2	2	2	2	1	3	3	3	3	2	3	3	3	3	2	2	3	END
568949at33208	BUSCO568949				NA	3	3	3	3	3	3	3	0	3	3	0	3	0	3	0	0	3	3	3	3	3	3	0	3	3	3	3	3	END
570646at33208	BUSCO570646				NA	0	3	3	2	3	2	3	3	3	3	2	1	2	2	0	2	2	3	3	2	3	2	3	2	3	3	3	3	END
572845at33208	BUSCO572845				NA	3	1	1	3	3	3	3	1	3	3	0	3	3	3	2	0	3	3	3	3	3	2	3	3	3	1	1	3	END
578734at33208	BUSCO578734				NA	3	3	3	3	3	3	3	0	3	3	3	0	0	0	2	3	3	3	3	3	3	1	3	3	0	3	3	3	END
586719at33208	BUSCO586719				NA	1	3	3	0	3	3	3	3	3	3	0	0	0	2	3	0	3	3	3	3	3	3	3	3	3	3	3	3	END
587513at33208	BUSCO587513				NA	3	3	3	2	3	3	3	0	3	3	0	0	2	2	2	2	3	3	3	3	3	0	3	2	3	3	3	3	END
591498at33208	BUSCO591498				NA	3	2	2	3	3	3	3	2	2	3	2	3	0	2	0	2	3	3	2	3	2	3	3	3	2	2	2	3	END
611258at33208	BUSCO611258				NA	3	3	3	1	3	3	3	2	3	0	0	2	2	2	2	2	3	3	3	3	3	0	3	2	3	3	3	3	END
616716at33208	BUSCO616716				NA	1	1	1	1	3	3	0	3	3	3	3	1	3	3	3	3	3	3	3	3	0	3	3	3	3	3	1	3	END
632566at33208	BUSCO632566				NA	3	3	3	1	3	3	3	2	3	3	2	3	2	2	0	2	1	1	3	1	3	2	3	3	2	3	3	3	END
634447at33208	BUSCO634447				NA	3	3	3	3	3	3	3	3	3	3	0	3	0	2	2	0	2	3	3	2	3	3	3	0	3	1	3	3	END
642323at33208	BUSCO642323				NA	2	3	3	3	3	2	3	3	2	2	2	2	2	3	2	2	2	2	3	2	3	2	2	0	2	3	3	3	END
66018at33208	BUSCO66018				NA	3	2	2	2	3	3	3	2	2	3	2	0	2	2	0	2	3	3	3	3	3	0	3	3	3	3	3	3	END
84980at33208	BUSCO84980				NA	3	3	3	2	3	3	3	0	3	2	0	2	2	3	0	2	3	3	3	3	3	0	3	3	2	3	3	3	END
177718at33208	BUSCO177718				NA	2	3	3	3	3	3	3	3	3	2	0	0	0	3	0	2	3	3	3	3	3	3	3	2	2	3	3	3	END
197652at33208	BUSCO197652				NA	3	3	3	3	3	0	3	2	3	3	0	2	0	3	2	1	3	1	3	3	3	2	3	3	3	3	3	3	END
205220at33208	BUSCO205220				NA	1	3	3	3	3	3	3	0	3	3	3	2	0	2	0	2	2	3	3	2	3	2	3	3	3	3	3	3	END
244863at33208	BUSCO244863				NA	3	3	3	2	3	2	2	2	3	2	0	3	2	0	0	2	3	3	3	3	3	3	3	2	3	3	3	3	END
266460at33208	BUSCO266460				NA	3	3	3	1	3	3	3	3	0	3	0	3	0	3	0	2	3	3	3	3	3	2	3	2	3	3	3	3	END
274992at33208	BUSCO274992				NA	3	3	2	2	3	2	3	2	3	3	2	0	2	3	2	2	1	3	3	1	3	2	3	2	3	3	3	3	END
305260at33208	BUSCO305260				NA	3	3	3	2	3	3	3	3	3	2	0	2	2	2	0	2	1	3	3	1	3	2	3	3	3	3	3	3	END
323473at33208	BUSCO323473				NA	3	3	3	3	3	3	3	0	3	3	0	2	3	3	0	0	1	3	3	3	3	1	3	3	3	3	3	3	END
368565at33208	BUSCO368565				NA	3	3	2	2	3	3	3	0	3	3	0	3	0	2	3	2	1	3	3	1	3	3	3	3	3	3	3	3	END
393419at33208	BUSCO393419				NA	3	3	3	2	3	3	3	3	3	3	0	0	0	2	0	2	3	3	3	3	3	2	2	3	3	3	3	3	END
401220at33208	BUSCO401220				NA	1	3	3	1	3	3	3	2	3	3	2	2	0	2	2	0	3	3	3	3	3	2	3	2	3	3	3	3	END
453056at33208	BUSCO453056				NA	1	3	3	3	3	3	3	0	3	3	3	3	3	3	0	0	3	3	3	3	3	0	3	0	3	3	3	3	END
495207at33208	BUSCO495207				NA	1	3	2	1	2	2	3	2	3	3	2	3	2	3	2	2	3	0	1	3	3	3	3	3	3	3	3	3	END
495605at33208	BUSCO495605				NA	3	3	2	2	3	0	3	2	3	3	3	2	2	3	0	2	1	3	3	3	3	2	3	2	2	3	3	3	END
500261at33208	BUSCO500261				NA	2	3	3	3	3	3	2	3	3	3	0	2	0	2	0	2	3	3	3	3	3	2	3	2	2	3	3	3	END
514724at33208	BUSCO514724				NA	1	3	3	1	3	0	3	3	3	1	3	3	2	3	3	1	1	3	3	1	3	2	3	3	3	3	3	3	END
543124at33208	BUSCO543124				NA	1	3	3	2	3	3	3	3	3	3	0	3	2	3	2	2	0	3	3	0	3	3	3	1	3	3	3	3	END
545744at33208	BUSCO545744				NA	3	3	3	2	3	3	3	3	3	3	0	2	0	3	3	2	3	1	3	3	3	3	3	3	0	0	3	3	END
572463at33208	BUSCO572463				NA	1	3	3	0	3	3	3	3	3	3	0	0	0	3	0	3	3	3	3	3	3	3	3	3	3	3	3	3	END
581547at33208	BUSCO581547				NA	3	3	2	1	3	3	2	3	3	3	3	1	0	1	0	1	3	3	3	3	3	2	3	3	3	3	3	3	END
582473at33208	BUSCO582473				NA	1	3	3	1	3	3	3	1	3	3	2	2	3	3	3	1	1	3	3	1	3	1	3	3	2	3	3	3	END
587958at33208	BUSCO587958				NA	1	3	3	1	3	3	3	3	3	3	1	0	3	3	0	2	3	3	3	3	3	1	3	1	3	3	3	3	END
590470at33208	BUSCO590470				NA	1	2	3	2	3	2	3	2	3	3	2	1	2	0	3	3	1	3	3	1	3	3	3	3	3	3	3	3	END
591391at33208	BUSCO591391				NA	1	3	3	1	1	3	3	3	3	3	0	3	2	2	3	3	0	3	3	0	3	3	3	3	3	3	3	3	END
592094at33208	BUSCO592094				NA	3	3	1	1	3	3	3	2	3	3	2	2	2	2	2	2	1	3	3	1	3	2	3	3	2	3	3	3	END
602148at33208	BUSCO602148				NA	1	3	3	1	3	3	2	2	3	3	0	3	3	2	2	3	3	3	3	3	2	1	3	2	1	3	3	3	END
604211at33208	BUSCO604211				NA	3	1	1	1	3	3	1	1	3	3	2	3	2	2	3	2	3	3	3	3	3	2	3	3	3	3	1	3	END
621808at33208	BUSCO621808				NA	1	2	3	1	3	3	1	2	3	3	0	2	3	3	2	2	3	3	3	3	3	3	3	2	2	3	2	3	END
631767at33208	BUSCO631767				NA	1	3	3	3	3	3	3	3	3	0	2	1	2	2	3	2	2	3	3	2	3	1	3	2	2	3	3	3	END
632472at33208	BUSCO632472				NA	3	3	3	3	3	3	3	0	0	0	2	0	2	3	2	1	3	3	3	3	3	3	3	3	3	3	3	3	END
637971at33208	BUSCO637971				NA	2	3	3	2	0	3	2	2	2	3	1	2	3	3	2	3	3	3	3	3	3	2	2	2	2	2	3	3	END
639252at33208	BUSCO639252				NA	3	3	3	3	3	3	2	0	3	3	0	0	2	3	0	0	3	3	3	3	3	3	3	3	3	3	3	3	END
643883at33208	BUSCO643883				NA	3	2	2	3	2	2	3	2	3	3	3	3	0	2	2	2	2	3	3	2	3	2	3	2	3	2	2	3	END
131848at33208	BUSCO131848				NA	3	3	2	3	3	3	2	2	3	3	2	2	2	2	0	2	2	3	3	2	3	2	3	2	2	3	3	3	END
147873at33208	BUSCO147873				NA	3	3	3	3	3	0	3	2	2	3	2	0	2	2	2	2	3	3	3	3	3	0	3	3	3	3	3	3	END
158845at33208	BUSCO158845				NA	3	3	3	1	3	3	3	3	2	2	0	2	2	2	2	2	3	3	3	3	3	3	2	2	3	1	3	3	END
168850at33208	BUSCO168850				NA	3	3	2	2	3	3	3	2	2	3	2	2	2	2	2	2	3	3	3	3	3	0	3	3	0	3	3	3	END
239016at33208	BUSCO239016				NA	3	3	3	3	3	3	3	0	3	3	0	2	2	2	2	2	3	3	3	3	3	2	3	2	0	3	3	3	END
261284at33208	BUSCO261284				NA	3	2	2	2	3	3	3	2	3	3	2	2	2	2	0	2	3	3	3	3	3	2	3	2	2	3	2	3	END
274769at33208	BUSCO274769				NA	1	3	3	2	1	3	3	2	3	3	2	2	2	2	2	2	2	3	3	2	3	2	3	3	2	3	3	3	END
280914at33208	BUSCO280914				NA	3	3	3	3	3	3	3	2	3	3	3	3	0	0	0	0	3	3	3	3	3	0	3	3	3	3	3	3	END
302279at33208	BUSCO302279				NA	1	3	3	1	3	3	3	0	3	3	2	2	2	3	0	2	3	3	3	3	3	3	3	2	2	3	3	3	END
313091at33208	BUSCO313091				NA	3	3	3	1	3	0	3	3	2	3	2	2	2	2	0	2	3	3	3	3	3	2	3	2	3	3	3	3	END
349064at33208	BUSCO349064				NA	3	3	3	1	3	3	3	3	3	2	0	2	0	0	2	2	3	3	3	3	3	2	3	3	3	3	3	3	END
355739at33208	BUSCO355739				NA	3	3	3	3	2	3	3	2	2	3	0	2	2	2	2	3	3	3	3	3	3	1	3	2	0	3	3	3	END
367493at33208	BUSCO367493				NA	3	3	3	3	3	3	3	3	3	3	0	0	0	2	2	2	3	3	3	3	3	2	3	3	3	0	3	3	END
391896at33208	BUSCO391896				NA	1	3	3	1	3	3	3	0	2	3	2	3	3	3	0	0	3	3	3	3	3	2	3	3	3	3	3	3	END
405257at33208	BUSCO405257				NA	3	3	3	1	3	3	3	2	3	2	3	3	2	2	3	3	0	3	3	0	3	0	3	3	2	3	3	3	END
434068at33208	BUSCO434068				NA	1	3	3	3	3	3	3	2	2	3	0	3	2	3	0	3	1	3	3	1	3	2	3	3	3	3	3	3	END
449189at33208	BUSCO449189				NA	3	3	3	1	3	3	2	2	3	3	0	2	2	2	0	2	3	3	3	3	3	2	3	3	2	3	3	3	END
451242at33208	BUSCO451242				NA	3	3	3	3	1	3	3	1	3	2	3	2	3	3	2	2	1	3	3	1	3	2	3	2	2	3	3	2	END
467106at33208	BUSCO467106				NA	2	3	2	3	3	3	3	3	3	3	2	3	2	2	0	3	1	3	3	1	3	3	3	2	0	3	3	3	END
471787at33208	BUSCO471787				NA	1	3	3	3	3	3	3	0	3	3	0	3	2	2	3	3	1	3	3	1	3	2	3	3	3	2	3	3	END
492033at33208	BUSCO492033				NA	2	3	3	0	3	3	3	0	3	3	2	2	2	2	2	2	3	3	3	3	3	2	3	2	2	3	3	3	END
498535at33208	BUSCO498535				NA	3	3	3	2	3	3	3	1	3	0	2	3	3	3	3	3	0	3	3	0	3	2	3	3	3	3	3	1	END
501546at33208	BUSCO501546				NA	2	3	3	2	3	3	3	3	2	3	2	0	2	2	2	3	3	3	3	3	3	2	3	0	3	3	3	1	END
502128at33208	BUSCO502128				NA	1	3	3	2	3	3	3	2	3	3	3	2	3	0	0	2	3	3	3	3	3	3	0	3	2	3	3	3	END
504207at33208	BUSCO504207				NA	3	3	3	1	3	3	3	3	3	3	2	2	2	2	3	0	1	3	3	1	3	2	3	3	3	1	3	3	END
510581at33208	BUSCO510581				NA	3	2	3	1	1	3	3	2	3	3	3	3	3	3	2	0	1	3	3	1	3	3	3	2	3	3	2	3	END
514296at33208	BUSCO514296				NA	3	3	3	1	3	1	3	1	0	3	3	3	3	3	3	3	1	3	3	1	3	2	3	3	3	1	3	3	END
516321at33208	BUSCO516321				NA	1	3	3	1	3	3	3	3	2	2	2	1	0	0	2	3	3	3	3	3	3	3	3	3	3	3	3	3	END
516716at33208	BUSCO516716				NA	2	3	3	2	2	3	3	3	3	2	2	2	0	2	2	2	3	3	2	3	3	3	3	2	2	3	3	2	END
519303at33208	BUSCO519303				NA	3	3	2	3	1	3	3	3	3	3	2	0	0	3	3	3	1	3	3	1	3	2	3	2	3	3	3	3	END
526673at33208	BUSCO526673				NA	3	3	3	2	3	3	3	2	2	3	0	2	3	2	0	2	3	3	3	3	3	2	3	3	2	3	3	1	END
532693at33208	BUSCO532693				NA	2	3	3	1	3	3	3	3	3	2	3	0	2	3	3	2	1	3	3	1	3	2	3	2	2	3	3	3	END
532930at33208	BUSCO532930				NA	2	3	3	3	3	3	3	2	2	2	2	0	2	3	2	0	3	3	2	3	3	2	3	2	3	3	3	3	END
535268at33208	BUSCO535268				NA	3	3	3	1	1	3	1	3	3	3	0	3	3	2	2	1	2	3	3	2	3	2	3	3	3	3	3	3	END
540193at33208	BUSCO540193				NA	1	3	3	2	2	3	1	3	3	3	2	3	2	2	2	3	1	3	2	1	3	2	3	3	3	3	3	3	END
553585at33208	BUSCO553585				NA	3	3	3	2	3	3	3	2	3	2	2	3	0	2	3	1	1	3	3	1	3	2	3	3	2	3	3	3	END
556189at33208	BUSCO556189				NA	3	3	2	2	3	0	3	0	3	3	3	2	0	2	3	3	3	3	3	3	3	3	3	0	3	3	3	3	END
557596at33208	BUSCO557596				NA	1	3	3	1	3	3	3	3	2	3	0	3	3	3	2	2	1	3	3	1	3	2	3	2	3	3	3	3	END
559501at33208	BUSCO559501				NA	3	3	2	1	3	3	3	2	3	3	0	2	2	2	2	2	3	3	3	3	3	2	3	2	2	2	3	3	END
576938at33208	BUSCO576938				NA	3	3	2	2	3	2	3	3	3	3	2	2	3	2	2	2	2	1	2	2	3	2	3	2	3	3	3	2	END
577339at33208	BUSCO577339				NA	1	2	2	2	3	3	2	2	3	3	3	2	2	2	2	2	3	3	3	3	2	2	3	3	2	3	2	3	END
581006at33208	BUSCO581006				NA	3	3	3	0	0	3	3	3	3	3	3	2	2	3	3	2	3	3	2	3	1	2	3	2	2	3	3	2	END
584333at33208	BUSCO584333				NA	1	3	3	2	3	0	3	3	3	3	2	3	3	2	3	1	0	3	3	0	3	3	3	3	3	3	3	3	END
590347at33208	BUSCO590347				NA	3	2	2	1	3	3	3	2	3	3	2	3	2	2	2	2	1	3	3	1	3	2	3	3	3	3	2	3	END
590416at33208	BUSCO590416				NA	3	3	1	1	3	3	2	3	3	3	2	2	3	3	2	1	1	3	3	1	3	2	3	3	2	3	3	3	END
604943at33208	BUSCO604943				NA	1	3	3	3	1	3	3	3	3	3	0	0	2	2	0	2	3	3	3	3	3	3	3	3	3	3	3	3	END
606048at33208	BUSCO606048				NA	2	3	3	2	2	3	3	3	2	2	3	2	3	3	1	3	3	2	2	3	3	3	2	2	1	2	3	2	END
608074at33208	BUSCO608074				NA	3	3	3	1	3	3	3	3	3	3	0	3	0	2	2	0	3	3	3	3	3	3	0	3	3	3	3	3	END
609899at33208	BUSCO609899				NA	3	3	3	2	3	3	3	3	3	2	2	3	2	3	2	3	1	1	3	1	3	1	1	2	3	3	3	3	END
623995at33208	BUSCO623995				NA	3	2	2	3	3	3	1	2	3	3	2	2	0	2	3	2	3	3	3	3	1	2	3	3	3	3	2	3	END
631196at33208	BUSCO631196				NA	1	3	3	1	3	3	3	2	3	3	0	2	3	3	3	2	1	3	3	1	3	2	3	3	2	3	3	3	END
88053at33208	BUSCO88053				NA	2	3	3	2	2	2	2	2	2	2	2	2	2	2	2	2	3	3	3	3	3	2	3	2	3	3	3	3	END
119591at33208	BUSCO119591				NA	3	3	3	2	3	3	3	0	3	3	2	2	0	2	2	0	3	3	3	3	3	3	3	2	3	3	3	3	END
130245at33208	BUSCO130245				NA	2	2	2	1	3	3	3	0	3	3	2	3	2	2	2	1	3	3	3	3	3	2	3	3	3	3	3	3	END
227453at33208	BUSCO227453				NA	1	3	3	1	3	3	3	2	3	3	0	2	2	2	2	2	3	3	3	3	3	2	3	2	3	3	3	3	END
260752at33208	BUSCO260752				NA	3	3	3	1	3	3	3	2	3	3	2	2	0	2	2	2	2	3	3	2	3	2	3	2	3	3	3	3	END
268397at33208	BUSCO268397				NA	3	3	3	1	3	3	3	2	3	3	2	2	2	0	2	0	3	3	3	3	3	2	3	3	2	3	3	3	END
274064at33208	BUSCO274064				NA	1	3	3	3	3	3	2	2	3	3	0	2	2	3	2	1	3	3	3	3	3	2	3	2	2	3	3	3	END
311758at33208	BUSCO311758				NA	1	3	3	1	3	3	3	2	2	3	0	2	3	3	0	2	3	3	3	3	3	2	3	3	3	3	3	3	END
348761at33208	BUSCO348761				NA	1	3	2	3	3	3	3	2	2	2	2	2	0	2	2	2	3	3	3	3	3	2	3	3	3	3	3	3	END
355210at33208	BUSCO355210				NA	1	3	3	3	3	3	2	0	3	3	2	2	2	2	2	2	3	3	3	3	3	2	3	2	3	3	3	2	END
396237at33208	BUSCO396237				NA	1	3	3	1	3	3	3	3	3	3	1	1	3	3	3	3	1	3	3	1	3	0	3	3	3	3	3	3	END
403817at33208	BUSCO403817				NA	3	3	3	1	3	3	1	3	3	3	0	3	3	3	3	3	1	3	0	1	3	3	3	3	3	2	3	3	END
418979at33208	BUSCO418979				NA	3	1	3	1	3	3	3	3	3	3	2	2	2	2	2	3	1	3	3	1	3	3	3	3	3	3	1	3	END
419502at33208	BUSCO419502				NA	1	2	2	3	3	3	3	2	3	3	3	1	3	3	3	3	1	3	3	1	3	1	3	3	3	2	2	3	END
421396at33208	BUSCO421396				NA	3	3	3	1	3	3	3	3	3	3	0	3	1	1	3	3	1	3	3	1	3	3	3	3	1	3	3	3	END
421685at33208	BUSCO421685				NA	3	3	2	3	1	3	2	2	3	3	2	2	2	3	2	2	2	3	3	2	2	2	3	2	3	3	3	3	END
443659at33208	BUSCO443659				NA	3	3	3	2	2	2	3	3	3	3	0	2	2	2	2	2	3	3	3	3	3	2	2	2	2	3	3	3	END
446031at33208	BUSCO446031				NA	3	3	3	1	3	3	2	2	3	3	2	2	2	2	2	2	1	3	3	1	3	3	3	2	3	3	3	3	END
448196at33208	BUSCO448196				NA	3	3	3	3	3	3	3	2	3	2	0	0	2	3	0	1	3	3	3	3	3	2	3	3	3	3	3	3	END
472313at33208	BUSCO472313				NA	3	3	3	3	3	3	1	1	3	3	2	3	1	1	3	1	3	3	3	3	1	3	3	3	3	1	3	3	END
486743at33208	BUSCO486743				NA	3	3	3	3	3	2	3	3	2	2	2	2	2	2	2	2	1	3	3	1	3	2	3	2	3	3	3	3	END
495175at33208	BUSCO495175				NA	3	3	3	3	3	3	1	3	3	3	2	3	1	1	1	1	1	3	3	1	3	3	3	3	3	3	3	3	END
514565at33208	BUSCO514565				NA	2	3	3	3	3	3	2	2	3	3	0	3	0	2	2	1	3	3	3	3	3	2	3	2	3	3	3	3	END
517686at33208	BUSCO517686				NA	3	3	3	1	3	3	1	3	3	3	0	2	2	3	2	3	1	3	3	1	3	2	3	3	3	3	3	3	END
521343at33208	BUSCO521343				NA	3	3	3	3	3	2	3	3	3	3	2	0	3	2	0	1	3	3	3	3	3	0	2	3	3	3	3	3	END
525542at33208	BUSCO525542				NA	1	3	3	2	1	3	3	2	3	3	2	3	3	1	3	2	1	3	3	1	3	2	3	3	3	3	3	3	END
529093at33208	BUSCO529093				NA	3	2	2	1	3	3	3	2	2	3	2	3	2	3	2	3	1	3	3	1	3	2	3	3	3	3	2	3	END
535806at33208	BUSCO535806				NA	3	3	3	2	3	3	3	1	3	3	0	3	1	1	1	3	3	3	3	3	3	1	3	2	3	3	3	3	END
547766at33208	BUSCO547766				NA	1	2	3	3	3	3	3	2	3	2	2	2	2	3	2	2	3	3	3	3	3	1	3	2	3	3	3	1	END
552201at33208	BUSCO552201				NA	3	3	3	2	3	3	3	2	3	2	0	3	3	3	2	2	1	1	3	1	3	2	3	3	3	3	3	3	END
556587at33208	BUSCO556587				NA	1	2	2	2	3	3	3	3	3	3	2	1	2	3	3	2	3	3	3	3	3	2	2	2	3	2	2	3	END
558897at33208	BUSCO558897				NA	1	3	3	1	3	3	3	3	3	3	2	3	2	2	0	2	3	3	3	3	3	3	3	2	0	3	3	3	END
559883at33208	BUSCO559883				NA	1	3	3	2	3	3	2	2	3	2	2	3	3	2	3	3	1	3	3	1	3	1	3	3	2	3	3	3	END
568839at33208	BUSCO568839				NA	1	3	3	1	3	3	3	2	3	3	2	3	3	1	3	2	1	3	3	1	3	2	3	2	3	3	3	3	END
574311at33208	BUSCO574311				NA	1	3	3	3	3	2	3	0	3	3	3	2	3	3	2	2	1	3	3	1	3	3	3	2	3	2	3	3	END
578582at33208	BUSCO578582				NA	1	3	3	3	3	3	3	2	3	0	0	3	3	2	0	1	3	3	3	3	3	3	3	3	3	3	3	3	END
578726at33208	BUSCO578726				NA	3	3	1	3	3	3	2	2	2	3	2	2	2	2	0	2	3	3	3	3	3	2	3	3	2	3	3	3	END
581475at33208	BUSCO581475				NA	1	3	3	1	3	2	2	2	3	3	0	3	2	2	3	2	3	3	3	3	3	3	3	3	3	3	3	1	END
585656at33208	BUSCO585656				NA	3	3	3	1	3	3	2	2	3	3	2	2	2	2	3	2	1	3	3	3	2	2	3	3	3	3	3	1	END
602587at33208	BUSCO602587				NA	2	3	3	1	3	3	3	3	3	3	3	3	3	3	0	3	1	3	3	1	0	1	3	3	3	3	3	3	END
603673at33208	BUSCO603673				NA	3	3	3	1	3	3	3	3	2	3	2	3	2	2	2	3	0	3	3	0	3	2	3	2	3	3	3	3	END
610427at33208	BUSCO610427				NA	3	3	3	2	3	3	3	3	3	3	0	3	3	3	2	2	1	3	3	1	3	2	2	3	0	3	3	3	END
634446at33208	BUSCO634446				NA	3	3	3	1	3	3	3	1	3	3	2	3	2	3	2	1	1	3	3	1	3	2	3	3	3	2	3	3	END
124302at33208	BUSCO124302				NA	2	3	3	2	3	3	2	2	3	3	0	2	2	2	2	2	3	3	3	3	3	2	3	2	3	3	3	3	END
130256at33208	BUSCO130256				NA	3	2	2	2	3	3	2	2	3	3	2	2	2	2	3	2	3	3	3	3	3	2	3	3	3	3	0	3	END
146671at33208	BUSCO146671				NA	3	3	3	2	3	3	2	2	3	2	2	2	3	2	2	2	1	3	3	1	3	3	3	2	3	3	3	3	END
166097at33208	BUSCO166097				NA	3	3	3	3	3	3	3	3	3	3	0	1	1	3	3	1	2	3	3	2	3	3	3	3	3	0	3	3	END
186208at33208	BUSCO186208				NA	3	3	3	3	3	3	2	2	3	3	2	0	2	2	0	2	3	3	3	3	3	2	3	2	3	3	3	3	END
192250at33208	BUSCO192250				NA	2	3	3	2	3	3	3	2	3	3	2	2	2	3	2	2	1	3	3	1	3	2	3	2	3	3	3	3	END
212972at33208	BUSCO212972				NA	1	3	2	3	3	3	3	2	2	3	3	0	3	2	2	2	3	3	3	3	3	2	3	3	2	3	3	2	END
231700at33208	BUSCO231700				NA	3	3	3	3	3	3	3	2	3	3	0	2	0	3	2	0	3	3	3	3	3	2	3	2	3	3	3	3	END
234290at33208	BUSCO234290				NA	3	3	3	1	3	3	3	3	3	3	1	3	3	3	3	3	1	1	3	1	1	3	3	3	3	1	3	3	END
274044at33208	BUSCO274044				NA	1	3	3	3	3	3	2	0	3	3	3	2	3	2	2	2	3	3	3	3	3	0	3	3	2	3	3	3	END
354829at33208	BUSCO354829				NA	2	2	2	3	3	3	3	2	3	3	2	0	3	2	2	2	3	3	3	3	3	2	3	3	2	3	2	3	END
378768at33208	BUSCO378768				NA	3	3	3	1	3	3	2	2	3	3	3	3	2	2	2	2	1	3	3	1	3	2	3	3	2	3	3	3	END
378913at33208	BUSCO378913				NA	3	3	3	3	3	3	3	0	3	2	0	1	0	3	2	3	3	3	3	3	3	2	3	3	3	3	3	3	END
384187at33208	BUSCO384187				NA	1	3	3	1	3	2	1	2	3	3	2	2	2	3	2	2	3	3	3	3	3	2	3	3	3	3	3	3	END
390402at33208	BUSCO390402				NA	3	3	3	3	3	3	3	2	0	3	2	0	2	2	2	2	3	3	3	3	3	2	3	3	2	3	3	3	END
423848at33208	BUSCO423848				NA	3	3	3	1	3	3	3	3	3	3	3	2	3	3	3	1	0	3	3	0	3	2	3	3	3	3	3	1	END
432155at33208	BUSCO432155				NA	3	3	3	1	3	3	3	1	3	3	2	2	3	1	3	3	0	3	3	0	3	3	3	3	3	3	3	3	END
461193at33208	BUSCO461193				NA	2	3	3	3	1	3	2	2	2	2	2	3	3	1	2	3	3	3	3	3	3	2	3	3	2	2	3	3	END
477052at33208	BUSCO477052				NA	3	0	3	1	3	3	3	3	3	3	3	3	3	1	3	2	3	3	3	3	3	1	3	3	2	3	0	3	END
480700at33208	BUSCO480700				NA	1	3	3	1	3	3	1	0	3	3	3	3	3	3	3	3	1	3	3	1	3	2	3	3	3	3	3	3	END
495100at33208	BUSCO495100				NA	1	3	3	3	3	3	3	0	3	3	0	3	2	2	0	2	3	3	3	3	3	3	3	3	3	3	3	3	END
504691at33208	BUSCO504691				NA	3	3	3	1	3	3	3	3	3	1	3	2	3	3	3	0	1	3	3	1	3	1	3	3	3	3	3	3	END
508379at33208	BUSCO508379				NA	1	3	3	3	3	3	3	3	3	3	0	0	2	3	0	3	3	3	3	3	3	1	3	3	3	3	3	3	END
514698at33208	BUSCO514698				NA	3	2	3	3	3	3	2	2	3	3	2	2	2	2	3	0	2	3	3	2	3	2	3	3	2	3	3	3	END
515058at33208	BUSCO515058				NA	1	3	3	1	3	3	3	2	3	3	2	2	2	2	2	2	3	3	3	3	3	2	3	3	3	3	3	1	END
519030at33208	BUSCO519030				NA	3	3	3	2	3	3	3	3	2	2	0	3	0	3	2	3	3	3	3	3	3	1	3	2	3	3	3	2	END
537548at33208	BUSCO537548				NA	1	3	3	3	1	3	3	2	3	3	3	3	2	2	2	2	1	3	3	1	3	2	3	3	3	3	3	3	END
551632at33208	BUSCO551632				NA	3	3	3	2	3	3	3	2	3	0	2	3	2	2	3	2	3	3	3	3	2	1	3	2	2	3	3	3	END
554815at33208	BUSCO554815				NA	3	2	2	1	2	3	3	2	3	3	2	3	2	0	2	2	3	3	3	3	3	3	3	3	3	3	2	3	END
557962at33208	BUSCO557962				NA	1	3	3	1	3	3	3	3	2	3	2	2	3	1	2	2	3	3	3	3	2	2	3	3	3	2	3	3	END
566026at33208	BUSCO566026				NA	2	3	3	3	3	3	3	3	3	3	2	0	0	2	0	2	3	3	3	3	3	3	3	3	2	3	3	3	END
566262at33208	BUSCO566262				NA	3	3	2	1	3	3	3	2	3	3	0	3	2	2	3	3	1	3	3	1	3	3	3	2	3	3	3	3	END
567750at33208	BUSCO567750				NA	3	3	3	1	3	3	3	3	3	3	2	2	3	2	0	2	1	3	3	1	3	2	3	3	3	3	3	3	END
592872at33208	BUSCO592872				NA	3	3	3	1	3	3	3	3	3	3	0	3	0	3	2	2	3	3	3	3	3	0	3	3	2	3	3	3	END
608924at33208	BUSCO608924				NA	3	3	0	1	3	3	3	2	3	3	2	3	2	2	2	2	3	3	3	3	3	2	3	2	2	3	3	3	END
610541at33208	BUSCO610541				NA	2	3	3	1	3	3	3	1	2	3	2	2	2	2	2	3	3	3	3	3	3	2	2	3	2	3	3	3	END
611891at33208	BUSCO611891				NA	3	3	3	1	3	3	3	3	1	3	0	3	2	3	2	0	3	3	3	3	3	2	3	3	2	3	3	3	END
616120at33208	BUSCO616120				NA	3	3	3	1	3	3	3	3	3	0	2	3	2	3	3	1	1	3	3	1	3	2	3	3	3	3	3	3	END
623444at33208	BUSCO623444				NA	1	3	3	1	3	3	3	2	2	3	2	2	3	3	3	2	1	3	3	1	3	2	3	3	3	3	3	3	END
643380at33208	BUSCO643380				NA	3	3	3	2	3	2	2	2	3	3	2	2	2	3	3	3	3	2	3	3	2	2	2	2	2	2	3	3	END
649979at33208	BUSCO649979				NA	2	3	3	3	3	3	3	2	3	2	0	2	2	2	2	1	3	3	3	3	3	1	3	3	3	3	3	3	END
99987at33208	BUSCO99987				NA	3	2	2	3	3	3	3	3	3	3	0	2	3	3	0	0	3	3	3	3	3	2	3	2	3	3	3	3	END
131349at33208	BUSCO131349				NA	3	3	2	2	3	3	3	2	3	3	0	2	1	3	2	2	3	3	3	3	3	2	3	3	2	3	3	3	END
137383at33208	BUSCO137383				NA	1	3	3	2	3	3	2	2	3	3	2	2	2	2	0	3	3	3	3	3	3	2	3	3	3	3	3	3	END
164767at33208	BUSCO164767				NA	2	3	3	2	3	3	3	2	2	3	3	2	3	3	0	0	3	3	3	3	3	2	3	3	2	3	3	3	END
207599at33208	BUSCO207599				NA	3	3	3	1	3	3	2	2	3	3	0	2	2	3	2	2	3	3	3	3	3	2	3	2	3	3	3	3	END
226335at33208	BUSCO226335				NA	3	3	3	1	3	3	3	3	3	3	0	0	3	3	3	3	1	3	3	1	3	2	3	3	3	3	3	3	END
255242at33208	BUSCO255242				NA	3	3	3	3	3	3	3	2	3	3	0	3	2	2	2	3	2	3	3	2	3	2	3	2	3	1	3	3	END
315044at33208	BUSCO315044				NA	3	3	3	2	3	3	2	3	3	3	2	2	2	2	2	2	1	3	3	1	3	2	3	3	3	3	3	3	END
334336at33208	BUSCO334336				NA	3	3	3	2	3	3	3	2	2	3	2	2	3	3	2	2	2	3	3	2	3	2	2	3	2	2	3	3	END
339127at33208	BUSCO339127				NA	1	3	3	2	3	2	3	2	3	3	2	2	2	3	2	2	2	3	3	2	3	3	3	3	2	3	3	3	END
371297at33208	BUSCO371297				NA	1	3	3	3	3	3	3	2	3	2	2	3	1	3	2	1	2	3	3	2	3	2	3	3	3	3	3	3	END
390192at33208	BUSCO390192				NA	3	3	0	2	3	3	3	3	2	3	2	2	2	2	2	3	3	3	3	3	3	2	3	3	3	3	3	1	END
395948at33208	BUSCO395948				NA	3	3	3	1	3	3	3	1	3	3	3	3	3	3	2	2	0	3	3	0	3	3	3	3	2	3	3	3	END
398013at33208	BUSCO398013				NA	2	3	3	2	3	3	3	2	3	2	2	2	2	2	2	0	3	3	3	3	3	2	3	3	3	3	3	3	END
40200at33208	BUSCO40200				NA	3	3	3	3	3	3	3	2	2	3	0	2	2	2	2	2	3	3	3	3	3	3	2	2	2	3	3	3	END
435678at33208	BUSCO435678				NA	3	3	2	2	3	3	2	2	3	2	2	3	3	2	2	3	1	3	3	1	3	3	3	2	3	3	3	3	END
436098at33208	BUSCO436098				NA	3	3	3	1	3	3	3	3	2	3	3	1	2	3	2	3	0	3	3	0	3	3	3	3	3	3	3	3	END
437653at33208	BUSCO437653				NA	1	3	3	1	3	3	3	3	3	3	0	3	3	3	3	1	1	3	3	1	3	3	3	3	3	3	3	3	END
443518at33208	BUSCO443518				NA	3	3	3	2	3	3	3	2	3	3	0	3	2	3	0	2	3	3	3	3	3	0	3	3	3	3	3	3	END
471608at33208	BUSCO471608				NA	1	3	3	1	3	3	3	2	3	3	0	2	3	3	2	2	3	3	3	3	3	2	3	3	2	3	3	3	END
480735at33208	BUSCO480735				NA	3	3	3	3	3	3	3	2	3	3	2	2	2	2	2	0	2	3	3	2	3	2	3	3	2	3	3	3	END
490248at33208	BUSCO490248				NA	3	3	3	2	1	3	2	2	3	3	0	2	3	3	2	2	3	3	3	3	2	3	3	3	2	3	3	3	END
491252at33208	BUSCO491252				NA	3	3	1	1	3	3	3	3	3	2	2	2	1	3	3	3	1	3	3	1	3	3	3	3	3	3	3	3	END
509494at33208	BUSCO509494				NA	3	3	3	1	3	3	3	3	2	3	0	3	2	2	0	2	3	3	3	3	3	2	3	3	3	3	3	3	END
510522at33208	BUSCO510522				NA	1	3	3	1	3	3	3	1	3	2	3	3	2	3	3	2	1	3	3	1	3	3	3	3	3	3	3	3	END
526074at33208	BUSCO526074				NA	1	2	3	1	3	3	3	2	3	2	0	3	1	3	3	3	3	3	3	3	3	3	3	3	3	3	2	3	END
536251at33208	BUSCO536251				NA	1	3	3	1	3	3	3	3	3	3	2	3	3	2	3	2	0	3	3	0	3	3	3	3	3	3	3	3	END
544546at33208	BUSCO544546				NA	1	3	3	3	3	3	3	2	3	3	0	1	3	2	3	3	3	3	3	3	2	1	3	3	3	2	3	3	END
546305at33208	BUSCO546305				NA	3	3	3	2	3	2	1	3	3	0	2	3	3	3	3	2	3	3	3	3	3	1	3	2	3	3	3	2	END
548327at33208	BUSCO548327				NA	1	3	3	1	3	3	3	1	3	3	3	3	3	3	2	1	3	3	3	3	0	2	3	3	3	3	3	3	END
548444at33208	BUSCO548444				NA	3	3	3	1	3	3	3	2	3	2	2	2	2	2	0	3	3	3	3	3	3	2	3	3	2	3	3	3	END
548732at33208	BUSCO548732				NA	1	3	3	3	3	3	3	1	3	3	2	2	2	3	2	3	1	3	3	1	3	2	3	3	3	3	3	3	END
552359at33208	BUSCO552359				NA	2	3	3	3	3	3	0	3	0	3	2	3	2	3	0	2	3	3	3	3	3	3	3	3	3	3	3	3	END
556337at33208	BUSCO556337				NA	2	3	3	1	3	2	3	3	3	3	2	3	2	2	2	2	1	3	3	1	3	3	3	3	3	3	3	3	END
564234at33208	BUSCO564234				NA	1	3	3	3	3	3	3	1	3	3	3	0	0	3	3	3	3	3	3	3	3	0	3	3	3	3	3	3	END
585305at33208	BUSCO585305				NA	1	3	3	3	1	3	3	3	0	3	2	2	3	3	3	3	2	3	3	2	3	1	3	3	3	3	3	3	END
585726at33208	BUSCO585726				NA	3	3	2	1	3	3	3	3	3	0	2	3	2	2	2	3	3	3	3	3	3	2	3	2	2	3	3	3	END
586156at33208	BUSCO586156				NA	2	3	3	3	3	3	3	3	2	3	0	3	2	3	2	2	3	2	3	3	3	1	2	3	2	3	3	3	END
602089at33208	BUSCO602089				NA	3	3	0	3	3	3	3	2	3	3	0	3	2	3	2	1	3	3	3	3	3	2	3	2	3	3	3	3	END
608869at33208	BUSCO608869				NA	1	3	3	3	3	3	3	2	3	3	0	2	3	3	0	0	3	3	3	3	3	3	3	3	3	3	3	3	END
611373at33208	BUSCO611373				NA	1	3	3	1	3	3	3	3	1	3	2	3	2	2	3	2	2	3	3	2	3	2	3	3	3	3	3	3	END
617020at33208	BUSCO617020				NA	1	3	3	1	3	3	3	3	3	3	0	3	3	3	3	1	1	3	3	1	3	3	3	3	3	3	3	3	END
628082at33208	BUSCO628082				NA	1	3	3	1	3	3	3	3	3	3	3	3	3	3	0	3	3	3	3	3	3	0	3	0	3	3	3	3	END
640349at33208	BUSCO640349				NA	3	3	3	3	3	3	2	2	3	0	3	2	2	2	2	0	3	3	3	3	3	3	3	2	3	3	3	3	END
642773at33208	BUSCO642773				NA	3	0	3	3	3	3	3	3	3	0	2	3	3	3	2	3	3	3	3	3	3	1	3	3	3	3	0	3	END
13816at33208	BUSCO13816				NA	3	3	2	2	3	3	3	2	3	3	2	2	2	2	2	2	3	3	3	3	3	2	3	2	2	3	3	3	END
148067at33208	BUSCO148067				NA	3	3	3	2	3	2	2	2	3	3	2	3	2	2	2	2	3	3	3	3	3	0	3	3	3	3	3	3	END
184508at33208	BUSCO184508				NA	2	3	3	3	3	3	3	2	2	3	2	2	2	2	0	2	3	3	3	3	3	2	3	3	3	3	3	3	END
219856at33208	BUSCO219856				NA	3	3	3	3	3	3	2	2	3	3	1	2	3	3	0	3	3	3	3	3	3	1	3	3	2	2	3	3	END
266469at33208	BUSCO266469				NA	3	3	3	1	3	3	3	1	3	3	3	3	1	1	1	3	3	3	3	3	3	1	3	3	3	3	3	3	END
289928at33208	BUSCO289928				NA	3	3	3	1	3	3	3	3	3	3	3	3	1	1	3	1	3	3	1	3	3	3	3	3	1	3	3	3	END
291875at33208	BUSCO291875				NA	3	3	3	3	3	3	3	2	3	2	2	2	2	2	3	2	2	2	3	2	3	2	3	3	3	2	3	3	END
320390at33208	BUSCO320390				NA	3	2	3	3	1	3	1	2	3	3	2	3	0	2	3	3	3	3	3	3	3	2	3	3	3	3	3	3	END
334272at33208	BUSCO334272				NA	3	3	3	1	0	3	3	3	3	3	0	3	3	3	3	1	3	3	3	3	3	3	3	3	3	1	3	3	END
334764at33208	BUSCO334764				NA	3	3	1	3	3	3	3	3	3	3	3	2	3	3	3	1	1	3	3	1	3	2	3	3	3	1	3	3	END
344442at33208	BUSCO344442				NA	3	3	3	2	3	3	3	3	3	3	2	2	2	2	0	3	3	3	3	3	3	2	2	2	3	2	3	3	END
348544at33208	BUSCO348544				NA	3	3	3	1	3	3	3	3	3	3	3	3	3	3	0	2	1	3	3	3	3	0	3	3	3	2	3	3	END
381303at33208	BUSCO381303				NA	3	3	3	1	2	2	3	3	3	3	2	3	2	2	3	2	3	3	3	3	3	2	2	2	2	3	3	3	END
393895at33208	BUSCO393895				NA	3	3	3	1	3	3	2	3	3	2	2	2	2	2	2	3	3	3	3	3	3	1	3	2	3	3	3	3	END
398607at33208	BUSCO398607				NA	3	3	3	3	3	2	3	2	3	3	0	2	2	2	3	2	3	3	3	3	3	1	3	3	2	3	3	3	END
399092at33208	BUSCO399092				NA	2	2	2	1	3	3	3	2	3	3	2	3	2	2	3	3	2	3	3	2	3	3	3	3	3	3	2	3	END
401779at33208	BUSCO401779				NA	3	3	3	1	3	2	3	2	3	0	2	3	2	3	2	3	3	3	3	3	3	3	3	3	3	1	3	3	END
414001at33208	BUSCO414001				NA	3	3	3	3	1	3	2	2	3	3	2	2	2	2	0	2	3	3	3	3	3	3	3	3	3	3	3	3	END
423799at33208	BUSCO423799				NA	3	3	3	2	3	3	3	2	3	3	2	2	2	3	2	2	3	3	3	3	3	2	3	2	0	3	3	3	END
435921at33208	BUSCO435921				NA	1	3	3	3	3	3	3	0	3	3	2	3	2	3	0	3	3	3	3	3	3	2	3	3	2	3	3	3	END
435939at33208	BUSCO435939				NA	3	3	3	1	3	3	3	3	3	3	0	3	1	3	3	0	3	3	3	3	3	3	3	3	1	3	3	3	END
472352at33208	BUSCO472352				NA	1	3	3	1	3	3	3	1	3	3	3	3	3	3	3	1	1	3	3	1	3	3	3	3	3	3	3	3	END
478073at33208	BUSCO478073				NA	3	3	3	1	3	3	3	2	3	3	2	3	1	3	3	1	1	3	3	1	3	3	3	3	3	3	3	3	END
483489at33208	BUSCO483489				NA	1	3	3	3	3	3	3	3	3	3	2	2	3	2	2	2	1	3	3	1	3	2	3	3	3	3	3	3	END
487873at33208	BUSCO487873				NA	1	1	3	1	3	3	3	3	3	3	3	3	3	3	3	1	3	3	3	3	3	3	3	3	3	1	1	3	END
494057at33208	BUSCO494057				NA	3	3	3	2	2	3	3	3	3	2	2	3	2	2	0	2	3	3	2	3	3	3	3	2	3	3	3	3	END
49474at33208	BUSCO49474				NA	3	3	3	2	3	3	3	2	3	3	2	2	3	3	2	2	1	3	3	1	3	2	3	3	2	3	3	3	END
504292at33208	BUSCO504292				NA	3	3	3	2	3	3	1	2	3	3	3	3	2	2	2	2	2	3	3	2	3	2	3	2	3	3	3	3	END
515528at33208	BUSCO515528				NA	1	3	3	1	3	3	3	2	3	3	3	3	3	2	3	3	1	3	3	1	3	1	3	3	3	3	3	3	END
515640at33208	BUSCO515640				NA	3	2	2	3	3	3	3	2	3	2	2	0	3	2	2	2	3	3	3	3	3	3	3	3	3	3	2	3	END
518635at33208	BUSCO518635				NA	3	3	3	1	3	3	3	2	3	3	2	2	0	2	3	2	3	3	3	3	3	2	3	3	2	3	3	3	END
523206at33208	BUSCO523206				NA	3	3	3	1	1	3	3	3	0	3	3	3	2	2	2	3	3	3	3	3	3	3	3	3	3	3	3	1	END
534206at33208	BUSCO534206				NA	3	3	3	3	3	3	3	3	3	3	3	2	2	2	3	1	1	3	3	1	3	2	3	3	3	1	3	3	END
538442at33208	BUSCO538442				NA	3	3	3	1	3	3	3	3	3	3	0	2	1	2	3	2	3	3	3	3	3	1	3	3	3	3	3	3	END
539600at33208	BUSCO539600				NA	1	3	3	1	3	3	3	3	3	3	0	2	3	3	2	2	3	3	3	3	3	1	3	3	3	3	3	3	END
545389at33208	BUSCO545389				NA	2	3	3	1	3	3	3	3	2	2	2	3	3	2	2	2	2	3	3	2	3	2	3	3	3	3	3	3	END
557292at33208	BUSCO557292				NA	3	3	1	1	3	3	3	3	3	3	1	3	3	3	3	1	1	3	3	1	3	3	3	3	3	3	3	3	END
558933at33208	BUSCO558933				NA	3	3	3	1	3	3	3	3	3	2	2	2	3	3	3	2	1	3	3	1	2	3	3	2	3	3	3	3	END
559732at33208	BUSCO559732				NA	3	3	3	3	2	2	3	2	3	3	0	2	1	2	3	2	3	3	3	3	3	3	3	3	3	2	3	3	END
560453at33208	BUSCO560453				NA	1	3	3	1	3	3	3	1	3	3	2	2	2	3	3	3	3	1	3	3	3	2	3	3	3	3	3	3	END
563679at33208	BUSCO563679				NA	3	3	3	1	3	3	3	3	2	3	3	3	2	0	0	2	3	3	3	3	3	2	3	3	3	3	3	3	END
570262at33208	BUSCO570262				NA	3	3	3	1	3	2	3	3	3	3	2	3	1	3	3	3	1	1	3	1	3	3	3	3	3	3	3	3	END
581621at33208	BUSCO581621				NA	3	3	3	1	3	3	3	3	3	3	2	3	1	3	3	2	1	3	3	1	3	3	3	2	2	3	3	3	END
605189at33208	BUSCO605189				NA	2	3	3	1	3	3	3	3	2	3	2	3	3	2	2	2	2	3	2	2	3	3	3	3	3	3	3	2	END
616613at33208	BUSCO616613				NA	1	3	3	1	3	3	3	2	3	3	2	3	3	3	2	1	3	3	3	3	3	2	3	3	3	1	3	3	END
617522at33208	BUSCO617522				NA	1	3	3	3	3	2	3	3	3	2	2	2	2	2	2	3	3	3	3	3	3	2	3	2	2	3	3	3	END
618986at33208	BUSCO618986				NA	3	3	2	1	3	3	2	2	3	3	3	3	3	2	2	2	3	3	3	3	3	2	3	3	2	2	2	3	END
631662at33208	BUSCO631662				NA	3	3	3	1	1	3	3	3	3	3	2	3	2	2	3	2	3	3	3	3	3	2	2	3	3	3	3	1	END
102804at33208	BUSCO102804				NA	3	2	2	3	3	3	3	2	3	3	2	2	2	2	2	2	3	3	3	3	3	2	3	3	2	3	3	3	END
178537at33208	BUSCO178537				NA	3	3	3	3	3	3	3	3	3	3	0	3	1	3	0	2	3	3	3	3	3	1	3	3	3	3	3	3	END
251076at33208	BUSCO251076				NA	3	3	2	3	3	3	3	2	3	3	2	2	2	2	2	2	3	1	3	3	3	2	3	3	3	3	3	3	END
251577at33208	BUSCO251577				NA	3	3	3	1	3	3	3	3	0	3	3	3	3	3	3	3	1	3	3	1	3	1	3	3	3	3	3	3	END
271742at33208	BUSCO271742				NA	3	3	3	3	3	3	3	3	3	3	2	0	3	2	0	2	3	3	3	3	3	2	3	3	2	3	3	3	END
273040at33208	BUSCO273040				NA	3	3	3	1	3	3	3	3	3	3	0	3	1	3	3	2	3	3	3	3	3	3	3	1	2	3	3	3	END
289235at33208	BUSCO289235				NA	3	3	3	2	3	0	3	3	2	3	3	2	2	3	2	2	3	3	3	3	3	2	3	3	2	3	3	3	END
334331at33208	BUSCO334331				NA	3	3	3	2	3	3	3	2	3	3	3	2	3	3	0	3	1	3	3	3	3	0	3	3	3	3	3	3	END
345099at33208	BUSCO345099				NA	2	3	3	2	3	3	3	3	2	3	0	3	2	2	2	2	3	3	3	3	3	3	3	2	3	3	3	3	END
354949at33208	BUSCO354949				NA	3	3	3	2	2	2	3	3	3	3	2	2	3	3	2	2	3	3	3	3	3	2	2	2	2	3	3	3	END
356503at33208	BUSCO356503				NA	1	3	3	1	3	3	3	2	3	3	2	3	2	3	2	1	3	3	3	3	3	2	3	3	3	3	3	3	END
359075at33208	BUSCO359075				NA	3	3	3	1	3	3	3	2	2	3	2	2	2	2	2	2	3	3	3	3	3	2	3	3	3	3	3	3	END
359324at33208	BUSCO359324				NA	3	2	3	1	3	3	2	2	0	3	3	3	3	3	2	1	3	3	3	3	3	3	3	3	3	3	3	3	END
372707at33208	BUSCO372707				NA	1	3	3	1	3	3	3	2	3	2	2	3	2	2	2	3	3	3	3	3	3	2	3	3	3	3	3	3	END
389527at33208	BUSCO389527				NA	3	3	3	2	3	3	3	2	3	3	0	2	2	2	2	2	3	3	3	3	3	3	3	2	3	3	3	3	END
395147at33208	BUSCO395147				NA	3	3	3	2	3	3	3	0	3	3	2	2	1	2	3	3	3	3	3	3	3	1	3	3	3	3	3	3	END
395556at33208	BUSCO395556				NA	1	3	3	1	3	1	3	3	0	3	3	3	3	3	3	3	3	3	3	3	3	1	3	3	3	3	3	3	END
397019at33208	BUSCO397019				NA	3	3	3	1	3	3	0	3	3	3	0	3	0	3	3	3	3	3	3	3	3	3	3	3	3	3	3	3	END
411515at33208	BUSCO411515				NA	3	3	3	2	3	3	3	2	3	3	2	2	2	2	2	2	3	3	3	3	3	2	3	2	2	3	3	3	END
429274at33208	BUSCO429274				NA	3	3	1	1	3	3	1	0	3	3	3	3	3	3	3	3	3	3	3	3	3	1	3	3	3	3	3	3	END
432050at33208	BUSCO432050				NA	3	3	1	1	3	3	3	3	3	3	3	3	3	3	0	0	3	3	3	3	3	3	3	2	3	3	3	3	END
436007at33208	BUSCO436007				NA	3	3	3	1	3	3	2	3	3	3	3	2	3	3	2	2	3	3	3	3	3	0	3	2	2	3	3	3	END
452499at33208	BUSCO452499				NA	1	3	3	1	1	3	3	3	3	3	3	3	3	3	3	2	1	3	3	1	3	3	3	3	3	3	3	3	END
458807at33208	BUSCO458807				NA	3	3	3	1	3	3	3	3	3	3	2	2	2	3	2	2	2	3	3	2	3	1	3	3	3	3	3	3	END
468757at33208	BUSCO468757				NA	3	3	3	1	1	3	3	1	3	3	2	3	3	3	3	1	3	3	3	3	3	1	3	3	3	3	3	3	END
474144at33208	BUSCO474144				NA	1	3	3	1	3	3	3	3	2	3	2	3	2	2	2	1	3	3	3	3	3	3	3	3	3	3	3	3	END
474387at33208	BUSCO474387				NA	3	3	3	2	3	2	3	1	3	3	2	3	2	2	2	2	3	3	3	3	3	3	3	2	2	3	3	3	END
496070at33208	BUSCO496070				NA	3	3	3	1	3	3	1	1	3	1	0	3	3	3	3	3	3	3	3	3	3	3	3	3	3	3	3	3	END
502407at33208	BUSCO502407				NA	3	3	3	2	3	3	3	3	3	3	2	2	2	2	2	0	3	3	3	3	3	1	3	3	3	3	3	3	END
504912at33208	BUSCO504912				NA	1	3	3	3	3	3	3	3	3	3	0	2	2	2	2	2	3	3	3	3	3	2	3	3	3	3	3	3	END
514740at33208	BUSCO514740				NA	3	2	2	3	3	3	3	2	3	3	0	2	2	3	2	2	3	3	3	3	2	3	3	3	3	3	3	3	END
514834at33208	BUSCO514834				NA	3	3	3	2	3	3	3	3	3	3	3	2	3	2	3	2	1	3	3	1	3	1	3	3	2	3	3	3	END
518569at33208	BUSCO518569				NA	3	3	3	1	3	3	3	3	3	3	2	2	2	2	2	2	1	3	3	3	3	2	3	3	3	3	3	3	END
524165at33208	BUSCO524165				NA	3	3	3	2	3	3	3	3	3	3	3	3	3	3	0	0	3	3	3	3	3	2	3	0	3	3	3	3	END
526487at33208	BUSCO526487				NA	1	3	3	2	3	3	3	2	3	2	2	3	3	1	3	2	3	3	3	3	3	1	3	3	3	3	3	3	END
529852at33208	BUSCO529852				NA	3	3	3	1	3	3	3	3	3	3	3	3	2	3	3	2	0	3	3	0	3	2	3	3	3	3	3	3	END
533666at33208	BUSCO533666				NA	1	3	3	1	3	2	3	3	3	3	2	3	2	2	3	3	3	3	3	3	3	0	3	3	3	3	3	3	END
541260at33208	BUSCO541260				NA	3	3	3	2	3	3	3	2	3	3	2	2	2	2	2	3	3	3	2	3	3	2	3	3	3	2	3	2	END
545889at33208	BUSCO545889				NA	3	3	2	3	3	3	3	2	3	3	2	3	0	2	2	2	2	3	3	2	3	3	3	3	3	3	3	3	END
554010at33208	BUSCO554010				NA	3	3	3	3	3	3	3	2	2	3	3	2	2	3	2	1	3	0	3	3	3	3	3	2	3	3	3	3	END
555162at33208	BUSCO555162				NA	3	3	3	1	3	3	3	2	3	3	2	3	3	3	2	3	1	3	3	1	3	2	3	3	2	3	3	3	END
558791at33208	BUSCO558791				NA	3	3	2	3	1	3	3	2	3	3	2	3	2	2	3	3	1	3	3	1	3	3	3	3	3	3	3	3	END
563359at33208	BUSCO563359				NA	3	3	3	1	3	3	3	2	3	2	3	3	0	3	3	0	3	3	3	3	3	3	3	3	2	3	3	3	END
570717at33208	BUSCO570717				NA	1	3	3	1	3	3	3	3	3	3	0	3	3	3	3	1	3	3	3	3	3	1	3	3	3	3	3	3	END
582265at33208	BUSCO582265				NA	1	3	3	2	3	3	2	2	3	3	2	3	2	2	2	1	3	3	3	3	3	3	3	3	3	3	3	3	END
582341at33208	BUSCO582341				NA	3	3	2	1	3	3	3	3	3	2	2	2	1	3	3	1	3	3	3	3	3	3	3	2	3	3	3	3	END
586310at33208	BUSCO586310				NA	3	3	3	1	3	2	3	2	3	3	0	3	2	2	2	3	3	3	3	3	2	3	3	3	3	3	3	3	END
599320at33208	BUSCO599320				NA	3	3	3	1	3	3	3	3	3	2	3	3	3	3	3	1	1	3	3	1	1	3	3	3	3	3	3	3	END
600462at33208	BUSCO600462				NA	3	3	3	3	3	3	3	3	3	3	0	3	0	2	3	0	3	3	3	3	3	2	3	3	3	3	3	3	END
600823at33208	BUSCO600823				NA	1	3	3	3	3	3	2	0	3	3	3	2	3	3	3	3	1	3	3	1	3	3	3	3	3	3	3	3	END
601242at33208	BUSCO601242				NA	3	3	3	2	3	3	2	3	3	0	0	2	2	3	3	3	3	3	3	3	3	3	3	2	3	3	3	3	END
607862at33208	BUSCO607862				NA	3	3	3	1	3	3	3	3	3	3	2	3	2	2	2	3	3	1	3	3	1	2	3	3	3	3	3	3	END
615531at33208	BUSCO615531				NA	1	3	3	3	3	3	3	3	3	0	3	3	3	3	2	2	3	3	3	3	3	2	3	3	0	3	3	3	END
623324at33208	BUSCO623324				NA	3	3	3	1	3	2	3	2	3	3	2	3	1	3	3	2	1	3	3	3	3	3	3	2	3	3	3	3	END
631107at33208	BUSCO631107				NA	3	3	3	3	2	2	3	3	3	3	0	2	2	2	3	3	3	3	3	3	3	2	3	2	2	3	3	3	END
111730at33208	BUSCO111730				NA	3	3	3	2	3	3	3	2	3	3	2	2	2	3	0	3	3	3	3	3	3	2	3	3	2	3	3	3	END
180808at33208	BUSCO180808				NA	1	3	3	3	3	3	3	3	3	3	0	3	1	3	1	3	3	3	3	3	3	2	3	3	3	3	3	3	END
195986at33208	BUSCO195986				NA	3	3	3	3	3	3	3	2	3	3	2	1	2	2	2	2	3	3	3	3	3	2	3	3	2	3	3	3	END
206786at33208	BUSCO206786				NA	3	3	2	3	3	3	3	2	3	3	0	2	2	3	2	2	3	3	3	3	3	2	3	3	3	3	3	3	END
214788at33208	BUSCO214788				NA	3	3	3	2	3	3	2	2	3	3	3	2	0	2	3	2	3	3	3	3	3	2	3	3	3	3	3	3	END
227087at33208	BUSCO227087				NA	3	3	3	3	3	3	3	2	3	3	2	3	2	2	0	2	3	1	3	3	3	3	3	3	3	3	3	3	END
227979at33208	BUSCO227979				NA	3	3	3	3	3	3	3	2	3	3	3	2	2	3	2	2	1	3	3	1	3	2	3	3	3	3	3	3	END
259581at33208	BUSCO259581				NA	3	3	3	3	3	3	3	3	3	3	2	3	2	2	3	3	1	3	3	1	3	3	3	2	3	3	3	1	END
268134at33208	BUSCO268134				NA	3	3	3	3	3	3	1	1	3	3	2	0	3	3	3	3	3	3	3	3	3	3	3	3	1	3	3	3	END
291505at33208	BUSCO291505				NA	3	3	3	3	3	3	3	3	3	2	2	3	2	3	3	2	1	3	3	1	3	2	3	3	2	3	3	3	END
319574at33208	BUSCO319574				NA	1	3	3	3	3	3	2	2	3	3	3	3	0	0	3	3	3	3	3	3	3	3	3	3	3	3	3	3	END
333062at33208	BUSCO333062				NA	1	3	3	3	1	3	3	2	2	3	2	2	3	3	2	3	3	3	3	3	3	3	3	3	2	3	3	3	END
365561at33208	BUSCO365561				NA	3	2	2	2	1	3	2	3	3	3	3	3	2	3	3	3	3	3	3	3	3	2	3	2	3	3	2	3	END
365691at33208	BUSCO365691				NA	3	3	3	1	3	3	3	2	3	3	2	2	2	2	2	2	3	3	3	3	3	2	3	3	3	3	3	3	END
366936at33208	BUSCO366936				NA	3	3	3	1	3	3	3	1	3	3	1	3	3	1	3	3	3	3	3	3	3	3	3	1	3	3	3	3	END
367957at33208	BUSCO367957				NA	3	3	3	2	3	3	3	3	3	3	2	3	2	3	0	2	3	3	3	3	3	0	3	3	3	3	3	3	END
371526at33208	BUSCO371526				NA	3	3	3	1	3	3	2	3	3	3	0	3	2	3	2	1	3	3	3	3	3	3	3	3	3	3	3	3	END
378316at33208	BUSCO378316				NA	3	2	3	3	3	3	3	3	3	2	3	3	3	3	1	3	1	3	3	1	3	3	3	3	3	1	3	3	END
389570at33208	BUSCO389570				NA	1	3	3	3	3	3	3	3	3	3	3	3	3	1	1	1	3	3	3	3	3	1	3	3	3	3	3	3	END
395183at33208	BUSCO395183				NA	1	3	2	3	3	3	2	2	2	3	2	2	3	3	2	2	3	3	3	3	3	3	3	3	3	3	3	3	END
398202at33208	BUSCO398202				NA	3	3	3	3	3	3	3	2	3	3	0	3	0	3	3	0	3	3	3	3	3	3	3	3	3	3	3	3	END
404988at33208	BUSCO404988				NA	1	3	3	1	3	3	3	3	3	3	0	3	3	3	3	1	3	3	3	3	3	2	3	3	3	3	3	3	END
424569at33208	BUSCO424569				NA	3	3	3	2	3	3	3	3	3	3	0	3	2	0	3	3	3	3	3	3	3	2	3	3	2	3	3	3	END
429751at33208	BUSCO429751				NA	2	3	3	3	1	2	3	3	3	3	2	2	2	2	2	3	3	3	3	3	3	3	3	2	3	3	3	3	END
440195at33208	BUSCO440195				NA	1	3	3	1	3	3	3	2	3	3	0	3	3	3	3	3	3	3	3	3	3	3	3	3	3	3	3	1	END
440493at33208	BUSCO440493				NA	3	3	3	1	3	3	3	2	3	3	2	3	2	3	2	3	3	3	3	3	2	0	3	3	3	3	3	3	END
443928at33208	BUSCO443928				NA	3	3	3	2	3	3	3	3	2	3	2	2	2	2	2	3	3	3	3	3	3	2	3	3	3	3	3	1	END
462897at33208	BUSCO462897				NA	1	3	3	1	3	3	3	3	3	2	2	3	2	3	3	2	3	3	3	3	3	2	3	3	2	3	3	3	END
465703at33208	BUSCO465703				NA	3	3	3	1	3	3	3	3	3	3	0	3	3	3	3	1	3	3	3	3	3	0	3	3	3	3	3	3	END
485696at33208	BUSCO485696				NA	3	3	3	3	3	3	3	2	3	3	0	3	2	2	3	2	3	3	3	3	3	1	3	3	2	3	3	3	END
522886at33208	BUSCO522886				NA	1	3	3	1	3	3	3	1	3	3	3	3	3	3	3	1	3	3	3	3	3	1	3	3	3	3	3	3	END
534757at33208	BUSCO534757				NA	3	3	3	3	3	3	3	3	3	3	0	3	0	3	3	2	3	3	3	3	3	2	3	2	3	2	3	3	END
561248at33208	BUSCO561248				NA	1	3	3	1	3	3	3	3	3	2	3	2	3	3	2	3	3	1	3	3	3	2	3	3	3	3	3	3	END
561688at33208	BUSCO561688				NA	3	3	3	1	3	3	2	2	3	3	2	2	2	3	2	2	3	3	3	3	3	3	3	3	2	3	3	3	END
57158at33208	BUSCO57158				NA	3	3	3	3	3	3	3	2	3	3	2	2	2	2	2	1	3	3	3	3	3	2	3	3	2	3	3	3	END
572754at33208	BUSCO572754				NA	1	3	3	1	3	2	3	3	3	3	2	2	3	3	2	1	3	3	3	3	3	3	3	3	3	3	3	3	END
595404at33208	BUSCO595404				NA	3	3	2	1	3	3	3	3	3	3	3	3	0	3	2	2	3	3	3	3	3	1	3	3	3	3	3	3	END
596131at33208	BUSCO596131				NA	1	3	3	1	3	2	3	3	3	3	2	2	3	3	2	2	3	3	3	3	3	2	3	3	3	3	3	3	END
620753at33208	BUSCO620753				NA	3	3	3	3	3	3	2	2	3	2	2	3	3	2	3	2	3	3	3	3	3	2	2	2	2	3	3	3	END
632234at33208	BUSCO632234				NA	3	3	3	1	3	3	1	3	3	3	2	3	3	2	0	3	3	3	3	3	3	3	3	3	2	3	3	3	END
9639at33208	BUSCO9639				NA	1	3	3	2	3	3	3	2	3	3	2	2	2	3	2	2	3	3	3	3	3	2	3	3	3	3	3	3	END
99614at33208	BUSCO99614				NA	3	3	3	3	3	3	2	2	3	3	2	3	2	2	0	2	3	3	3	3	3	3	3	3	2	3	3	3	END
119252at33208	BUSCO119252				NA	3	3	3	3	3	3	3	3	3	3	0	2	1	1	3	3	3	3	3	3	3	3	3	2	3	3	3	3	END
132087at33208	BUSCO132087				NA	3	3	2	2	3	3	3	0	3	3	3	3	2	2	2	2	3	3	3	3	3	3	3	3	3	3	3	3	END
148325at33208	BUSCO148325				NA	3	3	1	1	3	3	3	2	3	3	3	3	3	3	3	1	3	3	3	3	3	1	3	3	3	3	3	3	END
235458at33208	BUSCO235458				NA	3	3	3	3	3	3	3	3	3	3	0	2	2	3	2	2	3	3	3	3	3	2	3	3	2	3	3	3	END
271297at33208	BUSCO271297				NA	3	3	3	1	3	3	3	3	3	3	2	3	3	3	1	1	3	3	3	3	3	1	3	3	3	3	3	3	END
286553at33208	BUSCO286553				NA	3	3	3	3	3	3	3	2	3	3	2	2	2	2	2	3	3	3	3	3	3	2	3	2	3	3	3	2	END
318532at33208	BUSCO318532				NA	3	3	3	3	3	3	3	3	3	3	3	2	1	2	3	3	2	3	1	2	3	2	3	3	3	3	3	3	END
333800at33208	BUSCO333800				NA	3	3	3	3	3	3	3	2	3	3	0	2	2	3	2	2	3	3	3	3	3	2	3	3	3	3	3	3	END
335107at33208	BUSCO335107				NA	3	3	3	2	3	3	3	3	3	3	3	2	3	3	3	2	1	3	3	1	3	2	3	3	2	3	3	3	END
340558at33208	BUSCO340558				NA	3	3	3	2	3	3	3	3	3	3	0	3	2	0	3	3	3	3	3	3	3	2	3	3	3	3	3	3	END
349627at33208	BUSCO349627				NA	3	3	3	3	3	3	3	2	2	3	2	3	2	2	2	2	3	3	3	3	3	2	3	2	3	3	3	3	END
352854at33208	BUSCO352854				NA	3	3	3	3	3	3	2	2	3	3	2	3	2	3	2	2	1	3	3	3	3	3	3	3	2	3	3	3	END
361203at33208	BUSCO361203				NA	1	3	3	3	3	3	3	2	3	3	2	3	0	3	3	1	3	3	3	3	3	3	3	3	3	3	3	3	END
364383at33208	BUSCO364383				NA	1	3	3	3	3	3	3	2	3	3	2	2	2	3	2	3	3	3	3	3	3	2	3	3	2	3	3	3	END
372257at33208	BUSCO372257				NA	3	3	3	3	3	3	3	3	3	3	2	3	3	1	1	1	3	3	3	3	3	1	3	3	3	3	3	3	END
387878at33208	BUSCO387878				NA	2	3	2	1	3	3	3	2	3	3	2	3	2	3	2	3	3	3	3	3	3	3	3	3	3	3	3	2	END
389367at33208	BUSCO389367				NA	3	3	3	1	3	3	3	3	3	3	2	2	3	3	0	2	3	3	3	3	3	2	3	3	3	3	3	3	END
393219at33208	BUSCO393219				NA	3	3	1	3	3	3	3	3	3	3	0	3	3	2	3	2	3	3	3	3	3	2	3	2	3	3	3	3	END
406927at33208	BUSCO406927				NA	3	3	3	3	3	3	3	1	3	3	2	3	2	2	2	2	3	3	3	3	3	3	3	3	3	3	3	1	END
414571at33208	BUSCO414571				NA	3	3	3	3	3	3	3	3	3	3	2	2	2	2	2	3	3	3	3	3	3	2	3	2	3	1	3	3	END
427349at33208	BUSCO427349				NA	3	3	3	3	3	3	3	3	1	3	3	3	1	3	1	2	3	3	3	3	3	3	3	3	1	3	3	3	END
427789at33208	BUSCO427789				NA	1	2	3	3	3	3	3	3	3	3	2	2	3	3	2	3	2	3	3	2	3	3	3	3	3	3	2	3	END
438453at33208	BUSCO438453				NA	3	3	3	3	3	2	3	2	3	3	2	2	2	3	2	3	3	3	3	3	3	2	3	2	2	3	3	3	END
442203at33208	BUSCO442203				NA	1	3	3	1	3	3	3	1	2	3	3	3	3	3	2	3	3	3	3	3	3	2	3	3	3	3	3	3	END
444160at33208	BUSCO444160				NA	1	3	3	1	1	3	3	3	3	3	3	2	3	3	3	3	3	3	3	3	3	1	3	3	3	3	3	3	END
444231at33208	BUSCO444231				NA	3	3	3	3	1	3	2	2	3	3	3	1	3	3	3	2	3	3	3	3	3	1	3	3	3	3	3	3	END
446000at33208	BUSCO446000				NA	1	3	1	1	3	3	3	3	3	3	3	3	3	3	3	1	3	3	3	3	3	2	3	3	3	3	3	3	END
486993at33208	BUSCO486993				NA	3	3	3	1	3	3	3	3	3	3	0	3	2	3	2	1	3	3	3	3	3	3	3	3	3	3	3	3	END
493913at33208	BUSCO493913				NA	3	3	3	3	3	3	3	2	2	3	2	2	2	2	2	2	3	3	3	3	3	2	3	3	3	3	3	3	END
502429at33208	BUSCO502429				NA	3	3	3	3	3	3	3	2	3	3	0	2	2	3	3	1	3	3	3	3	3	2	3	3	3	3	3	3	END
504731at33208	BUSCO504731				NA	3	3	3	1	1	3	1	3	3	3	3	2	1	3	3	3	3	3	3	3	3	3	3	3	3	3	3	3	END
511575at33208	BUSCO511575				NA	3	3	3	1	3	3	3	3	3	3	2	2	2	2	3	2	3	3	3	3	3	2	3	3	2	3	3	3	END
517311at33208	BUSCO517311				NA	3	3	3	1	3	3	3	3	3	3	2	3	1	1	3	3	3	3	3	3	3	1	3	3	3	3	3	3	END
523534at33208	BUSCO523534				NA	3	3	3	2	3	3	3	2	3	3	3	2	2	2	2	2	3	3	3	3	3	1	3	3	3	3	3	3	END
532406at33208	BUSCO532406				NA	3	3	3	3	3	2	3	3	3	3	2	2	3	3	3	3	1	3	3	1	3	1	3	3	3	3	3	3	END
535664at33208	BUSCO535664				NA	1	3	3	1	3	3	3	1	3	3	1	3	3	3	3	2	3	3	3	3	3	3	3	3	3	3	3	3	END
539043at33208	BUSCO539043				NA	3	3	3	1	3	3	1	3	3	0	3	2	3	3	3	2	3	3	3	3	3	3	3	3	3	3	3	3	END
546751at33208	BUSCO546751				NA	3	3	3	3	3	2	3	3	3	3	2	3	3	3	2	2	1	3	3	1	3	2	3	3	3	3	3	3	END
551166at33208	BUSCO551166				NA	3	2	3	3	3	3	3	1	3	3	3	3	3	1	3	3	1	3	3	1	3	3	3	3	3	3	3	3	END
553411at33208	BUSCO553411				NA	3	3	3	2	3	3	3	3	3	3	2	3	2	3	3	2	1	3	3	1	3	2	3	3	3	3	3	3	END
560694at33208	BUSCO560694				NA	3	3	3	1	3	3	3	2	3	3	3	3	2	2	2	2	3	3	3	3	3	2	3	3	2	3	3	3	END
561417at33208	BUSCO561417				NA	3	3	3	3	3	3	3	2	3	3	3	1	3	3	3	3	0	3	3	0	3	3	3	3	3	3	3	3	END
578684at33208	BUSCO578684				NA	1	3	3	3	3	3	3	3	3	3	3	3	3	3	3	1	1	3	3	1	3	3	3	3	2	3	3	3	END
580288at33208	BUSCO580288				NA	2	3	3	1	3	3	1	3	3	3	0	3	3	2	3	3	3	3	3	3	3	3	3	3	3	3	3	3	END
603609at33208	BUSCO603609				NA	1	3	3	2	3	3	3	2	3	3	2	3	3	3	2	2	3	3	3	3	1	3	3	3	3	3	3	3	END
606539at33208	BUSCO606539				NA	1	3	3	1	3	3	3	2	3	2	2	3	2	3	3	2	3	3	3	3	3	3	3	3	3	3	3	3	END
615585at33208	BUSCO615585				NA	3	3	3	2	3	3	3	3	3	0	0	3	1	3	3	3	3	3	3	3	3	3	3	3	3	3	3	3	END
630073at33208	BUSCO630073				NA	3	3	3	3	3	2	3	3	3	3	2	3	2	2	2	2	2	3	3	2	3	3	3	3	2	3	3	3	END
103854at33208	BUSCO103854				NA	3	3	2	2	3	3	3	2	3	3	2	3	2	2	3	2	3	3	3	3	3	3	3	2	3	3	3	3	END
107574at33208	BUSCO107574				NA	3	3	3	3	2	3	3	2	3	3	3	3	2	2	2	2	3	3	3	3	3	2	3	2	3	3	3	3	END
118209at33208	BUSCO118209				NA	3	3	3	3	3	3	3	3	3	3	2	2	1	3	2	2	3	3	3	3	3	3	3	3	3	1	3	3	END
158962at33208	BUSCO158962				NA	3	3	3	3	3	3	3	2	3	3	0	2	2	2	3	3	3	3	3	3	3	2	3	3	3	3	3	3	END
162821at33208	BUSCO162821				NA	1	3	3	1	3	3	3	3	3	3	0	3	3	3	3	3	3	3	3	3	3	2	3	3	3	3	3	3	END
190726at33208	BUSCO190726				NA	3	3	3	1	3	3	3	3	3	3	3	2	2	3	2	2	3	3	3	3	3	2	3	3	2	3	3	3	END
215654at33208	BUSCO215654				NA	3	3	3	3	3	3	3	2	0	3	3	3	2	2	3	2	3	3	3	3	3	2	3	3	3	3	3	3	END
219795at33208	BUSCO219795				NA	3	3	3	2	3	3	3	3	3	3	2	2	2	2	2	2	3	3	3	3	3	2	3	3	3	3	3	3	END
249486at33208	BUSCO249486				NA	3	3	3	3	3	3	3	2	3	3	0	3	2	2	3	1	3	3	3	3	3	3	3	3	3	3	3	3	END
270594at33208	BUSCO270594				NA	1	3	3	1	3	3	3	1	3	3	3	2	3	3	3	3	3	3	3	3	3	2	3	3	3	3	3	3	END
285902at33208	BUSCO285902				NA	1	3	3	2	3	3	2	2	3	3	2	3	3	3	3	2	3	3	3	3	3	2	3	3	3	3	3	3	END
301572at33208	BUSCO301572				NA	1	3	3	3	3	3	3	2	3	2	3	2	3	3	2	2	3	3	3	3	3	2	3	3	3	3	3	3	END
315393at33208	BUSCO315393				NA	3	3	3	1	3	3	3	3	3	3	3	2	1	3	3	1	3	3	3	3	3	3	2	3	3	3	3	3	END
324249at33208	BUSCO324249				NA	3	3	3	2	3	3	3	3	3	3	2	2	3	2	2	2	3	3	3	3	3	1	3	3	3	3	3	3	END
325183at33208	BUSCO325183				NA	3	3	3	3	3	3	3	2	3	3	0	3	1	3	1	3	3	3	3	3	3	3	3	3	3	3	3	3	END
338482at33208	BUSCO338482				NA	3	3	2	1	3	3	3	3	3	3	0	2	3	3	3	3	3	3	3	3	3	2	3	3	3	3	3	3	END
340577at33208	BUSCO340577				NA	3	3	3	3	3	3	3	2	3	3	3	2	2	2	0	3	3	3	3	3	3	2	3	3	3	3	3	3	END
382750at33208	BUSCO382750				NA	3	3	1	1	3	3	3	3	3	3	3	1	3	3	3	3	3	3	3	3	3	1	3	3	3	3	3	3	END
407472at33208	BUSCO407472				NA	3	3	3	1	3	3	3	3	3	3	3	3	3	3	3	3	1	1	3	1	3	3	3	3	3	3	3	3	END
414579at33208	BUSCO414579				NA	3	3	0	2	3	3	3	3	3	3	3	3	3	3	2	3	3	3	3	3	3	0	3	3	3	3	3	3	END
422751at33208	BUSCO422751				NA	1	2	3	3	3	3	3	2	3	3	2	3	1	3	2	3	3	3	3	3	3	3	3	3	3	3	3	3	END
452208at33208	BUSCO452208				NA	3	3	3	1	3	3	3	3	3	3	2	3	3	3	2	2	3	3	3	3	3	1	3	3	2	3	3	3	END
458988at33208	BUSCO458988				NA	3	3	3	2	3	3	3	2	3	3	2	3	2	2	2	2	3	3	3	3	3	2	3	3	3	3	3	3	END
462325at33208	BUSCO462325				NA	3	3	3	1	3	3	3	3	3	3	1	3	3	1	3	3	3	3	3	3	3	3	3	3	1	3	3	3	END
464987at33208	BUSCO464987				NA	3	3	3	3	3	3	3	2	2	3	2	2	3	3	3	3	3	3	3	3	3	1	3	2	2	3	3	3	END
465092at33208	BUSCO465092				NA	3	3	3	1	3	3	3	2	3	3	0	3	2	3	2	3	3	3	3	3	3	3	3	3	3	3	3	3	END
465512at33208	BUSCO465512				NA	3	3	3	3	3	3	3	2	3	3	2	2	2	2	2	2	3	3	3	3	3	2	3	3	3	3	3	3	END
468359at33208	BUSCO468359				NA	3	3	3	1	3	3	3	2	3	3	2	3	2	2	2	3	3	3	3	3	3	3	3	3	2	3	3	3	END
470523at33208	BUSCO470523				NA	3	3	3	3	1	3	3	3	2	3	2	3	2	2	2	3	3	3	3	3	3	3	3	2	3	3	3	3	END
475826at33208	BUSCO475826				NA	3	3	3	1	3	3	3	1	3	3	3	2	3	3	2	2	3	3	3	3	3	2	3	3	3	3	3	3	END
482691at33208	BUSCO482691				NA	3	3	3	3	3	3	3	3	2	3	2	3	2	2	2	3	1	3	3	3	3	2	3	3	3	3	3	3	END
485003at33208	BUSCO485003				NA	3	3	1	3	3	3	3	3	3	3	0	3	3	3	2	2	3	3	3	3	3	2	3	3	3	3	3	3	END
516078at33208	BUSCO516078				NA	3	2	3	1	3	3	3	3	3	3	2	3	2	2	3	3	3	3	3	3	3	3	3	2	3	3	2	3	END
517968at33208	BUSCO517968				NA	3	0	3	1	3	3	3	3	3	3	3	3	3	3	3	3	3	3	3	3	3	3	3	3	3	3	0	3	END
524322at33208	BUSCO524322				NA	3	3	3	3	3	3	3	3	3	3	3	2	2	0	2	2	3	3	3	3	3	2	3	3	3	3	3	3	END
527406at33208	BUSCO527406				NA	1	3	3	3	3	3	3	2	3	3	2	3	2	3	2	2	3	3	3	3	3	2	3	3	3	3	3	3	END
529092at33208	BUSCO529092				NA	1	3	3	3	3	3	3	3	3	3	2	2	3	3	2	2	3	3	3	3	3	2	2	3	3	3	3	3	END
537470at33208	BUSCO537470				NA	3	3	3	1	3	3	3	3	3	3	2	3	2	3	2	2	3	3	3	3	2	3	3	3	2	3	3	3	END
539234at33208	BUSCO539234				NA	3	3	2	3	3	3	3	2	3	3	2	2	2	3	2	2	3	3	3	3	3	3	3	3	2	3	3	3	END
558552at33208	BUSCO558552				NA	1	3	3	1	3	3	3	3	3	0	3	3	3	3	3	3	3	3	3	3	3	2	3	3	3	3	3	3	END
562780at33208	BUSCO562780				NA	3	3	3	1	3	3	3	3	3	3	0	3	3	3	2	2	3	3	3	3	3	2	3	3	3	3	3	3	END
578354at33208	BUSCO578354				NA	3	3	3	1	3	3	3	3	3	3	0	2	2	2	3	3	3	3	3	3	3	3	3	3	3	3	3	3	END
592759at33208	BUSCO592759				NA	3	3	3	3	3	3	3	2	3	3	2	3	2	3	2	2	3	3	3	3	3	2	3	3	3	3	3	1	END
5951at33208	BUSCO5951				NA	3	3	3	3	3	3	3	3	3	3	2	2	2	1	2	2	3	3	3	3	3	2	3	3	3	3	3	3	END
619326at33208	BUSCO619326				NA	1	3	3	1	3	3	3	3	3	3	3	3	2	3	3	3	3	3	3	3	3	1	3	3	2	3	3	3	END
619415at33208	BUSCO619415				NA	3	2	3	3	3	3	3	3	3	3	2	2	2	2	2	3	3	3	3	3	3	1	3	3	3	3	3	3	END
621585at33208	BUSCO621585				NA	3	3	3	1	3	3	2	2	3	3	2	2	3	2	3	3	3	3	3	3	3	3	3	2	3	3	3	3	END
622270at33208	BUSCO622270				NA	3	3	3	1	3	3	3	3	3	2	3	3	1	3	2	3	3	3	3	3	3	1	3	3	3	3	3	3	END
633007at33208	BUSCO633007				NA	3	3	3	1	3	3	3	3	3	3	3	3	0	3	0	3	3	3	3	3	3	3	3	3	3	3	3	3	END
633619at33208	BUSCO633619				NA	3	3	3	1	3	3	3	3	3	3	3	3	3	3	3	3	3	3	3	0	3	0	3	3	3	3	3	3	END
109109at33208	BUSCO109109				NA	3	3	3	2	3	3	3	2	3	3	2	2	2	3	2	3	3	3	3	3	3	3	3	2	3	3	3	3	END
115878at33208	BUSCO115878				NA	3	3	3	1	3	3	3	3	3	3	3	0	3	3	2	2	3	3	3	3	3	3	3	3	3	3	3	3	END
184717at33208	BUSCO184717				NA	3	3	3	3	3	3	3	3	3	3	2	3	1	3	2	1	3	3	3	3	3	2	3	3	3	3	3	3	END
223234at33208	BUSCO223234				NA	3	3	3	2	3	3	3	3	3	3	2	3	3	1	3	2	3	3	3	3	3	3	3	3	3	1	3	3	END
255117at33208	BUSCO255117				NA	1	3	3	1	3	3	3	3	3	3	3	3	3	3	3	3	3	3	3	3	3	0	3	3	3	3	3	3	END
272605at33208	BUSCO272605				NA	3	3	3	1	3	3	3	3	3	3	3	2	2	3	2	2	3	3	3	3	3	2	3	3	3	3	3	3	END
306101at33208	BUSCO306101				NA	3	3	3	3	3	3	3	3	3	3	2	1	3	3	1	3	3	3	3	3	3	1	3	3	3	3	3	3	END
344581at33208	BUSCO344581				NA	1	3	3	3	3	3	3	3	0	3	3	3	3	3	3	3	3	3	3	3	3	1	3	3	3	3	3	3	END
366814at33208	BUSCO366814				NA	3	3	3	1	3	3	3	3	0	3	3	3	3	3	3	1	3	3	3	3	3	3	3	3	3	3	3	3	END
367596at33208	BUSCO367596				NA	3	3	3	3	3	3	3	1	3	3	2	2	3	1	3	3	3	3	3	3	3	3	3	3	2	3	3	3	END
379771at33208	BUSCO379771				NA	3	3	3	3	1	3	2	3	3	3	2	2	2	3	2	3	3	3	3	3	3	3	3	3	3	3	3	3	END
387079at33208	BUSCO387079				NA	3	3	3	3	3	3	3	2	3	2	1	3	3	3	2	2	3	3	3	3	3	2	3	3	3	3	3	3	END
416175at33208	BUSCO416175				NA	3	3	3	2	3	3	3	2	3	3	2	2	3	2	2	2	3	3	3	3	3	3	3	3	3	3	3	3	END
434863at33208	BUSCO434863				NA	3	3	2	3	3	3	3	3	3	3	2	3	2	2	2	2	3	3	3	3	3	2	3	3	3	3	3	3	END
457777at33208	BUSCO457777				NA	3	3	3	3	3	3	3	3	3	3	2	1	3	3	2	1	3	3	3	3	3	3	3	3	2	3	3	3	END
460518at33208	BUSCO460518				NA	3	3	3	1	3	3	3	2	3	3	2	3	3	3	1	3	3	3	3	3	3	3	3	2	3	3	3	3	END
476036at33208	BUSCO476036				NA	1	3	3	3	3	3	3	3	3	3	0	3	3	3	2	2	3	3	3	3	3	3	3	3	3	3	3	3	END
493148at33208	BUSCO493148				NA	3	3	3	3	3	3	3	3	3	3	0	3	1	3	2	2	3	3	3	3	3	3	3	3	3	3	3	3	END
502691at33208	BUSCO502691				NA	3	3	2	2	3	3	2	3	3	3	2	3	3	3	3	2	3	3	3	3	3	3	3	2	2	3	3	3	END
535367at33208	BUSCO535367				NA	3	3	3	3	3	3	3	2	3	3	3	3	2	3	3	3	1	3	3	1	3	2	3	3	3	3	3	3	END
556461at33208	BUSCO556461				NA	3	3	3	3	3	2	3	2	3	3	3	3	1	3	3	3	3	3	3	3	3	3	3	2	3	1	3	3	END
559576at33208	BUSCO559576				NA	3	3	3	1	3	3	3	3	2	3	0	3	3	3	3	3	3	3	3	3	3	2	3	3	3	3	3	3	END
561943at33208	BUSCO561943				NA	3	3	1	3	3	3	3	3	3	3	2	3	2	2	3	2	3	3	3	3	3	2	3	3	3	3	3	3	END
566527at33208	BUSCO566527				NA	2	3	3	1	3	3	3	3	3	3	3	2	1	3	3	3	3	3	3	3	3	2	3	3	3	3	3	3	END
576633at33208	BUSCO576633				NA	3	3	3	3	3	3	3	3	3	3	2	3	2	3	2	3	2	3	3	2	3	1	3	3	3	3	3	3	END
578959at33208	BUSCO578959				NA	3	3	3	3	3	3	3	3	3	3	2	2	2	2	2	3	1	3	3	3	3	3	3	3	3	3	3	3	END
581543at33208	BUSCO581543				NA	3	3	3	3	3	3	3	2	3	3	2	2	2	3	2	2	3	3	3	3	2	3	3	3	3	3	3	3	END
597816at33208	BUSCO597816				NA	1	3	3	3	3	3	3	2	3	3	0	2	3	3	3	3	3	3	3	3	3	3	3	3	3	3	3	3	END
598405at33208	BUSCO598405				NA	3	3	3	3	3	3	3	3	3	3	2	3	0	3	3	3	3	3	3	3	3	1	3	3	2	3	3	3	END
603239at33208	BUSCO603239				NA	3	3	3	1	3	3	3	3	3	3	0	3	3	3	3	3	3	3	3	3	3	1	3	3	3	3	3	3	END
613580at33208	BUSCO613580				NA	3	3	3	1	3	1	3	3	3	3	3	3	3	3	3	2	3	1	3	3	3	3	3	3	3	3	3	3	END
617441at33208	BUSCO617441				NA	1	3	3	1	3	3	3	3	3	3	0	3	3	3	3	3	3	3	3	3	3	3	3	3	3	3	3	3	END
636300at33208	BUSCO636300				NA	3	3	3	3	3	3	3	2	3	3	2	3	3	1	3	3	3	1	3	3	3	3	3	2	3	3	3	3	END
129179at33208	BUSCO129179				NA	3	3	3	3	3	3	3	2	3	3	2	2	2	2	3	3	3	3	3	3	3	2	3	3	3	3	3	3	END
134492at33208	BUSCO134492				NA	3	3	3	3	3	3	3	2	3	3	2	2	2	3	2	2	3	3	3	3	3	3	3	3	3	3	3	3	END
168924at33208	BUSCO168924				NA	3	3	1	1	3	3	3	3	3	3	2	3	3	3	3	2	3	3	3	3	3	3	3	3	3	3	3	3	END
191938at33208	BUSCO191938				NA	3	3	3	1	3	3	3	3	3	3	2	3	2	2	3	2	3	3	3	3	3	3	3	3	3	3	3	3	END
247183at33208	BUSCO247183				NA	3	3	3	1	3	3	3	3	3	3	2	3	3	3	3	2	3	3	3	3	3	2	3	3	2	3	3	3	END
285966at33208	BUSCO285966				NA	3	3	3	1	3	3	3	3	3	3	0	3	3	3	3	3	3	3	3	3	3	2	3	3	3	3	3	3	END
307109at33208	BUSCO307109				NA	3	3	3	1	3	3	3	3	3	3	3	3	3	3	3	2	3	3	3	3	3	3	3	3	3	0	3	3	END
338191at33208	BUSCO338191				NA	3	3	3	3	3	3	3	2	3	3	2	3	3	3	3	3	1	3	3	1	3	3	3	3	3	3	3	3	END
386666at33208	BUSCO386666				NA	3	3	3	1	3	3	3	3	3	3	2	3	2	2	3	3	3	3	3	3	3	2	3	3	3	3	3	3	END
464312at33208	BUSCO464312				NA	2	3	3	3	3	3	3	2	3	3	2	3	2	3	2	2	3	3	3	3	3	3	3	3	3	3	3	3	END
469367at33208	BUSCO469367				NA	3	3	3	3	3	3	3	3	3	3	2	3	2	2	2	2	3	3	3	3	3	2	3	3	3	3	3	3	END
503333at33208	BUSCO503333				NA	3	3	3	1	3	3	3	2	3	3	2	2	3	3	3	3	3	3	3	3	3	3	3	2	3	3	3	3	END
545641at33208	BUSCO545641				NA	3	2	3	3	3	3	3	2	3	3	2	3	2	3	2	2	3	3	3	3	3	3	3	3	3	3	3	3	END
551831at33208	BUSCO551831				NA	3	3	3	2	3	3	3	3	3	3	2	3	3	3	0	2	3	3	3	3	3	3	3	3	3	3	3	3	END
561054at33208	BUSCO561054				NA	3	2	2	2	3	3	3	2	3	3	3	3	3	3	2	2	3	3	3	3	3	3	3	3	3	3	3	3	END
568022at33208	BUSCO568022				NA	3	3	3	3	3	3	3	3	3	3	0	3	3	3	2	2	3	3	3	3	3	3	3	3	2	3	3	3	END
581717at33208	BUSCO581717				NA	3	3	3	1	3	3	3	3	3	3	1	3	3	3	3	1	3	3	3	3	3	3	3	3	3	3	3	3	END
584023at33208	BUSCO584023				NA	1	2	3	1	3	3	3	3	3	3	3	3	3	3	3	3	3	3	3	3	3	3	3	3	3	3	2	3	END
595010at33208	BUSCO595010				NA	3	3	3	1	3	3	3	3	3	3	2	3	3	3	3	3	3	3	3	3	3	3	3	2	3	3	3	1	END
620546at33208	BUSCO620546				NA	1	3	3	1	3	3	3	3	3	3	3	3	3	3	3	3	3	3	3	3	3	3	3	3	3	3	3	1	END
63697at33208	BUSCO63697				NA	3	3	3	1	3	3	3	3	3	3	2	3	2	3	2	3	3	3	3	3	3	3	3	3	2	3	3	3	END
194754at33208	BUSCO194754				NA	3	3	3	3	3	3	3	2	3	3	2	3	3	3	3	3	3	3	3	3	3	2	3	3	3	3	3	1	END
312577at33208	BUSCO312577				NA	3	3	3	2	3	3	3	2	3	3	3	3	3	2	2	3	3	3	3	3	3	3	3	2	3	3	3	3	END
332870at33208	BUSCO332870				NA	3	3	3	3	3	3	3	2	2	3	2	3	3	3	2	3	3	3	3	3	3	3	3	3	2	3	3	3	END
364694at33208	BUSCO364694				NA	3	3	3	3	3	3	3	3	3	3	2	2	3	3	2	2	3	3	3	3	3	2	3	3	3	3	3	3	END
368670at33208	BUSCO368670				NA	3	3	3	1	3	3	2	2	3	3	3	2	3	3	3	3	3	3	3	3	3	3	3	3	3	3	3	3	END
428202at33208	BUSCO428202				NA	3	3	3	2	3	3	3	3	3	2	2	3	3	3	3	3	3	3	3	3	3	1	3	3	3	3	3	3	END
477939at33208	BUSCO477939				NA	3	3	1	3	3	3	3	3	3	3	0	3	3	3	3	3	3	3	3	3	3	3	3	3	3	3	3	3	END
495926at33208	BUSCO495926				NA	3	3	3	1	3	3	3	3	3	3	3	2	3	3	3	3	3	3	3	3	3	1	3	3	3	3	3	3	END
508188at33208	BUSCO508188				NA	3	3	3	3	3	3	3	3	3	3	2	2	3	3	3	2	3	3	3	3	3	3	2	2	3	3	3	3	END
515410at33208	BUSCO515410				NA	3	3	3	3	3	3	3	3	3	3	3	2	2	2	3	3	3	3	1	3	3	3	3	3	3	3	3	3	END
530431at33208	BUSCO530431				NA	3	3	3	1	3	3	3	3	3	3	3	3	3	3	3	0	3	3	3	3	3	3	3	3	3	3	3	3	END
535524at33208	BUSCO535524				NA	3	3	3	3	1	3	3	3	3	2	2	3	3	3	2	3	3	3	3	3	3	3	3	3	3	3	3	3	END
545063at33208	BUSCO545063				NA	3	3	3	1	3	3	3	3	3	2	3	3	3	3	3	3	3	3	3	3	3	2	3	3	2	3	3	3	END
555390at33208	BUSCO555390				NA	3	3	3	3	3	2	3	1	3	3	2	2	3	3	3	3	3	3	3	3	3	3	3	3	3	3	3	3	END
561878at33208	BUSCO561878				NA	3	3	3	3	3	3	3	3	3	3	3	3	3	3	3	2	1	3	3	1	3	3	3	3	3	3	3	3	END
563832at33208	BUSCO563832				NA	1	3	3	1	3	3	3	3	3	3	3	3	3	3	3	3	3	3	3	3	3	2	3	3	3	3	3	3	END
584373at33208	BUSCO584373				NA	3	3	1	1	3	3	3	3	3	3	3	2	3	3	3	3	3	3	3	3	3	3	3	3	3	3	3	3	END
594842at33208	BUSCO594842				NA	3	3	3	3	3	3	1	3	3	3	3	3	3	3	3	1	3	3	3	3	3	2	3	3	3	3	3	3	END
347600at33208	BUSCO347600				NA	3	3	3	1	3	3	3	3	3	3	3	3	3	3	3	1	3	3	3	3	3	3	3	3	3	3	3	3	END
382000at33208	BUSCO382000				NA	3	3	3	3	3	3	3	1	3	3	3	3	3	3	3	1	3	3	3	3	3	3	3	3	3	3	3	3	END
403171at33208	BUSCO403171				NA	3	3	3	1	3	3	3	3	3	3	3	3	3	3	3	1	3	3	3	3	3	3	3	3	3	3	3	3	END
455512at33208	BUSCO455512				NA	3	3	3	3	3	3	3	3	3	3	3	3	3	2	3	1	3	3	3	3	2	3	3	3	3	3	3	3	END
572074at33208	BUSCO572074				NA	3	3	3	3	1	3	3	3	3	3	3	3	3	3	3	1	3	3	3	3	3	3	3	3	3	3	3	3	END
618421at33208	BUSCO618421				NA	1	3	3	1	3	3	3	3	3	3	3	3	3	3	3	3	3	3	3	3	3	3	3	3	3	3	3	3	END
157109at33208	BUSCO157109				NA	3	3	3	3	1	3	3	3	3	3	2	3	3	3	3	3	3	3	3	3	3	3	3	3	3	3	3	3	END
208219at33208	BUSCO208219				NA	3	3	3	3	3	3	3	3	3	3	2	2	3	3	3	2	3	3	3	3	3	3	3	3	3	3	3	3	END
363851at33208	BUSCO363851				NA	3	3	3	3	3	3	3	3	3	3	3	3	2	2	3	3	3	3	3	3	3	2	3	3	3	3	3	3	END
422158at33208	BUSCO422158				NA	3	3	3	1	3	3	3	3	3	3	3	3	3	3	3	3	3	3	3	3	3	2	3	3	3	3	3	3	END
448514at33208	BUSCO448514				NA	3	3	3	1	3	3	3	3	3	3	3	3	3	3	2	3	3	3	3	3	3	3	3	3	3	3	3	3	END
566116at33208	BUSCO566116				NA	3	3	3	3	3	3	3	3	3	3	3	3	3	2	2	3	3	3	3	3	3	2	3	3	3	3	3	3	END
618516at33208	BUSCO618516				NA	3	3	3	1	3	3	3	3	3	3	2	3	3	3	3	3	3	3	3	3	3	3	3	3	3	3	3	3	END
631173at33208	BUSCO631173				NA	3	3	3	1	3	3	3	3	3	3	3	3	3	3	3	2	3	3	3	3	3	3	3	3	3	3	3	3	END
257141at33208	BUSCO257141				NA	3	3	3	3	3	3	3	3	3	2	2	3	3	3	3	3	3	3	3	3	3	3	3	3	3	3	3	3	END
438433at33208	BUSCO438433				NA	3	3	3	3	3	3	3	3	3	3	3	3	3	3	3	1	3	3	3	3	3	3	3	3	3	3	3	3	END
529708at33208	BUSCO529708				NA	1	3	3	3	3	3	3	3	3	3	3	3	3	3	3	3	3	3	3	3	3	3	3	3	3	3	3	3	END
577068at33208	BUSCO577068				NA	3	3	3	1	3	3	3	3	3	3	3	3	3	3	3	3	3	3	3	3	3	3	3	3	3	3	3	3	END
603370at33208	BUSCO603370				NA	3	3	3	1	3	3	3	3	3	3	3	3	3	3	3	3	3	3	3	3	3	3	3	3	3	3	3	3	END
END	END	END	END	END	END	END	END	END	END	END	END	END	END	END	END	END	END	END	END	END	END	END	END	END	END	END	END	END	END	END	END	END	END	END

## Sheet: Table_S8
Supplementary file S3 - Table S8 - BUSCO Eukaryota matrix used for constructing SM_4. BUSCO gene ditribution in Medusozoa. 3= Complete; 2=Fragmented; 1=Duplicated; 0=Absent.
BUSCO orthodb id	Figure ID	Organism	Aurelia coerulea* [California]	Hydra vulgaris	Hydra vulgaris	Craspedacusta sowerbii	Nemopilema nomurai	Morbakka virulenta	Hydra viridissima	Hydra oligactis	Aurelia coerulea* [Japan]	Aurelia aurita [Baltic sea strain]	Alatina alata	Chrysaora fuscescens	Alatinidae sp. Z8VKAUB7J3	Carybdea marsupialis	Aurelia coerulea	Chrysaora chesapeakei	Chrysaora quinquecirrha	Sanderia malayensis	Rhopilema esculentum	Chrysaora quinquecirrha	Hydra viridissima	Chrysaora achlyos	Cassiopea andromeda	Calvadosia cruxmelitensis	Cassiopea xamachana	Clytia hemisphaerica	Hydra vulgaris	Rhopilema esculentum	END
		Source	Gold et al 2019	Chapman et al 2010	Chapman et al 2010	IRIDIAN GENOMES	Kim et al., 2019	Khalturin et al 2019	Vogg et al 2019	Vogg et al 2019	Khalturin et al 2019	Khalturin et al 2019	Ohdera et al 2019	IRIDIAN GENOMES	IRIDIAN GENOMES	IRIDIAN GENOMES	IRIDIAN GENOMES	IRIDIAN GENOMES	Xia et al 2020	Nong et al 2020	Nong et al, 2020	Xia et al 2020 (2)	Hamada et al 2020	IRIDIAN GENOMES	University Medical Center Groningen (UMCG)	Ohdera et al 2019	Ohdera et al 2019	Leclère et al 2019	NHGRI	Li et al 2020
		NCBI Assembly Accession	not_informed	GCA_000004095	GCA_000219015	GCA_003687565	GCA_003864495	GCA_003991215	GCA_004118115	GCA_004118135	GCA_004194395	GCA_004194415	GCA_008930755	GCA_009936425	GCA_010016025	GCA_010016065	GCA_011634815	GCA_011763395	GCA_012295145	GCA_013076295	GCA_013076305	GCA_014526335	GCA_014706445	GCA_015164055	GCA_018155075	GCA_900245855	GCA_900291935	GCA_902728285	not_informed	not_informed
		Biogenome score	0.1.0	0.0.0	0.0.0	0.0.0	1.2.0	0.2.0	0.0.0	0.0.0	0.1.0	0.2.0	0.0.0	0.0.0	0.1.0	0.0.0	0.1.0	0.1.0	1.1.0	1.2.0	1.3.0	1.2.0	0.2.0	0.1.0	0.1.0	0.0.0	0.0.0	1.2.0	0.2.0	2.3.1
		Completeness by BUSCO (n=255)	C:218 [S:159, D:59], F:31, M:6	C:230 [S:227, D:3], F:19, M:6	C:214 [S:199, D:15], F:32, M:9	C:182 [S:101, D:81], F:58, M:15	C:235 [S:217, D:18], F:13, M:7	C:184 [S:184, D:0], F:0, M:71	C:212 [S:192, D:20], F:35, M:8	C:102 [S:81, D:21], F:109, M:44	C:203 [S:202, D:1], F:35, M:17	C:206 [S:202, D:4], F:30, M:19	C:35 [S:33, D:2], F:110, M:110	C:110 [S:101, D:9], F:105, M:40	C:85 [S:73, D:12], F:5, M:165	C:119 [S:99, D:20], F:0, M:136	C:81 [S:75, D:6], F:93, M:81	C:95 [S:72, D:23], F:104, M:56	C:211 [S:169, D:42], F:23, M:21	C:239 [S:231, D:8], F:9, M:7	C:236 [S:235, D:1], F:12, M:7	C:211 [S:174, D:37], F:23, M:21	C:242 [S:238, D:4], F:10, M:3	C:103 [S:65, D:38], F:110, M:42	C:225 [S:224, D:1], F:20, M:10	C:166 [S:163, D:3], F:65, M:24	C:161 [S:157, D:4], F:65, M:29	C:231 [S:217, D:14], F:16, M:8	C:238 [S:236, D:2], F:12, M:5	C:238 [S:231, D:7], F:11, M:6
1217666at2759	BUSCO1217666		3	3	3	3	3	3	3	3	3	3	3	3	3	3	3	3	3	3	3	3	3	2	3	3	3	3	3	3
1025450at2759	BUSCO1025450		3	3	3	3	3	3	3	3	3	3	3	3	3	3	3	2	3	3	3	3	3	3	3	0	3	3	3	3
543764at2759	BUSCO543764		3	3	3	1	3	3	3	2	3	3	2	3	3	3	2	3	3	3	3	3	3	2	3	3	3	3	3	3
1479417at2759	BUSCO1479417		3	3	3	3	3	3	3	3	3	3	0	3	3	3	0	3	3	3	3	3	3	3	3	3	3	3	3	3
1291729at2759	BUSCO1291729		3	3	3	1	3	3	3	3	3	3	0	3	3	3	3	2	3	3	3	3	3	3	3	3	3	3	3	3
931188at2759	BUSCO931188		3	3	3	3	3	3	2	2	3	3	1	3	3	3	2	3	3	3	3	3	3	3	3	3	3	2	3	3
1057950at2759	BUSCO1057950		1	3	3	3	3	3	3	3	3	3	2	2	1	3	2	3	3	3	3	3	3	3	3	3	3	3	3	3
673132at2759	BUSCO673132		3	3	3	3	3	3	3	3	3	3	2	1	3	3	1	3	3	3	3	3	3	1	3	3	3	3	3	3
1623701at2759	BUSCO1623701		3	3	3	3	3	3	1	1	3	3	3	3	3	3	3	1	3	3	3	3	3	2	3	3	3	3	3	3
450058at2759	BUSCO450058		3	3	3	3	3	3	3	2	3	3	2	3	0	3	3	2	3	3	3	3	3	3	3	2	3	3	3	3
1355894at2759	BUSCO1355894		3	3	2	1	3	3	3	2	3	3	2	3	0	3	3	3	3	3	3	3	3	3	3	3	3	3	3	3
1096688at2759	BUSCO1096688		3	3	3	1	3	3	3	2	3	3	2	2	3	3	3	3	3	3	3	3	3	2	3	2	2	3	3	3
457861at2759	BUSCO457861		3	3	1	3	3	3	3	3	3	3	0	3	3	3	2	2	3	3	3	3	3	2	3	3	3	3	3	3
956854at2759	BUSCO956854		3	3	3	1	3	3	3	3	3	3	0	3	3	3	3	1	3	3	3	3	3	2	3	3	3	3	3	3
1266231at2759	BUSCO1266231		3	3	3	3	3	3	3	2	2	3	2	2	3	3	2	3	3	3	3	3	3	1	3	2	2	3	3	3
1200489at2759	BUSCO1200489		1	3	3	1	3	3	3	3	3	3	0	3	3	3	3	3	3	3	3	3	3	1	3	3	3	3	3	3
844748at2759	BUSCO844748		3	3	3	1	3	3	3	3	3	3	3	3	3	3	3	3	1	1	3	1	3	2	3	3	3	3	3	3
1079130at2759	BUSCO1079130		3	3	3	3	3	3	1	3	3	3	2	3	0	3	2	2	3	3	3	3	3	2	3	3	3	3	3	3
1260807at2759	BUSCO1260807		3	3	3	1	3	3	3	3	3	3	2	3	3	3	1	1	3	3	3	3	3	1	3	3	3	3	3	3
905026at2759	BUSCO905026		3	1	1	1	3	3	3	3	3	3	3	3	3	0	3	3	3	3	3	3	3	3	3	3	3	3	3	3
774318at2759	BUSCO774318		3	3	3	3	3	3	3	3	3	3	2	2	0	3	2	3	3	3	3	3	3	2	3	3	3	3	3	1
1051021at2759	BUSCO1051021		1	3	3	1	3	3	3	1	2	3	3	3	3	3	2	3	3	3	3	3	3	2	3	3	3	3	3	3
911863at2759	BUSCO911863		3	3	3	3	3	3	3	2	3	3	2	2	0	3	2	3	3	3	2	3	3	3	3	2	3	3	3	3
418107at2759	BUSCO418107		1	3	3	3	3	3	3	0	3	3	0	3	3	3	3	2	3	3	3	3	3	3	3	3	3	3	3	3
655400at2759	BUSCO655400		3	3	3	1	3	3	3	1	3	3	2	1	3	1	3	3	3	3	3	3	3	3	3	3	3	3	3	3
1322642at2759	BUSCO1322642		3	3	3	1	3	3	3	3	3	3	0	3	3	1	3	3	3	3	3	3	3	1	3	3	3	3	3	3
855834at2759	BUSCO855834		3	2	2	3	3	3	3	2	3	3	2	2	3	3	2	2	3	3	3	3	3	2	3	3	3	2	2	3
1526152at2759	BUSCO1526152		1	3	3	1	3	3	1	1	3	3	1	3	3	3	3	3	3	3	3	3	3	3	3	3	3	3	3	3
83779at2759	BUSCO83779		3	3	3	3	1	3	3	3	3	3	0	3	0	1	3	3	3	3	3	3	3	3	3	3	3	3	3	3
1178688at2759	BUSCO1178688		2	3	3	3	3	0	3	2	3	3	2	3	3	1	3	3	3	3	3	3	2	3	3	2	3	3	3	3
1111142at2759	BUSCO1111142		3	3	3	2	3	3	3	3	3	3	2	2	3	0	2	2	3	3	3	3	3	1	3	3	3	3	3	3
1220881at2759	BUSCO1220881		3	3	3	3	1	3	3	3	3	3	3	2	3	3	2	2	3	3	2	3	3	2	3	2	2	3	3	2
1287094at2759	BUSCO1287094		3	3	3	1	3	3	3	3	3	3	3	1	0	0	3	3	3	3	3	3	3	3	3	3	3	3	3	3
1504863at2759	BUSCO1504863		3	3	3	1	3	3	3	3	3	3	2	2	3	3	3	3	0	3	3	0	3	3	3	3	3	3	3	3
834694at2759	BUSCO834694		3	3	3	3	3	3	3	2	3	3	2	2	3	3	2	1	3	3	3	3	3	2	1	2	3	3	3	3
1194691at2759	BUSCO1194691		1	3	3	3	3	3	2	0	3	3	2	2	3	3	2	3	3	3	3	3	3	2	3	3	2	3	3	3
751335at2759	BUSCO751335		3	3	3	3	3	3	2	2	3	3	2	3	0	3	2	2	1	3	3	3	3	3	3	3	2	3	3	3
858842at2759	BUSCO858842		3	3	3	1	3	3	3	3	3	3	3	3	0	3	3	3	1	1	3	1	3	3	3	3	3	3	3	3
1488235at2759	BUSCO1488235		3	3	3	1	3	3	1	1	3	0	3	2	3	3	3	2	3	3	3	3	3	3	3	3	3	3	3	3
878143at2759	BUSCO878143		3	3	1	3	3	3	1	3	3	3	2	2	0	3	3	3	3	3	3	3	1	3	3	3	3	3	3	3
1090038at2759	BUSCO1090038		3	3	3	1	3	3	3	1	3	3	3	3	0	3	3	3	1	3	3	1	3	3	3	3	3	3	3	3
156083at2759	BUSCO156083		3	3	3	3	3	3	3	2	3	3	2	2	2	0	2	2	3	3	3	3	3	2	3	3	2	3	3	3
891751at2759	BUSCO891751		3	3	3	1	3	3	3	3	0	3	3	3	3	3	3	3	1	3	3	1	3	1	3	3	3	3	3	3
582756at2759	BUSCO582756		3	3	2	1	3	3	3	3	3	3	0	2	0	3	3	3	3	3	3	3	3	2	3	3	3	3	3	3
1014314at2759	BUSCO1014314		3	3	3	2	1	3	3	2	3	3	2	3	3	3	0	3	3	3	3	3	3	1	3	2	3	3	3	3
1259741at2759	BUSCO1259741		3	3	3	3	3	3	3	3	3	3	2	2	0	0	2	3	3	3	3	3	3	2	3	3	3	1	3	3
1236198at2759	BUSCO1236198		1	3	3	1	3	3	3	1	3	0	3	3	3	3	3	3	3	3	3	3	3	2	3	3	3	1	3	3
1249159at2759	BUSCO1249159		3	3	3	3	3	3	3	2	3	3	2	2	0	3	2	2	1	3	3	3	3	3	3	2	2	3	3	3
1405146at2759	BUSCO1405146		3	3	3	1	3	3	1	2	3	3	0	3	0	3	2	3	3	3	3	3	3	3	3	3	3	3	3	3
1314980at2759	BUSCO1314980		3	3	3	2	3	3	3	2	3	3	2	2	0	0	3	2	3	3	3	3	3	2	3	3	3	3	3	3
1233814at2759	BUSCO1233814		3	3	3	1	3	3	2	2	3	3	2	3	0	3	2	2	3	3	3	3	3	2	3	3	2	3	3	3
1370285at2759	BUSCO1370285		3	3	3	2	3	3	2	2	3	3	3	2	0	0	3	2	3	3	3	3	3	2	3	3	3	3	3	3
817008at2759	BUSCO817008		2	3	3	1	3	3	3	2	3	0	2	3	0	3	3	3	3	3	3	3	3	2	3	3	3	3	3	3
975158at2759	BUSCO975158		3	3	3	3	3	3	3	3	3	3	2	3	3	0	0	2	3	3	3	3	3	0	3	3	2	3	3	3
604979at2759	BUSCO604979		3	3	3	2	3	3	3	2	3	3	0	3	3	3	2	0	3	3	3	3	3	0	3	3	3	3	3	3
1161199at2759	BUSCO1161199		3	3	3	3	3	3	3	3	3	3	2	2	0	3	2	2	2	3	3	2	3	2	3	2	2	3	3	3
1106766at2759	BUSCO1106766		3	3	3	3	3	3	3	3	2	3	2	0	0	3	2	2	3	3	3	3	3	2	3	3	2	3	3	3
375960at2759	BUSCO375960		3	3	3	3	3	3	3	2	3	3	0	3	0	0	3	1	3	3	3	3	3	3	3	3	3	3	3	3
245208at2759	BUSCO245208		3	3	3	1	3	3	3	3	3	2	2	3	0	3	0	2	3	3	3	3	3	2	3	3	2	3	3	3
320059at2759	BUSCO320059		3	3	3	3	3	3	3	3	3	3	0	2	3	3	0	0	3	3	3	3	3	2	3	2	2	3	3	3
1287401at2759	BUSCO1287401		1	3	3	1	3	3	1	2	3	2	0	3	3	3	3	3	3	3	3	3	3	1	3	3	3	3	3	3
917326at2759	BUSCO917326		2	3	3	3	3	3	1	1	3	3	2	2	0	3	2	2	3	3	3	3	3	2	3	3	3	3	3	3
426305at2759	BUSCO426305		1	3	3	1	3	3	3	1	3	3	3	2	0	3	3	3	3	3	3	3	3	2	3	3	3	1	3	3
1053181at2759	BUSCO1053181		3	3	3	3	3	3	3	3	3	3	0	3	0	0	3	2	3	3	3	3	3	1	3	3	2	3	3	3
1128607at2759	BUSCO1128607		3	3	1	3	3	3	1	1	3	3	2	3	1	1	3	3	3	3	3	3	3	3	3	3	3	1	3	3
491869at2759	BUSCO491869		3	3	3	2	3	3	3	3	3	3	3	2	1	3	2	1	1	3	3	1	3	2	2	3	3	3	3	3
1193442at2759	BUSCO1193442		3	3	3	2	3	3	3	2	3	3	0	3	0	0	3	2	3	3	3	3	3	2	3	3	3	3	3	3
836599at2759	BUSCO836599		3	3	3	3	3	3	2	2	3	2	2	2	0	0	2	3	3	3	3	3	3	3	3	2	3	3	3	3
1323575at2759	BUSCO1323575		1	3	3	3	3	3	2	0	3	3	2	3	0	3	2	3	3	3	3	3	2	2	3	3	2	3	3	3
1395649at2759	BUSCO1395649		3	3	3	1	3	3	3	3	3	3	2	3	3	1	3	2	0	3	3	0	3	2	3	2	3	3	3	3
1404162at2759	BUSCO1404162		3	3	3	1	3	3	3	2	3	3	2	2	0	0	2	2	3	3	3	3	3	2	3	3	3	3	3	3
142542at2759	BUSCO142542		3	3	3	3	3	3	3	2	3	3	0	0	2	0	2	2	3	3	3	3	3	2	3	3	3	3	3	3
1552706at2759	BUSCO1552706		1	3	1	3	3	3	3	1	3	3	2	3	0	3	3	1	3	3	3	3	1	3	3	3	3	3	3	3
296129at2759	BUSCO296129		3	3	3	3	3	3	2	2	3	3	2	2	0	0	2	2	3	3	3	3	3	2	3	2	3	3	3	3
814241at2759	BUSCO814241		3	3	3	2	3	3	3	3	3	3	2	2	0	3	2	2	3	0	3	3	3	2	3	2	2	3	3	3
720340at2759	BUSCO720340		1	3	3	1	3	3	3	2	3	3	2	3	0	1	3	1	3	1	3	3	3	3	3	3	3	3	3	3
1003258at2759	BUSCO1003258		1	3	3	3	3	0	1	3	3	3	3	2	3	0	3	2	3	3	3	3	3	2	3	3	3	3	3	1
97116at2759	BUSCO97116		3	3	2	3	3	3	3	2	3	3	2	2	0	0	2	1	3	3	3	3	3	2	3	3	2	3	3	3
1398309at2759	BUSCO1398309		3	3	3	3	3	3	2	2	3	2	3	1	0	0	2	2	3	3	3	3	3	2	3	2	3	3	3	3
1115196at2759	BUSCO1115196		1	3	3	3	3	3	3	3	2	3	2	2	0	0	2	2	3	3	3	3	3	3	2	2	3	3	3	3
1379600at2759	BUSCO1379600		3	3	3	1	3	3	3	2	3	3	2	2	0	0	2	2	3	3	3	3	3	2	3	3	2	3	3	3
1377237at2759	BUSCO1377237		1	3	3	2	3	3	2	2	3	3	2	3	0	0	2	1	3	3	3	3	3	3	3	3	3	3	3	3
1284731at2759	BUSCO1284731		1	3	3	1	3	3	3	3	3	3	2	3	3	0	2	2	1	3	3	1	3	2	3	3	3	3	3	3
453044at2759	BUSCO453044		3	3	3	3	3	3	2	2	3	3	2	2	0	0	2	2	3	3	3	3	3	2	3	2	2	3	3	3
1257440at2759	BUSCO1257440		1	3	3	1	3	3	3	2	3	3	2	3	3	3	2	2	1	1	3	3	3	1	3	3	2	3	3	3
1440961at2759	BUSCO1440961		3	3	3	1	3	3	3	2	2	3	0	2	3	0	3	2	3	3	3	3	3	3	3	2	1	3	3	3
549762at2759	BUSCO549762		3	3	3	3	3	3	3	2	3	2	3	2	0	0	2	3	1	3	3	1	3	2	3	3	3	3	3	3
1426075at2759	BUSCO1426075		1	3	1	3	1	3	3	3	3	3	0	2	3	0	2	2	3	3	3	3	3	3	3	3	3	3	3	3
1626636at2759	BUSCO1626636		1	3	3	1	3	3	3	1	3	3	2	2	3	3	3	3	1	3	3	1	3	1	3	3	2	3	3	3
598949at2759	BUSCO598949		3	3	3	3	3	3	3	3	3	3	0	0	0	3	0	2	3	3	3	3	2	2	3	3	3	3	3	3
1324510at2759	BUSCO1324510		3	3	3	2	3	3	3	0	3	3	0	2	1	0	3	3	3	3	3	3	3	1	3	3	3	3	3	3
1474000at2759	BUSCO1474000		2	3	2	3	1	3	2	2	2	3	2	3	0	1	2	3	3	3	3	3	3	2	3	3	2	3	3	3
1620056at2759	BUSCO1620056		1	3	3	1	3	3	3	3	3	2	2	2	0	0	3	3	3	3	3	3	3	1	3	3	2	3	3	3
1567796at2759	BUSCO1567796		3	3	3	3	3	3	3	1	2	3	2	2	0	3	2	3	1	3	3	1	3	0	3	3	3	3	3	3
1513531at2759	BUSCO1513531		3	3	3	2	3	3	3	1	3	0	2	3	3	3	3	3	0	3	3	0	3	2	3	3	3	3	3	1
1576404at2759	BUSCO1576404		1	3	3	3	3	3	3	2	3	3	2	3	0	0	2	2	3	3	3	3	3	2	3	3	2	3	3	1
1558822at2759	BUSCO1558822		2	3	1	3	2	3	3	1	2	2	3	2	3	3	2	2	3	2	3	3	3	2	2	2	2	3	3	3
100698at2759	BUSCO100698		2	3	3	2	3	3	3	2	3	3	2	0	0	0	2	3	3	3	3	3	3	2	3	2	3	3	3	3
944899at2759	BUSCO944899		3	3	3	3	3	0	3	2	3	3	2	2	0	3	2	2	3	3	3	3	3	0	3	2	2	3	3	3
1076134at2759	BUSCO1076134		1	3	3	3	3	3	3	2	3	3	0	3	0	0	2	2	3	3	3	3	3	3	2	3	2	3	3	3
1085752at2759	BUSCO1085752		1	3	3	1	3	3	3	3	3	3	2	2	2	0	2	0	3	3	3	3	3	2	3	2	3	3	3	3
664730at2759	BUSCO664730		3	3	3	3	3	3	1	3	2	3	2	3	1	1	3	3	1	3	3	1	3	1	3	1	3	3	3	3
1545004at2759	BUSCO1545004		3	3	3	1	3	3	3	3	3	3	3	2	0	0	3	3	1	3	3	1	3	1	3	2	3	3	3	3
1264469at2759	BUSCO1264469		3	3	3	1	3	0	3	3	3	3	0	3	0	1	2	3	3	3	3	3	3	3	3	3	3	3	3	1
1157302at2759	BUSCO1157302		1	2	2	3	3	3	3	2	3	2	2	0	3	0	2	2	3	3	3	3	3	3	3	3	3	3	2	3
390348at2759	BUSCO390348		3	3	1	2	3	3	3	3	3	3	2	3	1	1	3	3	3	3	3	3	1	1	3	1	1	3	3	3
1223488at2759	BUSCO1223488		1	3	3	1	3	3	3	2	2	3	2	2	3	1	3	3	1	3	3	1	2	2	3	3	3	3	3	3
1421503at2759	BUSCO1421503		3	1	1	1	3	3	3	1	3	3	0	1	3	3	3	3	3	3	3	3	3	1	3	3	3	3	1	3
1575179at2759	BUSCO1575179		1	3	3	3	3	3	1	3	3	3	2	3	0	1	3	1	3	1	3	3	3	3	3	3	3	0	3	3
975557at2759	BUSCO975557		1	3	2	3	3	3	3	2	3	3	2	1	0	0	2	2	3	3	3	3	3	2	3	3	2	3	3	3
1087488at2759	BUSCO1087488		3	3	3	1	3	3	3	3	3	3	2	2	0	0	2	0	1	3	3	3	3	2	3	3	3	3	3	3
865202at2759	BUSCO865202		1	3	3	2	3	3	3	3	3	3	0	2	0	3	0	2	2	3	3	2	3	2	3	3	3	3	3	3
1617752at2759	BUSCO1617752		1	3	3	1	3	0	3	3	3	3	2	2	0	3	2	0	3	3	3	3	3	2	3	3	3	3	3	3
759498at2759	BUSCO759498		3	3	3	3	3	3	3	0	3	3	0	3	0	1	2	0	3	3	3	3	3	3	3	2	2	3	3	3
1454155at2759	BUSCO1454155		3	3	3	1	3	0	3	3	1	1	0	3	0	3	3	3	3	3	3	3	3	1	3	3	3	3	3	3
1445102at2759	BUSCO1445102		3	3	2	2	3	3	0	3	3	3	2	3	0	3	2	0	3	3	3	3	3	3	2	2	2	2	3	3
671846at2759	BUSCO671846		1	3	3	2	3	0	3	2	3	3	0	3	0	0	3	2	3	3	3	3	3	3	3	3	3	3	3	3
1269244at2759	BUSCO1269244		3	3	3	2	3	0	3	2	3	2	2	3	0	0	3	0	3	3	3	3	3	3	3	3	2	3	3	3
1430056at2759	BUSCO1430056		1	3	3	3	3	3	3	2	3	3	2	2	0	3	3	1	1	3	3	1	3	0	3	3	3	3	3	3
1304061at2759	BUSCO1304061		2	3	3	1	3	3	3	3	2	2	2	2	3	0	2	2	2	3	3	2	3	2	3	3	3	1	3	3
1342242at2759	BUSCO1342242		1	3	3	1	0	3	3	3	3	3	2	2	3	3	3	3	1	3	1	1	3	1	3	3	3	3	3	3
1370304at2759	BUSCO1370304		3	2	3	3	1	0	1	2	3	3	2	3	0	0	3	3	3	3	3	3	3	2	3	3	3	3	3	3
625387at2759	BUSCO625387		3	3	3	3	3	3	3	2	3	3	0	3	0	0	0	0	3	3	3	3	3	2	3	3	2	3	3	3
671536at2759	BUSCO671536		3	3	3	3	1	3	3	2	3	3	2	2	0	0	2	2	3	3	3	3	3	2	3	2	2	1	3	3
1001705at2759	BUSCO1001705		2	3	2	1	3	3	3	0	2	3	2	2	0	3	0	2	3	3	3	3	3	3	3	2	3	3	3	3
1538526at2759	BUSCO1538526		1	3	3	1	3	0	3	3	2	1	2	2	0	3	2	1	3	3	3	3	3	3	3	3	3	3	3	3
1346165at2759	BUSCO1346165		3	3	3	1	3	3	3	2	3	3	0	0	0	0	2	2	3	3	3	3	3	2	3	3	3	3	3	3
1222562at2759	BUSCO1222562		1	3	3	1	3	0	3	3	3	3	2	2	0	3	3	1	3	3	3	3	0	2	3	3	3	3	3	3
1423847at2759	BUSCO1423847		3	3	3	1	3	3	3	3	3	3	2	2	0	0	3	2	1	3	3	1	3	2	3	3	3	1	3	3
1407446at2759	BUSCO1407446		1	3	3	2	3	3	3	3	3	3	0	3	3	3	2	2	1	3	3	1	3	3	3	0	2	1	3	3
1432328at2759	BUSCO1432328		3	3	3	3	3	3	3	2	2	3	2	2	0	0	2	1	1	3	3	1	3	2	3	3	3	3	3	3
1405073at2759	BUSCO1405073		3	3	3	3	1	3	3	3	2	0	2	2	3	0	0	3	2	3	3	2	3	3	3	2	2	3	3	3
1382842at2759	BUSCO1382842		1	3	3	2	3	3	2	2	3	2	2	3	3	0	2	3	1	3	3	1	3	1	3	3	2	3	3	3
1269649at2759	BUSCO1269649		3	3	3	3	3	3	3	2	3	2	3	2	3	1	0	0	2	3	3	2	3	0	2	3	2	3	3	3
1488436at2759	BUSCO1488436		3	3	2	1	3	3	3	0	3	3	0	3	0	0	3	3	3	1	3	3	3	3	3	2	3	3	3	3
1018517at2759	BUSCO1018517		1	3	3	1	3	3	3	2	3	3	0	2	0	3	2	2	3	3	3	3	3	2	3	3	0	3	3	3
1459797at2759	BUSCO1459797		2	3	3	3	3	3	3	2	3	2	0	2	0	0	2	1	3	3	3	3	3	1	3	3	3	3	3	3
570797at2759	BUSCO570797		3	2	3	2	3	3	3	2	3	3	0	3	0	0	0	2	1	3	3	3	3	2	3	3	3	3	3	3
1182451at2759	BUSCO1182451		3	2	2	3	3	3	3	2	3	3	3	3	0	0	2	2	1	3	3	1	3	2	3	3	3	3	2	1
299766at2759	BUSCO299766		2	3	3	3	3	0	3	2	0	3	2	2	2	0	2	2	3	3	3	3	3	3	2	2	2	3	3	3
1322299at2759	BUSCO1322299		1	3	3	1	3	3	3	2	3	3	0	3	0	3	0	3	1	3	3	1	3	2	3	3	3	3	3	3
1247641at2759	BUSCO1247641		1	3	3	1	3	0	2	2	3	1	2	3	3	3	3	1	1	3	3	1	3	2	3	3	3	3	3	3
1079827at2759	BUSCO1079827		3	3	3	3	3	3	3	2	3	2	0	2	0	0	0	1	3	3	3	3	3	2	3	2	3	3	3	3
383503at2759	BUSCO383503		1	3	3	3	3	0	2	2	0	3	3	2	0	0	3	2	3	3	3	3	3	2	3	3	3	3	3	3
974865at2759	BUSCO974865		3	3	2	3	3	3	3	2	3	2	0	3	0	0	0	2	3	3	3	3	2	2	3	3	2	3	3	3
939345at2759	BUSCO939345		1	3	3	1	3	3	3	3	3	3	0	3	0	3	3	2	0	3	3	0	3	1	3	3	3	3	3	3
1339553at2759	BUSCO1339553		3	3	3	3	3	0	3	2	3	3	2	2	0	3	2	2	2	3	3	2	3	2	2	2	0	3	3	3
324863at2759	BUSCO324863		2	3	3	1	3	3	3	3	3	3	0	2	0	0	0	2	3	3	3	3	3	2	3	3	2	3	3	3
1633672at2759	BUSCO1633672		1	2	3	1	3	3	1	2	3	3	0	2	3	3	2	2	3	3	3	3	3	3	2	2	2	2	2	3
513979at2759	BUSCO513979		3	3	3	2	3	3	3	2	3	3	0	3	0	0	0	2	3	3	3	3	3	1	3	2	2	3	3	3
1019762at2759	BUSCO1019762		1	2	2	2	3	3	2	2	3	3	2	2	0	3	2	2	3	3	3	3	2	1	3	3	3	2	2	3
1450538at2759	BUSCO1450538		3	3	3	1	1	3	3	2	2	2	0	3	0	0	2	3	3	3	3	3	3	2	3	3	2	3	3	3
1645187at2759	BUSCO1645187		3	3	3	1	3	0	2	2	3	0	0	2	3	3	3	2	3	2	3	3	3	3	0	3	3	3	3	3
719531at2759	BUSCO719531		3	3	3	2	3	3	1	3	3	2	0	2	0	0	3	2	1	3	3	1	3	2	3	3	3	3	3	3
692986at2759	BUSCO692986		3	3	3	2	3	0	3	2	3	3	0	2	0	0	2	0	3	3	3	3	3	3	3	2	3	3	3	3
1228942at2759	BUSCO1228942		3	3	3	2	3	0	3	3	3	3	0	3	0	0	3	2	1	1	3	1	3	3	3	3	3	3	3	3
1197019at2759	BUSCO1197019		3	3	3	2	3	3	3	2	2	3	0	0	0	0	0	2	3	3	3	3	3	2	3	3	3	3	3	3
1251252at2759	BUSCO1251252		3	3	1	1	3	3	3	2	3	3	3	2	0	0	2	2	1	3	3	1	3	2	3	3	2	3	3	3
306227at2759	BUSCO306227		3	3	3	3	3	3	2	2	2	3	2	2	0	0	0	2	1	3	3	1	3	2	3	3	3	3	3	3
1525971at2759	BUSCO1525971		3	3	3	1	3	3	3	1	3	3	0	3	0	0	2	2	2	3	3	2	3	3	3	2	3	1	3	3
923657at2759	BUSCO923657		3	3	1	1	3	3	3	3	3	0	0	2	1	3	1	3	1	3	3	1	3	3	3	2	3	3	3	3
1094121at2759	BUSCO1094121		3	3	3	1	3	3	3	3	3	3	0	3	0	3	0	0	3	3	3	3	3	0	3	3	0	3	3	3
918816at2759	BUSCO918816		3	3	3	3	1	0	3	1	3	3	2	3	0	0	0	3	3	3	3	3	3	2	3	2	2	3	3	3
1441854at2759	BUSCO1441854		3	1	1	1	3	3	3	3	3	3	2	3	0	0	3	3	3	3	3	3	3	3	3	0	3	1	1	3
777920at2759	BUSCO777920		3	3	1	2	3	3	3	2	2	3	2	2	0	0	2	0	2	3	3	2	3	2	3	3	2	3	3	3
674160at2759	BUSCO674160		2	3	3	2	3	0	3	2	3	3	2	2	0	0	2	2	2	3	3	2	3	2	3	2	2	3	3	3
736068at2759	BUSCO736068		2	2	2	1	3	3	3	2	3	3	2	2	0	0	2	2	1	3	3	1	3	2	3	3	3	3	3	3
1434266at2759	BUSCO1434266		3	2	3	1	3	3	1	2	3	3	0	2	0	0	0	2	3	3	3	3	3	2	3	3	3	3	3	3
166920at2759	BUSCO166920		2	3	3	2	3	0	3	2	3	3	2	2	0	0	2	2	3	3	3	3	3	2	3	2	2	1	3	3
721605at2759	BUSCO721605		3	2	2	3	3	0	3	3	3	3	0	2	1	0	2	3	3	3	3	3	3	2	2	3	0	2	2	3
1248958at2759	BUSCO1248958		1	3	3	2	3	3	3	2	3	3	0	0	0	0	0	2	3	3	3	3	3	2	3	3	2	3	3	3
1364586at2759	BUSCO1364586		3	3	0	2	3	0	3	0	3	3	3	2	0	0	3	1	3	3	3	3	3	3	3	0	3	3	3	3
1041560at2759	BUSCO1041560		3	3	3	2	3	0	3	2	3	3	2	2	0	0	0	0	2	3	3	2	3	3	3	3	2	3	3	3
1065019at2759	BUSCO1065019		1	2	3	0	3	0	3	3	3	1	0	3	2	3	3	2	2	3	3	2	3	2	3	0	3	3	3	3
734341at2759	BUSCO734341		3	3	3	2	1	0	3	0	3	3	2	3	1	1	3	3	0	3	3	0	3	3	3	2	2	3	3	3
392369at2759	BUSCO392369		1	3	1	2	3	3	3	3	3	3	0	3	1	1	1	1	3	3	3	3	1	1	3	3	1	3	3	3
257318at2759	BUSCO257318		1	2	2	3	3	3	3	2	2	3	3	0	3	0	0	2	3	3	3	3	3	0	3	3	2	3	2	2
768809at2759	BUSCO768809		3	3	3	2	3	3	3	2	3	3	0	2	3	0	0	0	1	3	3	1	3	2	3	2	2	3	3	3
1129824at2759	BUSCO1129824		1	3	3	0	2	0	3	1	3	3	0	3	3	3	1	3	3	3	2	3	3	1	3	2	2	3	3	2
1138059at2759	BUSCO1138059		1	2	2	3	3	0	3	2	3	3	2	1	3	0	3	3	1	3	3	1	3	1	3	2	3	2	2	3
734666at2759	BUSCO734666		3	3	2	2	3	3	2	2	3	3	0	0	0	0	0	2	3	3	3	3	3	0	3	3	3	3	3	3
901894at2759	BUSCO901894		3	3	3	1	3	3	3	3	3	2	2	0	3	3	2	0	0	0	3	0	3	0	3	3	3	3	3	3
687505at2759	BUSCO687505		1	3	3	1	3	3	3	0	0	3	0	3	0	3	0	0	3	3	3	3	3	2	3	3	3	3	3	3
87842at2759	BUSCO87842		2	3	3	2	3	0	2	2	3	3	0	3	0	0	0	2	3	3	3	3	3	0	3	3	3	3	3	3
679771at2759	BUSCO679771		3	3	3	3	3	0	3	3	3	3	0	3	0	0	0	2	1	3	3	1	3	3	3	3	0	3	3	3
869548at2759	BUSCO869548		3	3	3	3	1	0	3	2	2	3	2	2	0	0	2	1	3	0	3	3	3	3	3	2	3	3	3	2
973442at2759	BUSCO973442		3	3	2	2	3	0	3	3	3	3	0	3	0	0	2	2	0	3	3	0	2	3	3	3	3	3	3	3
1173229at2759	BUSCO1173229		3	3	3	3	3	0	2	2	3	0	0	2	0	0	2	2	3	3	3	3	3	1	3	2	3	3	3	3
1275837at2759	BUSCO1275837		3	3	2	3	3	3	2	2	3	3	0	2	0	0	2	0	3	3	3	3	3	0	3	3	2	1	3	3
176625at2759	BUSCO176625		3	3	3	2	3	0	0	2	3	3	0	3	0	0	2	0	3	3	3	3	3	2	3	2	3	3	3	3
261328at2759	BUSCO261328		3	3	3	0	3	3	3	0	3	3	0	3	3	3	0	2	1	3	3	1	3	0	3	3	0	3	3	3
1338131at2759	BUSCO1338131		1	3	3	2	3	3	3	0	3	0	0	3	1	1	2	2	2	3	3	2	3	1	3	2	3	3	3	3
1563319at2759	BUSCO1563319		1	3	3	1	3	0	1	1	3	3	2	1	0	0	3	2	3	3	3	3	3	1	3	3	3	3	3	3
270107at2759	BUSCO270107		3	3	3	1	3	3	3	2	2	3	2	3	0	0	2	0	0	0	3	0	3	3	3	3	3	3	3	3
1107630at2759	BUSCO1107630		3	3	3	3	3	3	3	3	3	3	0	0	0	0	0	0	3	3	3	3	3	0	3	3	0	3	3	3
1010730at2759	BUSCO1010730		3	3	3	1	3	0	3	3	0	3	0	2	0	0	0	2	3	3	3	3	3	2	3	2	3	3	3	3
722805at2759	BUSCO722805		3	3	2	2	3	0	3	0	3	3	0	3	0	0	3	2	3	3	3	3	3	3	3	0	3	0	3	3
708105at2759	BUSCO708105		2	3	3	3	3	3	2	3	3	3	0	2	0	0	0	0	3	3	3	3	3	3	2	0	2	2	3	3
1380409at2759	BUSCO1380409		2	3	2	1	3	0	3	3	3	3	0	3	0	0	0	0	3	3	3	3	3	1	3	3	3	3	3	3
330169at2759	BUSCO330169		3	0	0	3	3	3	2	2	3	0	3	2	0	3	0	0	3	3	3	3	3	3	3	3	2	3	0	3
1358374at2759	BUSCO1358374		2	2	2	3	3	3	3	3	2	3	2	3	0	0	0	2	1	3	3	1	3	2	3	2	0	3	2	3
946128at2759	BUSCO946128		1	3	3	3	3	0	2	0	3	3	2	2	0	0	2	2	2	3	2	2	3	2	3	2	3	3	3	2
937686at2759	BUSCO937686		3	3	0	3	1	3	2	0	3	2	2	3	0	3	0	0	1	3	3	1	3	2	3	3	3	3	3	3
679187at2759	BUSCO679187		3	3	3	0	3	3	3	2	3	3	3	0	3	3	0	0	1	3	3	1	3	0	3	3	0	3	3	1
1108845at2759	BUSCO1108845		3	3	3	2	3	3	2	2	3	3	0	2	0	0	0	0	2	3	3	2	3	0	3	2	3	2	3	3
1428854at2759	BUSCO1428854		3	3	0	1	3	3	3	0	3	3	3	0	3	3	0	0	0	3	3	0	3	0	3	3	3	3	3	3
396755at2759	BUSCO396755		3	3	3	1	3	3	3	0	2	2	2	2	0	0	0	0	2	3	3	2	3	1	3	3	2	3	3	3
1258856at2759	BUSCO1258856		3	2	3	2	2	0	3	2	3	3	2	2	0	0	0	2	3	3	3	3	3	2	3	2	0	2	2	3
179362at2759	BUSCO179362		2	3	3	2	3	0	2	2	3	2	2	2	0	0	0	2	3	2	3	3	3	2	2	2	3	2	3	2
887370at2759	BUSCO887370		1	3	2	2	3	3	3	2	0	3	2	3	0	0	0	0	1	3	3	1	3	2	3	3	3	3	3	3
976469at2759	BUSCO976469		3	2	2	2	3	3	2	2	3	3	2	2	0	0	2	2	0	3	3	0	2	1	2	3	3	3	2	3
1348942at2759	BUSCO1348942		2	3	3	3	3	0	2	2	3	3	2	2	0	0	0	1	3	3	2	3	3	2	2	0	3	2	3	3
801857at2759	BUSCO801857		3	3	3	3	3	0	3	2	0	3	0	0	0	0	0	0	3	3	3	3	3	2	3	3	3	3	3	3
1032689at2759	BUSCO1032689		3	0	0	2	3	3	1	0	3	3	2	3	3	3	3	3	0	3	3	0	3	3	3	3	0	1	0	3
1588798at2759	BUSCO1588798		0	3	3	3	0	3	3	0	0	3	3	0	3	3	0	2	0	3	3	0	3	1	3	3	3	3	3	3
1530008at2759	BUSCO1530008		1	2	2	2	2	0	1	2	2	2	2	2	3	0	3	2	2	3	3	2	3	1	2	3	2	3	2	3
1049599at2759	BUSCO1049599		3	3	3	3	3	3	0	0	3	3	0	3	0	0	0	0	3	3	3	3	0	0	3	2	3	3	3	3
996662at2759	BUSCO996662		3	3	3	3	3	0	3	0	2	3	0	3	0	0	0	0	3	3	3	3	3	3	3	0	0	3	3	3
331411at2759	BUSCO331411		3	3	3	2	3	3	3	0	3	3	0	0	0	0	0	0	3	3	3	3	3	0	3	3	0	3	3	3
1455730at2759	BUSCO1455730		1	3	3	1	3	0	1	2	3	3	0	0	0	0	2	0	3	3	3	3	3	0	3	3	3	3	3	3
290630at2759	BUSCO290630		1	3	3	0	3	3	3	3	2	2	0	2	3	0	0	0	2	3	3	2	3	0	3	2	0	3	3	3
1030907at2759	BUSCO1030907		3	3	3	2	2	0	3	2	2	2	0	2	0	0	2	2	3	2	2	3	3	1	2	2	0	3	3	3
464990at2759	BUSCO464990		3	3	3	1	3	0	3	0	3	3	0	3	0	0	0	0	3	3	3	3	3	0	3	3	0	3	3	3
1490022at2759	BUSCO1490022		0	3	3	2	2	0	3	3	2	3	0	3	0	0	0	2	2	2	2	2	3	2	3	2	2	3	3	3
1194797at2759	BUSCO1194797		3	3	3	1	1	3	3	2	3	3	0	0	0	0	0	0	3	3	3	3	3	0	3	3	0	3	3	3
355408at2759	BUSCO355408		3	3	3	3	3	0	3	0	0	3	0	0	0	0	0	0	3	3	3	3	3	0	3	3	3	3	3	3
551907at2759	BUSCO551907		3	3	2	0	3	0	3	0	3	3	0	2	0	3	0	2	1	3	3	1	3	2	3	3	0	2	3	3
1593937at2759	BUSCO1593937		2	3	3	3	0	0	3	0	2	2	3	2	0	0	2	3	3	2	3	3	3	0	0	2	2	3	3	2
674169at2759	BUSCO674169		1	3	1	2	3	0	0	3	3	3	0	3	0	0	3	3	3	3	3	3	3	0	2	0	3	0	3	3
345441at2759	BUSCO345441		2	3	3	3	3	0	3	0	3	3	0	0	0	0	0	0	3	3	2	3	3	2	3	0	3	3	3	3
924753at2759	BUSCO924753		2	3	0	0	3	3	2	0	3	0	0	3	0	0	0	2	3	3	3	3	3	2	3	0	3	3	3	3
1346432at2759	BUSCO1346432		2	3	3	3	2	0	3	3	0	2	2	0	0	0	0	2	3	2	2	3	3	2	0	3	2	3	3	2
369837at2759	BUSCO369837		3	3	3	2	3	0	3	0	3	3	0	0	0	0	0	2	2	3	3	2	3	0	3	0	2	3	3	3
779909at2759	BUSCO779909		3	2	2	1	1	3	3	0	3	3	0	2	0	0	0	1	1	3	3	1	3	2	3	0	3	3	3	3
866359at2759	BUSCO866359		3	3	3	1	3	3	3	0	3	3	0	0	0	0	0	0	0	3	3	0	3	0	3	3	3	3	3	3
388820at2759	BUSCO388820		0	3	3	0	3	3	3	0	0	3	3	0	0	3	0	0	3	3	3	3	3	0	3	3	0	0	3	3
761109at2759	BUSCO761109		1	3	2	3	3	3	0	0	3	0	0	0	0	0	0	0	3	3	3	3	3	0	3	3	3	3	3	3
919955at2759	BUSCO919955		2	2	2	1	2	0	3	2	3	2	2	2	0	0	0	2	0	3	3	0	3	2	2	2	3	2	3	3
1312453at2759	BUSCO1312453		3	3	3	3	3	3	3	0	3	0	0	0	0	3	0	0	0	3	3	0	3	0	3	0	3	3	3	3
325552at2759	BUSCO325552		2	0	0	3	2	0	3	3	3	3	0	0	3	3	0	0	2	3	2	2	3	0	3	0	2	3	3	3
621827at2759	BUSCO621827		3	3	3	3	3	0	3	0	3	3	0	0	3	0	0	0	0	3	3	0	3	0	3	3	3	1	3	0
981902at2759	BUSCO981902		2	3	3	3	2	0	2	2	2	2	0	0	0	0	0	0	3	3	3	3	3	0	3	2	0	2	3	3
1038775at2759	BUSCO1038775		3	0	2	2	1	0	3	2	2	3	0	0	0	0	0	0	2	3	3	2	3	2	3	2	3	3	0	3
1309031at2759	BUSCO1309031		2	3	2	2	3	0	2	0	2	3	0	0	0	0	0	0	3	3	3	3	3	0	3	0	0	3	3	3
293315at2759	BUSCO293315		2	3	3	2	3	0	2	0	2	2	0	0	0	0	0	0	3	2	2	3	3	0	2	2	2	3	3	2
160593at2759	BUSCO160593		3	3	0	0	3	3	3	0	0	0	0	0	0	0	0	0	3	3	3	3	3	0	3	0	3	3	3	3
261419at2759	BUSCO261419		3	3	3	0	0	0	0	0	3	3	0	0	0	0	0	0	3	3	0	3	3	0	3	3	0	3	3	3
341721at2759	BUSCO341721		3	3	3	2	2	0	3	0	0	2	0	0	0	0	0	0	2	3	2	2	3	0	2	2	0	2	3	2
1442062at2759	BUSCO1442062		2	3	3	3	2	0	3	2	2	0	0	2	0	3	0	2	2	0	0	2	2	2	0	0	0	0	3	0
1428265at2759	BUSCO1428265		2	3	3	2	0	0	2	2	0	0	0	2	3	3	2	2	0	2	0	0	2	2	0	0	0	3	3	0
271586at2759	BUSCO271586		0	3	3	0	1	0	3	0	0	3	0	0	0	0	0	0	0	3	3	0	3	2	0	0	0	3	3	3
898782at2759	BUSCO898782		0	0	3	0	2	3	3	1	3	0	0	1	1	1	1	3	0	0	0	0	3	1	0	1	1	0	0	2
39650at2759	BUSCO39650		3	3	3	0	1	0	0	0	0	3	0	0	0	0	0	0	3	1	0	3	3	0	0	0	0	3	3	0
1112002at2759	BUSCO1112002		3	0	0	0	0	0	0	0	3	0	0	0	3	1	0	3	0	3	0	0	0	0	0	0	0	0	0	0
937275at2759	BUSCO937275		0	3	3	0	0	0	3	0	0	0	0	0	0	0	0	0	0	0	0	0	3	0	0	0	0	0	3	0
